# Supplementary material for: Insight into the role of pre-assembly and desolvation in crystal nucleation: a case of p-nitro­benzoic acid
Source: Acta Crystallogr B Struct Sci Cryst Eng Mater. 2019 Sep 18;75(Pt 5):845–54. doi: 10.1107/S2052520619009478 (PMC6816033; doi:10.1107/S2052520619009478)
Supplement: Supplementary file 1 [file b-75-00845-sup1.cif]

data_I.NMP
_database_code_depnum_ccdc_archive 'CCDC 1906930'
#==============================================================================

# PROCESSING SUMMARY (IUCr Office Use Only)

_journal_date_recd_electronic      2019-04-29
_journal_date_to_coeditor         ?
_journal_date_from_coeditor       ?
_journal_date_accepted     2019-07-02
_journal_date_printers_first      ?
_journal_date_printers_final      ?
_journal_date_proofs_out          ?
_journal_date_proofs_in           ?
_journal_coeditor_name            ?
_journal_coeditor_code      BM5112SUP1
_journal_coeditor_notes
; ?
;
_journal_paper_category      FA
_journal_techeditor_code      B190947
_iucr_compatibility_tag          ACTA95
_journal_techeditor_notes  
;
;
_journal_coden_ASTM               ?
_journal_name_full                ?
_journal_year                     ?
_journal_volume                   ?
_journal_issue                    ?
_journal_page_first               ?
_journal_page_last                ?
_journal_suppl_publ_number        ?
_journal_suppl_publ_pages         ?

#==============================================================================

_audit_creation_date               2018-12-10
_audit_creation_method
;
Olex2 1.2
(compiled 2018.05.29 svn.r3508 for OlexSys, GUI svn.r5506)
;
_shelx_SHELXL_version_number       '2018/3'
_audit_contact_author_address      ?
_audit_contact_author_email        ?
_audit_contact_author_name         ''
_audit_contact_author_phone        ?
_publ_contact_author_id_orcid      ?
_publ_section_references
;
Dolomanov, O.V., Bourhis, L.J., Gildea, R.J, Howard, J.A.K. & Puschmann, H.
 (2009), J. Appl. Cryst. 42, 339-341.

Sheldrick, G.M. (2015). Acta Cryst. A71, 3-8.

Sheldrick, G.M. (2015). Acta Cryst. C71, 3-8.
;
_chemical_name_common              ?
_chemical_name_systematic          ?
_chemical_formula_moiety           'C7 H5 N O4, C5 H9 N O'
_chemical_formula_sum              'C12 H14 N2 O5'
_chemical_formula_weight           266.25
_chemical_melting_point            ?
loop_
  _atom_type_symbol
  _atom_type_description
  _atom_type_scat_dispersion_real
  _atom_type_scat_dispersion_imag
  _atom_type_scat_source
 'C' 'C' 0.0181 0.0091 'International Tables Vol C Tables 4.2.6.8 and 6.1.1.4'
 'H' 'H' 0.0000 0.0000 'International Tables Vol C Tables 4.2.6.8 and 6.1.1.4'
 'N' 'N' 0.0311 0.0180 'International Tables Vol C Tables 4.2.6.8 and 6.1.1.4'
 'O' 'O' 0.0492 0.0322 'International Tables Vol C Tables 4.2.6.8 and 6.1.1.4'

_shelx_space_group_comment
;
The symmetry employed for this shelxl refinement is uniquely defined
by the following loop, which should always be used as a source of
symmetry information in preference to the above space-group names.
They are only intended as comments.
;
_space_group_crystal_system        'triclinic'
_space_group_IT_number             2
_space_group_name_H-M_alt          'P -1'
_space_group_name_Hall             '-P 1'
loop_
  _space_group_symop_operation_xyz
 'x, y, z'
 '-x, -y, -z'

_cell_length_a                     7.1402(4)
_cell_length_b                     7.5689(4)
_cell_length_c                     11.9955(5)
_cell_angle_alpha                  98.844(4)
_cell_angle_beta                   102.693(4)
_cell_angle_gamma                  100.077(5)
_cell_volume                       610.09(6)
_cell_formula_units_Z              2
_cell_measurement_reflns_used      5818
_cell_measurement_temperature      160.00(10)
_cell_measurement_theta_max        75.4590
_cell_measurement_theta_min        3.8370
_shelx_estimated_absorpt_T_max     0.909
_shelx_estimated_absorpt_T_min     0.893
_exptl_absorpt_coefficient_mu      0.968
_exptl_absorpt_correction_T_max    1.00000
_exptl_absorpt_correction_T_min    0.84243
_exptl_absorpt_correction_type     multi-scan
_exptl_absorpt_process_details
;
CrysAlisPro 1.171.39.45g (Rigaku Oxford Diffraction, 2018)
Empirical absorption correction using spherical harmonics,
 implemented in SCALE3 ABSPACK scaling algorithm.
;
_exptl_absorpt_special_details     ?
_exptl_crystal_colour              colourless
_exptl_crystal_colour_primary      colourless
_exptl_crystal_density_diffrn      1.449
_exptl_crystal_density_meas        ?
_exptl_crystal_density_method      ?
_exptl_crystal_description         block
_exptl_crystal_F_000               280
_exptl_crystal_size_max            0.12
_exptl_crystal_size_mid            0.1
_exptl_crystal_size_min            0.1
_exptl_transmission_factor_max     ?
_exptl_transmission_factor_min     ?
_diffrn_reflns_av_R_equivalents    0.0248
_diffrn_reflns_av_unetI/netI       0.0201
_diffrn_reflns_Laue_measured_fraction_full  0.996
_diffrn_reflns_Laue_measured_fraction_max  0.957
_diffrn_reflns_limit_h_max         9
_diffrn_reflns_limit_h_min         -8
_diffrn_reflns_limit_k_max         9
_diffrn_reflns_limit_k_min         -9
_diffrn_reflns_limit_l_max         15
_diffrn_reflns_limit_l_min         -14
_diffrn_reflns_number              11217
_diffrn_reflns_point_group_measured_fraction_full  0.996
_diffrn_reflns_point_group_measured_fraction_max  0.957
_diffrn_reflns_theta_full          67.684
_diffrn_reflns_theta_max           76.516
_diffrn_reflns_theta_min           3.855
_diffrn_ambient_environment        N~2~
_diffrn_ambient_temperature        160.00(10)
_diffrn_detector                   'CCD plate'
_diffrn_detector_area_resol_mean   ?
_diffrn_detector_type              HyPix
_diffrn_measured_fraction_theta_full  0.996
_diffrn_measured_fraction_theta_max  0.957
_diffrn_measurement_details
;
List of Runs (angles in degrees, time in seconds):

  # Type    Start    End  Width  t~exp~   \w     \q     \k     \f   Frames
--------------------------------------------------------------------------
  1  \w   -119.00 -51.00   0.50    0.05    --  -46.62-167.00-156.00  136
  2  \w    -90.00 -14.00   0.50    0.05    --  -46.62 115.00  78.00  152
  3  \w   -123.00 -39.00   0.50    0.05    --  -46.62 167.00-136.00  168
  4  \w      8.00  90.00   0.50    0.05    --   46.62-115.00 -11.00  164
  5  \w     45.00 120.00   0.50    0.05    --   46.62 167.00-136.00  150
  6  \w   -158.00 -51.00   0.50    0.05    -- -100.00-167.00-156.00  214
  7  \w   -173.00 -85.00   0.50    0.05    -- -100.00-115.00 -11.00  176
  8  \w     35.00 146.00   0.50    0.05    --  107.75-167.00-156.00  222
  9  \w     35.00 113.00   0.50    0.05    --  107.75-115.00 -11.00  156
 10  \w     79.00 178.00   0.50    0.05    --  107.75 115.00  78.00  198
 11  \w   -120.00 -32.00   0.50    0.05    --  -46.62 -37.00 -60.00  176
 12  \w    -29.00  62.00   0.50    0.05    --   46.62 -19.00-180.00  182
 13  \w     23.00 120.00   0.50    0.05    --   46.62  77.00 150.00  194
 14  \w     33.00 123.00   0.50    0.05    --   46.62-167.00-156.00  180
 15  \w   -172.00 -85.00   0.50    0.05    -- -100.00 -45.00  60.00  174
 16  \w   -117.00 -27.00   0.50    0.05    -- -100.00  61.00 -60.00  180
 17  \w   -112.00 -27.00   0.50    0.05    -- -100.00 115.00  78.00  170
 18  \w   -175.00 -84.00   0.50    0.05    -- -100.00 -30.00 -60.00  182
 19  \w     93.00 178.00   0.50    0.05    --  107.75  45.00-180.00  170
 20  \w     35.00 122.00   0.50    0.05    --  107.75 -45.00 -60.00  174
 21  \w     35.00 109.00   0.50    0.05    --  107.75 -94.00-150.00  148
 22  \w     92.00 178.00   0.50    0.05    --  107.75  30.00  60.00  172
 23  \w     93.00 178.00   0.50    0.05    --  107.75  45.00 150.00  170
 24  \w     35.00 122.00   0.50    0.05    --  107.75 -45.00 120.00  174
 25  \w     35.00 122.00   0.50    0.05    --  107.75 -45.00-180.00  174
 26  \w     35.00 109.00   0.50    0.05    --  107.75 -94.00  60.00  148
 27  \w   -119.00 -68.00   0.50    0.05    --  -46.62 -57.00  90.00  102
 28  \w   -120.00 -32.00   0.50    0.05    --  -46.62 -37.00 120.00  176
 29  \w   -119.00 -23.00   0.50    0.05    --  -46.62 -77.00  60.00  192
 30  \w     23.00 120.00   0.50    0.05    --   46.62  77.00-150.00  194
 31  \w     23.00 120.00   0.50    0.05    --   46.62  77.00 -30.00  194
 32  \w     31.00 120.00   0.50    0.05    --   46.62  57.00 -90.00  178
;
_diffrn_measurement_device         'four-circle diffractometer'
_diffrn_measurement_device_type    'ROD, Synergy Custom system, HyPix'
_diffrn_measurement_method         '\w scans'
_diffrn_orient_matrix_type        
 'CrysAlisPro convention (1999,Acta A55,543-557)'
_diffrn_orient_matrix_UB_11        -0.1145547000
_diffrn_orient_matrix_UB_12        -0.1424579000
_diffrn_orient_matrix_UB_13        -0.1108937000
_diffrn_orient_matrix_UB_21        0.1151038000
_diffrn_orient_matrix_UB_22        0.1053561000
_diffrn_orient_matrix_UB_23        -0.0727708000
_diffrn_orient_matrix_UB_31        0.1579498000
_diffrn_orient_matrix_UB_32        -0.1145614000
_diffrn_orient_matrix_UB_33        0.0214579000
_diffrn_radiation_monochromator    mirror
_diffrn_radiation_probe            x-ray
_diffrn_radiation_type             CuK\a
_diffrn_radiation_wavelength       1.54184
_diffrn_source                     'Rotating-anode X-ray tube'
_diffrn_source_type                'Rigaku (Cu) X-ray Source'
_reflns_Friedel_coverage           0.000
_reflns_Friedel_fraction_full      .
_reflns_Friedel_fraction_max       .
_reflns_number_gt                  2064
_reflns_number_total               2448
_reflns_odcompleteness_completeness  99.91
_reflns_odcompleteness_iscentric   1
_reflns_odcompleteness_theta       66.97
_reflns_special_details
;
 Reflections were merged by SHELXL according to the crystal
 class for the calculation of statistics and refinement.
 
 _reflns_Friedel_fraction is defined as the number of unique
 Friedel pairs measured divided by the number that would be
 possible theoretically, ignoring centric projections and
 systematic absences.
;
_reflns_threshold_expression       'I > 2\s(I)'
_computing_cell_refinement         'CrysAlisPro 1.171.39.45g (Rigaku OD, 2018)'
_computing_data_collection         'CrysAlisPro 1.171.39.45g (Rigaku OD, 2018)'
_computing_data_reduction          'CrysAlisPro 1.171.39.45g (Rigaku OD, 2018)'
_computing_molecular_graphics      'Olex2 (Dolomanov et al., 2009)'
_computing_publication_material    'Olex2 (Dolomanov et al., 2009)'
_computing_structure_refinement    'ShelXL (Sheldrick, 2015)'
_computing_structure_solution      'ShelXT (Sheldrick, 2015)'
_refine_diff_density_max           0.205
_refine_diff_density_min           -0.287
_refine_diff_density_rms           0.054
_refine_ls_extinction_coef         .
_refine_ls_extinction_method       none
_refine_ls_goodness_of_fit_ref     1.131
_refine_ls_hydrogen_treatment      mixed
_refine_ls_matrix_type             full
_refine_ls_number_parameters       177
_refine_ls_number_reflns           2448
_refine_ls_number_restraints       0
_refine_ls_R_factor_all            0.0499
_refine_ls_R_factor_gt             0.0410
_refine_ls_restrained_S_all        1.131
_refine_ls_shift/su_max            0.000
_refine_ls_shift/su_mean           0.000
_refine_ls_structure_factor_coef   Fsqd
_refine_ls_weighting_details      
 'w=1/[\s^2^(Fo^2^)+(0.0624P)^2^+0.2009P] where P=(Fo^2^+2Fc^2^)/3'
_refine_ls_weighting_scheme        calc
_refine_ls_wR_factor_gt            0.1123
_refine_ls_wR_factor_ref           0.1271
_refine_special_details            ?
_olex2_refinement_description
;
1. Fixed Uiso
 At 1.2 times of:
  All C(H) groups, All C(H,H) groups
 At 1.5 times of:
  All C(H,H,H) groups
2.a Secondary CH2 refined with riding coordinates:
 C9(H9A,H9B), C11(H11A,H11B), C10(H10A,H10B)
2.b Aromatic/amide H refined with riding coordinates:
 C5(H5), C6(H6), C3(H3), C2(H2)
2.c Idealised Me refined as rotating group:
 C12(H12A,H12B,H12C)
;
_atom_sites_solution_hydrogens     mixed
_atom_sites_solution_primary       dual
_atom_sites_solution_secondary     ?
loop_
  _atom_site_label
  _atom_site_type_symbol
  _atom_site_fract_x
  _atom_site_fract_y
  _atom_site_fract_z
  _atom_site_U_iso_or_equiv
  _atom_site_adp_type
  _atom_site_occupancy
  _atom_site_site_symmetry_order
  _atom_site_calc_flag
  _atom_site_refinement_flags_posn
  _atom_site_refinement_flags_adp
  _atom_site_refinement_flags_occupancy
  _atom_site_disorder_assembly
  _atom_site_disorder_group
 O4 O 0.89179(16) 0.81117(16) 0.35070(10) 0.0338(3) Uani 1 1 d . . . . .
 O5 O 1.08380(16) 0.78959(16) 0.19079(9) 0.0352(3) Uani 1 1 d . . . . .
 O3 O 0.65788(18) 0.57368(17) 0.24163(10) 0.0417(3) Uani 1 1 d . . . . .
 O1 O 0.35773(18) 0.90870(18) 0.75873(10) 0.0420(3) Uani 1 1 d . . . . .
 O2 O 0.10703(18) 0.71675(19) 0.63993(11) 0.0450(3) Uani 1 1 d . . . . .
 N2 N 1.08326(19) 0.74569(18) -0.00152(11) 0.0297(3) Uani 1 1 d . . . . .
 N1 N 0.27840(19) 0.80117(19) 0.66573(11) 0.0309(3) Uani 1 1 d . . . . .
 C4 C 0.6094(2) 0.72619(19) 0.41840(12) 0.0237(3) Uani 1 1 d . . . . .
 C5 C 0.6967(2) 0.84473(19) 0.52520(13) 0.0251(3) Uani 1 1 d . . . . .
 H5 H 0.827016 0.907099 0.541556 0.030 Uiso 1 1 calc R . . . .
 C6 C 0.5887(2) 0.8697(2) 0.60733(13) 0.0267(3) Uani 1 1 d . . . . .
 H6 H 0.645023 0.948479 0.679115 0.032 Uiso 1 1 calc R . . . .
 C8 C 0.9980(2) 0.7707(2) 0.08601(13) 0.0271(3) Uani 1 1 d . . . . .
 C7 C 0.7209(2) 0.6949(2) 0.32755(13) 0.0266(3) Uani 1 1 d . . . . .
 C3 C 0.4142(2) 0.6325(2) 0.39349(13) 0.0273(3) Uani 1 1 d . . . . .
 H3 H 0.357223 0.553169 0.321979 0.033 Uiso 1 1 calc R . . . .
 C1 C 0.3950(2) 0.77447(19) 0.57980(13) 0.0251(3) Uani 1 1 d . . . . .
 C2 C 0.3042(2) 0.6565(2) 0.47406(13) 0.0274(3) Uani 1 1 d . . . . .
 H2 H 0.173480 0.595217 0.457705 0.033 Uiso 1 1 calc R . . . .
 C9 C 0.7858(2) 0.7738(2) 0.03838(14) 0.0307(4) Uani 1 1 d . . . . .
 H9A H 0.756883 0.887640 0.072222 0.037 Uiso 1 1 calc R . . . .
 H9B H 0.700156 0.672558 0.055318 0.037 Uiso 1 1 calc R . . . .
 C11 C 0.9508(2) 0.7197(2) -0.11660(14) 0.0360(4) Uani 1 1 d . . . . .
 H11A H 0.931850 0.595779 -0.159682 0.043 Uiso 1 1 calc R . . . .
 H11B H 1.001794 0.805027 -0.160926 0.043 Uiso 1 1 calc R . . . .
 C10 C 0.7576(2) 0.7566(3) -0.09220(14) 0.0371(4) Uani 1 1 d . . . . .
 H10A H 0.731705 0.868808 -0.115765 0.045 Uiso 1 1 calc R . . . .
 H10B H 0.648396 0.656353 -0.134257 0.045 Uiso 1 1 calc R . . . .
 C12 C 1.2886(2) 0.7380(2) 0.01427(16) 0.0381(4) Uani 1 1 d . . . . .
 H12A H 1.361957 0.852709 0.006849 0.057 Uiso 1 1 calc GR . . . .
 H12B H 1.300892 0.641465 -0.043958 0.057 Uiso 1 1 calc GR . . . .
 H12C H 1.338955 0.714616 0.090376 0.057 Uiso 1 1 calc GR . . . .
 H4 H 0.952(4) 0.789(3) 0.290(2) 0.075(8) Uiso 1 1 d . . . . .

loop_
  _atom_site_aniso_label
  _atom_site_aniso_U_11
  _atom_site_aniso_U_22
  _atom_site_aniso_U_33
  _atom_site_aniso_U_23
  _atom_site_aniso_U_13
  _atom_site_aniso_U_12
 O4 0.0275(6) 0.0430(7) 0.0253(6) -0.0001(5) 0.0086(5) -0.0034(5)
 O5 0.0257(6) 0.0524(7) 0.0240(6) 0.0044(5) 0.0051(4) 0.0036(5)
 O3 0.0445(7) 0.0413(7) 0.0317(6) -0.0075(5) 0.0169(5) -0.0070(5)
 O1 0.0419(7) 0.0541(8) 0.0284(6) -0.0029(5) 0.0112(5) 0.0127(6)
 O2 0.0306(6) 0.0633(8) 0.0399(7) 0.0052(6) 0.0153(5) 0.0035(6)
 N2 0.0256(7) 0.0353(7) 0.0264(7) 0.0013(5) 0.0086(5) 0.0036(5)
 N1 0.0309(7) 0.0385(7) 0.0259(7) 0.0071(6) 0.0095(6) 0.0104(6)
 C4 0.0249(7) 0.0237(7) 0.0214(7) 0.0046(6) 0.0040(6) 0.0050(6)
 C5 0.0229(7) 0.0255(7) 0.0236(7) 0.0030(6) 0.0031(6) 0.0018(6)
 C6 0.0286(8) 0.0278(7) 0.0194(7) 0.0010(6) 0.0021(6) 0.0035(6)
 C8 0.0258(8) 0.0282(7) 0.0248(7) 0.0025(6) 0.0074(6) 0.0009(6)
 C7 0.0275(8) 0.0280(7) 0.0219(7) 0.0037(6) 0.0050(6) 0.0026(6)
 C3 0.0280(8) 0.0278(7) 0.0210(7) 0.0010(6) 0.0025(6) 0.0009(6)
 C1 0.0263(8) 0.0279(7) 0.0236(7) 0.0075(6) 0.0065(6) 0.0097(6)
 C2 0.0224(7) 0.0300(8) 0.0271(8) 0.0049(6) 0.0043(6) 0.0016(6)
 C9 0.0251(8) 0.0343(8) 0.0317(8) 0.0042(6) 0.0081(6) 0.0051(6)
 C11 0.0378(9) 0.0432(9) 0.0236(8) 0.0003(7) 0.0076(7) 0.0053(7)
 C10 0.0290(8) 0.0472(10) 0.0286(8) 0.0029(7) 0.0017(7) 0.0023(7)
 C12 0.0290(8) 0.0430(9) 0.0455(10) 0.0065(8) 0.0150(7) 0.0107(7)

_geom_special_details
;
 All esds (except the esd in the dihedral angle between two l.s. planes)
 are estimated using the full covariance matrix.  The cell esds are taken
 into account individually in the estimation of esds in distances, angles
 and torsion angles; correlations between esds in cell parameters are only
 used when they are defined by crystal symmetry.  An approximate (isotropic)
 treatment of cell esds is used for estimating esds involving l.s. planes.
;
loop_
  _geom_bond_atom_site_label_1
  _geom_bond_atom_site_label_2
  _geom_bond_distance
  _geom_bond_site_symmetry_2
  _geom_bond_publ_flag
 O4 C7 1.3190(18) . ?
 O4 H4 0.93(3) . ?
 O5 C8 1.2455(19) . ?
 O3 C7 1.2114(18) . ?
 O1 N1 1.2286(17) . ?
 O2 N1 1.2250(18) . ?
 N2 C8 1.330(2) . ?
 N2 C11 1.455(2) . ?
 N2 C12 1.449(2) . ?
 N1 C1 1.4728(19) . ?
 C4 C5 1.391(2) . ?
 C4 C7 1.499(2) . ?
 C4 C3 1.393(2) . ?
 C5 H5 0.9300 . ?
 C5 C6 1.389(2) . ?
 C6 H6 0.9300 . ?
 C6 C1 1.385(2) . ?
 C8 C9 1.503(2) . ?
 C3 H3 0.9300 . ?
 C3 C2 1.383(2) . ?
 C1 C2 1.384(2) . ?
 C2 H2 0.9300 . ?
 C9 H9A 0.9700 . ?
 C9 H9B 0.9700 . ?
 C9 C10 1.517(2) . ?
 C11 H11A 0.9700 . ?
 C11 H11B 0.9700 . ?
 C11 C10 1.534(2) . ?
 C10 H10A 0.9700 . ?
 C10 H10B 0.9700 . ?
 C12 H12A 0.9600 . ?
 C12 H12B 0.9600 . ?
 C12 H12C 0.9600 . ?

loop_
  _geom_angle_atom_site_label_1
  _geom_angle_atom_site_label_2
  _geom_angle_atom_site_label_3
  _geom_angle
  _geom_angle_site_symmetry_1
  _geom_angle_site_symmetry_3
  _geom_angle_publ_flag
 C7 O4 H4 110.0(16) . . ?
 C8 N2 C11 114.25(13) . . ?
 C8 N2 C12 123.67(14) . . ?
 C12 N2 C11 122.04(13) . . ?
 O1 N1 C1 118.14(13) . . ?
 O2 N1 O1 123.65(13) . . ?
 O2 N1 C1 118.20(13) . . ?
 C5 C4 C7 121.48(13) . . ?
 C5 C4 C3 120.30(14) . . ?
 C3 C4 C7 118.21(13) . . ?
 C4 C5 H5 120.1 . . ?
 C6 C5 C4 119.80(13) . . ?
 C6 C5 H5 120.1 . . ?
 C5 C6 H6 120.8 . . ?
 C1 C6 C5 118.42(13) . . ?
 C1 C6 H6 120.8 . . ?
 O5 C8 N2 124.38(14) . . ?
 O5 C8 C9 126.16(14) . . ?
 N2 C8 C9 109.45(13) . . ?
 O4 C7 C4 113.55(13) . . ?
 O3 C7 O4 124.08(14) . . ?
 O3 C7 C4 122.37(13) . . ?
 C4 C3 H3 119.7 . . ?
 C2 C3 C4 120.65(14) . . ?
 C2 C3 H3 119.7 . . ?
 C6 C1 N1 118.92(13) . . ?
 C2 C1 N1 118.09(13) . . ?
 C2 C1 C6 122.98(14) . . ?
 C3 C2 C1 117.84(14) . . ?
 C3 C2 H2 121.1 . . ?
 C1 C2 H2 121.1 . . ?
 C8 C9 H9A 110.6 . . ?
 C8 C9 H9B 110.6 . . ?
 C8 C9 C10 105.53(13) . . ?
 H9A C9 H9B 108.8 . . ?
 C10 C9 H9A 110.6 . . ?
 C10 C9 H9B 110.6 . . ?
 N2 C11 H11A 110.9 . . ?
 N2 C11 H11B 110.9 . . ?
 N2 C11 C10 104.40(13) . . ?
 H11A C11 H11B 108.9 . . ?
 C10 C11 H11A 110.9 . . ?
 C10 C11 H11B 110.9 . . ?
 C9 C10 C11 105.65(13) . . ?
 C9 C10 H10A 110.6 . . ?
 C9 C10 H10B 110.6 . . ?
 C11 C10 H10A 110.6 . . ?
 C11 C10 H10B 110.6 . . ?
 H10A C10 H10B 108.7 . . ?
 N2 C12 H12A 109.5 . . ?
 N2 C12 H12B 109.5 . . ?
 N2 C12 H12C 109.5 . . ?
 H12A C12 H12B 109.5 . . ?
 H12A C12 H12C 109.5 . . ?
 H12B C12 H12C 109.5 . . ?

loop_
  _geom_torsion_atom_site_label_1
  _geom_torsion_atom_site_label_2
  _geom_torsion_atom_site_label_3
  _geom_torsion_atom_site_label_4
  _geom_torsion
  _geom_torsion_site_symmetry_1
  _geom_torsion_site_symmetry_2
  _geom_torsion_site_symmetry_3
  _geom_torsion_site_symmetry_4
  _geom_torsion_publ_flag
 O5 C8 C9 C10 176.62(15) . . . . ?
 O1 N1 C1 C6 0.5(2) . . . . ?
 O1 N1 C1 C2 -178.58(14) . . . . ?
 O2 N1 C1 C6 179.63(14) . . . . ?
 O2 N1 C1 C2 0.5(2) . . . . ?
 N2 C8 C9 C10 -2.87(17) . . . . ?
 N2 C11 C10 C9 -8.39(18) . . . . ?
 N1 C1 C2 C3 179.71(13) . . . . ?
 C4 C5 C6 C1 0.0(2) . . . . ?
 C4 C3 C2 C1 -0.6(2) . . . . ?
 C5 C4 C7 O4 -10.9(2) . . . . ?
 C5 C4 C7 O3 169.04(15) . . . . ?
 C5 C4 C3 C2 0.3(2) . . . . ?
 C5 C6 C1 N1 -179.41(13) . . . . ?
 C5 C6 C1 C2 -0.3(2) . . . . ?
 C6 C1 C2 C3 0.6(2) . . . . ?
 C8 N2 C11 C10 7.22(18) . . . . ?
 C8 C9 C10 C11 6.96(18) . . . . ?
 C7 C4 C5 C6 -179.79(13) . . . . ?
 C7 C4 C3 C2 -179.90(13) . . . . ?
 C3 C4 C5 C6 0.0(2) . . . . ?
 C3 C4 C7 O4 169.24(13) . . . . ?
 C3 C4 C7 O3 -10.8(2) . . . . ?
 C11 N2 C8 O5 177.65(15) . . . . ?
 C11 N2 C8 C9 -2.85(18) . . . . ?
 C12 N2 C8 O5 -0.2(2) . . . . ?
 C12 N2 C8 C9 179.28(14) . . . . ?
 C12 N2 C11 C10 -174.87(14) . . . . ?

_shelx_res_file
;
TITL pnba_nmp_2_a.res in P-1
    pnba_nmp_2.res
    created by SHELXL-2018/3 at 11:12:56 on 10-Dec-2018
REM Old TITL PNBA_NMP_2 in P-1
REM SHELXT solution in P-1
REM R1 0.180, Rweak 0.005, Alpha 0.033, Orientation as input
REM Formula found by SHELXT: C13 N O5
CELL 1.54184 7.1402 7.5689 11.9955 98.844 102.693 100.077
ZERR 2 0.0004 0.0004 0.0005 0.004 0.004 0.005
LATT 1
SFAC C H N O
UNIT 24 28 4 10

L.S. 10
PLAN  20
SIZE 0.1 0.1 0.12
BOND $H
list 4
CONF
fmap 2
acta
OMIT 3 -8 6
OMIT 7 -3 4
REM <olex2.extras>
REM <HklSrc "%.\\PNBA_NMP_2.hkl">
REM </olex2.extras>

WGHT    0.062400    0.200900
FVAR       0.90440
O4    4    0.891793    0.811166    0.350700    11.00000    0.02746    0.04298 =
         0.02528   -0.00012    0.00860   -0.00336
O5    4    1.083800    0.789593    0.190786    11.00000    0.02566    0.05241 =
         0.02399    0.00439    0.00508    0.00358
O3    4    0.657877    0.573685    0.241631    11.00000    0.04450    0.04131 =
         0.03170   -0.00747    0.01691   -0.00704
O1    4    0.357730    0.908703    0.758732    11.00000    0.04188    0.05412 =
         0.02837   -0.00293    0.01120    0.01272
O2    4    0.107028    0.716752    0.639930    11.00000    0.03064    0.06333 =
         0.03985    0.00517    0.01530    0.00348
N2    3    1.083255    0.745687   -0.001522    11.00000    0.02562    0.03530 =
         0.02638    0.00130    0.00860    0.00358
N1    3    0.278401    0.801175    0.665731    11.00000    0.03086    0.03847 =
         0.02590    0.00713    0.00947    0.01043
C4    1    0.609351    0.726188    0.418396    11.00000    0.02489    0.02374 =
         0.02139    0.00464    0.00401    0.00502
C5    1    0.696682    0.844735    0.525196    11.00000    0.02288    0.02552 =
         0.02364    0.00299    0.00310    0.00183
AFIX  43
H5    2    0.827016    0.907099    0.541556    11.00000   -1.20000
AFIX   0
C6    1    0.588651    0.869688    0.607331    11.00000    0.02861    0.02778 =
         0.01940    0.00100    0.00207    0.00351
AFIX  43
H6    2    0.645023    0.948479    0.679115    11.00000   -1.20000
AFIX   0

C8    1    0.997958    0.770652    0.086008    11.00000    0.02578    0.02819 =
         0.02484    0.00246    0.00742    0.00087
C7    1    0.720946    0.694916    0.327547    11.00000    0.02750    0.02805 =
         0.02195    0.00371    0.00503    0.00258
C3    1    0.414164    0.632549    0.393490    11.00000    0.02804    0.02778 =
         0.02100    0.00099    0.00247    0.00094
AFIX  43
H3    2    0.357223    0.553169    0.321979    11.00000   -1.20000
AFIX   0
C1    1    0.395036    0.774472    0.579800    11.00000    0.02629    0.02789 =
         0.02357    0.00745    0.00648    0.00970
C2    1    0.304217    0.656463    0.474061    11.00000    0.02241    0.02997 =
         0.02709    0.00494    0.00426    0.00160
AFIX  43
H2    2    0.173480    0.595217    0.457705    11.00000   -1.20000
AFIX   0

C9    1    0.785760    0.773822    0.038375    11.00000    0.02515    0.03428 =
         0.03167    0.00421    0.00805    0.00505
AFIX  23
H9A   2    0.756883    0.887640    0.072222    11.00000   -1.20000
H9B   2    0.700156    0.672558    0.055318    11.00000   -1.20000
AFIX   0
C11   1    0.950785    0.719695   -0.116600    11.00000    0.03775    0.04321 =
         0.02359    0.00031    0.00756    0.00534
AFIX  23
H11A  2    0.931850    0.595779   -0.159682    11.00000   -1.20000
H11B  2    1.001794    0.805027   -0.160926    11.00000   -1.20000
AFIX   0
C10   1    0.757607    0.756626   -0.092196    11.00000    0.02902    0.04722 =
         0.02860    0.00285    0.00167    0.00227
AFIX  23
H10A  2    0.731705    0.868808   -0.115765    11.00000   -1.20000
H10B  2    0.648396    0.656353   -0.134257    11.00000   -1.20000
AFIX   0
C12   1    1.288594    0.737968    0.014269    11.00000    0.02899    0.04304 =
         0.04545    0.00653    0.01505    0.01075
AFIX 137
H12A  2    1.361957    0.852709    0.006849    11.00000   -1.50000
H12B  2    1.300892    0.641465   -0.043958    11.00000   -1.50000
H12C  2    1.338955    0.714616    0.090376    11.00000   -1.50000
AFIX   0

H4    2    0.951601    0.789441    0.290106    11.00000    0.07483
HKLF 4


REM  pnba_nmp_2_a.res in P-1
REM wR2 = 0.1271, GooF = S = 1.131, Restrained GooF = 1.131 for all data
REM R1 = 0.0410 for 2064 Fo > 4sig(Fo) and 0.0499 for all 2448 data
REM 177 parameters refined using 0 restraints

END

WGHT      0.0624      0.2009

REM Highest difference peak  0.205,  deepest hole -0.287,  1-sigma level  0.054
Q1    1   1.3402  0.7769 -0.0571  11.00000  0.05    0.20
Q2    1   0.7615  0.7592 -0.0286  11.00000  0.05    0.19
Q3    1   1.3798  0.8294  0.1022  11.00000  0.05    0.19
Q4    1   0.7314  0.5301 -0.1278  11.00000  0.05    0.17
Q5    1   1.2478  0.7223 -0.0757  11.00000  0.05    0.17
Q6    1   0.6689  0.7079  0.3771  11.00000  0.05    0.16
Q7    1   0.7857  0.9653 -0.0864  11.00000  0.05    0.16
Q8    1   0.9847  0.6666 -0.1822  11.00000  0.05    0.15
Q9    1   0.4916  0.8272  0.5953  11.00000  0.05    0.15
Q10   1   0.5168  0.6778  0.4085  11.00000  0.05    0.15
Q11   1   0.3514  0.7779  0.6209  11.00000  0.05    0.15
Q12   1   0.3318  0.6841  0.2550  11.00000  0.05    0.15
Q13   1   0.6061  0.8842  0.5508  11.00000  0.05    0.15
Q14   1   0.4005  1.0493  0.8560  11.00000  0.05    0.14
Q15   1   0.9320  1.0076  0.3854  11.00000  0.05    0.14
Q16   1   1.3104  0.6182  0.0767  11.00000  0.05    0.14
Q17   1   0.6835  0.7249 -0.1981  11.00000  0.05    0.14
Q18   1   0.7243  0.5245  0.4017  11.00000  0.05    0.14
Q19   1   0.4377  0.4937  0.4667  11.00000  0.05    0.13
Q20   1   0.5809  1.0072  0.5168  11.00000  0.05    0.13
;
_shelx_res_checksum                97050
_shelx_hkl_file
;
   0   0   1  134.88    3.06
   0   0   1  131.97    3.05
   0   0  -1  135.76    3.00
   0   0  -2  370.66    8.21
   0   0   2  373.97    8.33
   0   0   2  370.51    8.31
   0   0   3 1046.04   23.04
   0   0  -3 1036.34   22.87
   0   0   3 1066.62   23.05
   0   0  -4   88.47    2.36
   0   0   4   84.51    2.54
   0   0  -4   87.49    2.42
   0   0   4   83.33    3.31
   0   0  -5  304.79    7.15
   0   0   5  293.78    7.33
   0   0  -5  294.32    7.03
   0   0   5  287.30    8.43
   0   0  -6    1.52    0.74
   0   0  -6    1.17    0.50
   0   0   6    1.00    0.59
   0   0   6    1.69    1.27
   0   0  -7  205.21    5.55
   0   0   7  200.20    7.07
   0   0  -7  201.97    5.39
   0   0   8  122.86    4.54
   0   0  -8  126.62    3.82
   0   0  -8  136.32    4.71
   0   0  -8  127.86    4.05
   0   0   8  127.96    5.46
   0   0  -8  128.63    3.89
   0   0  -9  184.89    5.30
   0   0   9  188.22    7.30
   0   0  -9  195.65    6.44
   0   0   9  193.33    6.25
   0   0  -9  195.21    5.62
   0   0  10    5.42    1.19
   0   0  10    3.75    0.88
   0   0 -10    5.57    0.89
   0   0 -10    4.54    1.33
   0   0  10    3.90    1.51
   0   0  10    4.82    1.23
   0   0 -11    0.33    1.09
   0   0  11    2.13    0.98
   0   0  11    1.72    0.91
   0   0  12  106.12    4.02
   0   0 -12  117.61    4.65
   0   0  12  120.19    4.44
   0   0  13    0.12    0.32
   0   0 -13    1.94    0.95
   0   0  13    0.51    0.98
   0  -1  14    2.55    0.76
   0  -1  14    2.40    0.40
   0  -1  13    6.27    0.98
   0  -1  13    4.98    1.29
   0  -1  13    5.87    0.69
   0  -1  12    1.41    0.89
   0   1 -12    1.48    1.02
   0  -1  12    1.10    0.56
   0  -1  12    1.65    0.85
   0  -1  11    0.93    0.91
   0  -1  11    2.77    1.15
   0   1 -11    1.04    0.64
   0  -1  11    2.31    0.68
   0   1 -11    2.17    1.07
   0  -1  10    0.82    0.87
   0  -1  10    0.57    0.63
   0   1 -10    1.49    1.02
   0  -1  10    0.39    1.03
   0   1 -10    0.93    0.71
   0  -1  10    0.48    0.53
   0   1 -10    0.12    0.53
   0  -1  10    0.73    0.64
   0  -1   9   28.61    2.04
   0  -1   9   23.53    1.42
   0   1  -9   22.06    1.85
   0  -1   9   26.22    1.54
   0  -1   9   24.02    1.75
   0   1  -9   25.28    1.49
   0  -1   9   22.55    1.94
   0   1  -8   43.94    1.92
   0  -1   8   43.40    2.47
   0  -1   8   43.40    1.93
   0  -1   8   43.77    2.20
   0  -1   8   40.25    1.80
   0   1  -7  396.93    9.84
   0  -1   7  425.88   10.29
   0  -1   7  403.59    9.89
   0   1  -6  197.31    4.98
   0   1  -6  177.19    4.56
   0   1  -6  182.58    4.86
   0  -1   6  193.14    5.17
   0  -1   5  115.10    3.33
   0   1  -5  118.01    3.21
   0   1  -5  110.71    2.89
   0   1  -4    6.04    0.53
   0  -1   4    4.68    0.56
   0  -1   4    4.76    0.29
   0  -1   4    5.37    0.33
   0   1  -4    4.87    0.38
   0  -1   4    5.23    0.28
   0  -1   3   51.92    1.31
   0  -1   3   51.01    1.41
   0  -1   3   52.28    1.33
   0   1  -3   55.68    1.53
   0  -1   3   53.94    1.60
   0  -1   2   34.06    1.15
   0   1  -2   38.22    1.08
   0   1  -2   37.32    1.12
   0   1  -2   35.34    1.10
   0  -1   2   36.72    1.02
   0  -1   2   38.94    1.09
   0  -1   1   31.79    0.91
   0   1  -1   30.96    0.90
   0   1  -1   32.38    0.83
   0   1  -1   31.28    0.94
   0  -1   1   31.87    0.79
   0  -1   1   33.51    0.92
   0  -1   0   25.49    0.69
   0  -1   0   25.19    0.75
   0   1   0   25.13    0.67
   0   1   0   25.92    0.79
   0   1   1   24.73    0.84
   0  -1  -1   24.52    0.75
   0  -1  -1   23.54    0.64
   0   1   1   22.74    0.78
   0  -1  -2    9.68    0.55
   0  -1  -2   10.48    0.46
   0   1   2   10.06    0.62
   0  -1  -2   10.37    0.60
   0  -1  -2   11.26    0.49
   0  -1  -2   10.61    0.43
   0   1   2   10.01    0.63
   0  -1  -3   13.81    0.50
   0  -1  -3   13.49    0.76
   0   1   3   15.40    0.84
   0  -1  -3   13.88    0.67
   0  -1  -3   14.58    0.58
   0  -1  -3   14.29    0.53
   0   1   3   14.09    0.82
   0  -1  -4    0.21    0.14
   0   1   4    0.30    0.42
   0  -1  -4    0.24    0.44
   0  -1  -4    0.26    0.14
   0  -1  -4    0.18    0.15
   0  -1  -4   -0.02    0.43
   0   1   4    0.46    0.49
   0  -1  -5  129.92    3.63
   0  -1  -5  130.03    3.54
   0   1   5  126.90    3.85
   0   1   5  132.18    3.80
   0   1   6  261.72    6.99
   0   1   6  250.14    6.87
   0  -1  -6  261.59    6.55
   0  -1  -6  264.56    6.69
   0  -1  -7  134.92    4.08
   0  -1  -7  128.64    3.90
   0   1   7  129.62    5.78
   0   1   7  131.76    3.95
   0   1   7  129.79    4.31
   0   1   7  134.15    4.41
   0   1   8    4.51    1.04
   0  -1  -8    3.04    1.41
   0   1   8    4.92    0.92
   0  -1  -8    4.91    0.81
   0  -1  -8    4.63    1.15
   0   1   8    4.28    0.70
   0  -1  -8    4.50    0.82
   0   1   8    4.61    1.64
   0  -1  -8    3.72    0.53
   0   1   9   18.03    1.59
   0  -1  -9   18.70    1.87
   0  -1  -9   19.46    2.32
   0   1   9   17.99    1.33
   0  -1  -9   16.17    1.23
   0   1   9   17.74    1.63
   0   1   9   17.99    2.40
   0   1  10    2.16    1.37
   0   1  10    2.82    0.83
   0  -1 -10    1.61    1.61
   0  -1 -10    1.83    0.62
   0   1  10    2.67    0.69
   0   1  10    2.50    0.95
   0  -1 -10    2.26    1.07
   0  -1 -11    0.55    1.43
   0   1  11    1.07    0.59
   0   1  11    0.49    0.83
   0  -1 -11    0.33    1.12
   0  -1 -12    2.24    1.07
   0   1  12    2.98    0.60
   0   1  12    2.30    0.78
   0   1  13   -0.28    0.40
   0   1  13    0.27    0.30
   0  -1 -13    0.99    0.90
   0   1  13    0.28    0.80
   0  -2  14    4.65    0.88
   0  -2  14    5.71    0.51
   0  -2  14    5.56    0.81
   0  -2  13  301.74    8.30
   0  -2  13  299.09    7.47
   0  -2  13  297.89    8.38
   0  -2  12  373.84    9.31
   0  -2  12  374.52   10.52
   0  -2  12  387.91   10.43
   0  -2  11   23.00    2.04
   0  -2  11   21.02    1.40
   0   2 -11   18.77    1.50
   0   2 -11   18.69    1.41
   0  -2  11   19.66    1.93
   0  -2  11   20.57    1.36
   0  -2  11   17.58    2.07
   0  -2  11   21.72    2.02
   0   2 -10   37.95    2.00
   0  -2  10   43.11    2.71
   0  -2  10   38.04    2.57
   0  -2  10   40.09    2.61
   0  -2  10   36.87    1.88
   0  -2  10   33.95    2.10
   0   2 -10   38.98    2.11
   0  -2  10   35.74    1.82
   0  -2   9   32.47    2.28
   0  -2   9   26.20    2.17
   0  -2   9   29.30    1.84
   0  -2   9   30.80    2.23
   0   2  -9   31.41    1.80
   0   2  -9   31.53    1.73
   0  -2   9   27.13    1.53
   0  -2   9   25.74    1.54
   0  -2   8    7.64    1.22
   0   2  -8    7.09    1.03
   0  -2   8    7.64    0.83
   0  -2   8    6.64    0.77
   0   2  -8    7.39    0.86
   0  -2   8    6.68    1.19
   0  -2   8    5.64    1.04
   0  -2   8    6.64    0.88
   0  -2   7   17.11    1.04
   0   2  -7   15.26    1.10
   0   2  -7   16.63    1.19
   0  -2   7   14.95    1.03
   0  -2   7   17.72    1.19
   0  -2   7   16.66    1.53
   0  -2   6  483.20   12.29
   0  -2   6  486.81   11.62
   0   2  -6  496.55   11.54
   0  -2   5  195.75    4.79
   0  -2   5  214.13    5.20
   0  -2   5  200.56    5.66
   0  -2   5  202.79    4.91
   0   2  -5  220.04    5.19
   0  -2   5  191.61    4.76
   0  -2   5  212.31    5.38
   0  -2   4   93.35    2.67
   0   2  -4   94.02    2.69
   0   2  -4   97.28    2.62
   0  -2   4   98.85    2.63
   0  -2   4   94.05    3.02
   0  -2   4   94.52    2.51
   0   2  -4   94.83    2.73
   0  -2   4   90.19    2.44
   0  -2   4   96.37    2.81
   0   2  -3  818.85   18.30
   0  -2   3  823.91   18.13
   0  -2   3  840.74   18.07
   0  -2   3  821.06   18.18
   0   2  -3  825.77   18.25
   0  -2   3  774.25   18.38
   0  -2   3  799.26   18.44
   0   2  -3  848.59   18.14
   0  -2   3  825.32   18.32
   0  -2   2 4134.36   88.25
   0  -2   2 4104.26   88.36
   0   2  -2 4087.56   88.09
   0  -2   2 4099.85   88.29
   0   2  -2 4053.15   88.35
   0   2  -2 4039.51   88.26
   0  -2   2 4102.73   88.24
   0  -2   2 4073.86   88.39
   0   2  -1  186.74    4.35
   0   2  -1  183.43    4.12
   0  -2   1  190.42    4.44
   0  -2   1  196.58    4.50
   0  -2   1  193.40    4.49
   0  -2   1  191.05    4.29
   0   2  -1  191.34    4.54
   0  -2   0 9008.77  192.51
   0   2   0 8904.08  192.35
   0   2   0 8926.48  192.18
   0   2   0 9004.73  192.62
   0  -2  -1 1231.25   27.10
   0  -2  -1 1266.18   27.07
   0  -2  -1 1234.51   27.05
   0   2   1 1241.00   27.25
   0   2   1 1269.68   27.24
   0  -2  -1 1221.79   27.08
   0   2   1 1230.71   26.93
   0   2   1 1225.72   26.95
   0  -2  -2   57.27    1.69
   0  -2  -2   54.67    1.43
   0   2   2   58.72    1.75
   0   2   2   59.59    1.89
   0  -2  -2   57.94    1.76
   0  -2  -2   56.51    1.76
   0  -2  -2   56.59    1.64
   0  -2  -2   53.89    1.86
   0   2   3  573.76   13.11
   0  -2  -3  555.72   12.90
   0  -2  -3  594.85   12.97
   0  -2  -3  566.72   12.60
   0   2   3  571.71   13.03
   0  -2  -3  553.79   12.73
   0  -2  -3  573.27   12.69
   0   2   4 1298.36   27.72
   0   2   4 1260.78   27.68
   0  -2  -4 1228.52   27.05
   0  -2  -4 1224.39   27.14
   0  -2  -4 1199.17   27.01
   0  -2  -4 1247.44   27.12
   0  -2  -4 1270.97   27.57
   0  -2  -5  714.98   16.26
   0  -2  -5  733.70   16.75
   0   2   5  728.35   16.90
   0   2   5  725.68   16.89
   0   2   6  100.97    3.56
   0  -2  -6  101.68    3.01
   0   2   6   99.11    3.14
   0  -2  -6  104.42    3.46
   0   2   6  101.63    3.52
   0  -2  -7  108.44    3.91
   0   2   7  107.54    3.92
   0   2   7  112.83    3.95
   0   2   7  107.08    3.44
   0  -2  -7  103.23    3.70
   0  -2  -7  106.69    3.27
   0  -2  -7  111.04    4.71
   0   2   8   20.86    1.67
   0  -2  -8   20.32    1.23
   0  -2  -8   20.44    1.50
   0  -2  -8   22.83    2.32
   0   2   8   18.10    1.58
   0   2   8   21.09    1.34
   0  -2  -8   15.97    1.42
   0   2   8   20.19    2.58
   0   2   9  177.80    5.65
   0   2   9  189.64    6.12
   0  -2  -9  201.25    6.73
   0   2   9  184.56    5.49
   0   2   9  197.34    8.03
   0  -2  -9  206.17    7.56
   0  -2  -9  185.35    5.79
   0   2  10   73.20    2.83
   0  -2 -10   74.56    4.39
   0  -2 -10   76.96    3.81
   0  -2 -11   47.27    3.39
   0  -2 -11   53.31    3.02
   0   2  11   57.64    2.90
   0   2  11   52.70    2.17
   0  -2 -12   38.86    2.57
   0   2  12   43.24    2.15
   0  -2 -12   44.62    2.51
   0   2  12   42.78    1.70
   0  -2 -13    6.37    0.94
   0   2  13    7.94    0.53
   0  -3  14   -0.94    0.80
   0  -3  14    0.13    0.54
   0  -3  13   16.15    0.92
   0  -3  13   17.21    1.46
   0  -3  13   17.63    1.59
   0  -3  12   -0.31    0.70
   0  -3  12    3.31    0.60
   0  -3  12    2.44    0.68
   0  -3  12    1.85    1.30
   0  -3  12    3.06    1.05
   0  -3  11    0.32    1.36
   0  -3  11    1.51    1.04
   0  -3  11    1.70    0.56
   0  -3  11    2.11    0.74
   0  -3  11    1.72    1.12
   0  -3  10    3.41    1.44
   0   3 -10    3.40    0.81
   0  -3  10    3.61    1.24
   0  -3  10    3.64    0.66
   0  -3  10    2.98    1.18
   0  -3  10    4.59    1.12
   0  -3  10    2.72    0.72
   0   3 -10    4.02    0.83
   0  -3   9    6.63    0.81
   0   3  -9    5.94    0.92
   0  -3   9    5.37    0.81
   0  -3   9    6.06    1.52
   0  -3   9    6.89    1.27
   0  -3   9    7.45    1.33
   0   3  -9    6.23    0.93
   0  -3   9    7.38    1.22
   0  -3   8   82.01    2.78
   0  -3   8   84.45    3.45
   0  -3   8   74.89    2.68
   0   3  -8   84.06    2.99
   0  -3   8   88.19    3.93
   0  -3   8   75.79    3.66
   0   3  -7  304.81    7.52
   0  -3   7  300.38    7.43
   0  -3   7  307.27    8.30
   0  -3   7  285.98    7.25
   0  -3   7  289.50    7.28
   0  -3   7  291.54    8.08
   0   3  -6   36.78    1.65
   0   3  -6   31.84    1.48
   0  -3   6   32.14    1.26
   0  -3   6   33.16    1.39
   0  -3   6   35.61    1.47
   0  -3   6   33.82    1.39
   0  -3   6   32.40    1.79
   0  -3   6   30.14    1.27
   0  -3   5   22.81    1.05
   0   3  -5   22.82    1.10
   0  -3   5   21.73    1.22
   0  -3   5   22.16    1.37
   0  -3   5   22.14    1.25
   0  -3   5   22.33    1.08
   0   3  -5   23.03    1.23
   0   3  -5   22.41    1.21
   0  -3   4    7.66    0.82
   0  -3   4    9.20    0.72
   0  -3   4    8.05    0.65
   0   3  -4    9.25    0.75
   0   3  -4    8.41    0.60
   0   3  -4    9.82    0.83
   0  -3   4    8.63    0.75
   0  -3   4    8.50    0.83
   0  -3   3   11.34    0.73
   0  -3   3    9.66    0.80
   0   3  -3   10.77    0.81
   0  -3   3   10.71    0.78
   0   3  -3    9.79    0.73
   0  -3   3   10.80    0.99
   0  -3   3   11.90    0.74
   0   3  -3    9.90    0.56
   0  -3   2  212.38    5.23
   0  -3   2  202.11    4.97
   0   3  -2  204.46    4.73
   0   3  -2  222.53    5.41
   0  -3   2  208.84    5.62
   0   3  -2  212.48    5.11
   0  -3   2  209.18    5.20
   0  -3   2  206.13    5.28
   0  -3   2  215.78    5.30
   0  -3   1    3.09    0.55
   0  -3   1    2.73    0.52
   0   3  -1    2.66    0.54
   0  -3   1    2.96    0.48
   0  -3   1    2.50    0.29
   0  -3   1    2.42    0.69
   0  -3   1    2.55    0.37
   0   3  -1    2.83    0.42
   0   3   0  172.16    3.58
   0  -3   0  167.23    3.77
   0  -3   0  150.50    2.98
   0   3   0  158.63    2.93
   0  -3   0  163.01    3.22
   0  -3  -1    5.16    0.60
   0   3   1    5.38    0.68
   0   3   1    5.86    0.70
   0   3   1    5.52    0.47
   0  -3  -1    5.80    0.63
   0  -3  -1    5.73    0.58
   0   3   1    4.80    0.39
   0  -3  -1    5.53    0.61
   0  -3  -1    5.93    0.83
   0   3   2    1.26    0.55
   0  -3  -2    1.43    0.53
   0  -3  -2    1.68    0.48
   0  -3  -2    1.56    0.61
   0  -3  -2    1.59    0.43
   0   3   2    1.45    0.52
   0  -3  -2    1.51    0.51
   0   3   2    1.09    0.35
   0  -3  -3    3.94    0.66
   0  -3  -3    4.31    0.63
   0  -3  -3    4.09    0.52
   0   3   3    4.09    0.58
   0  -3  -3    3.83    0.61
   0   3   3    4.29    0.67
   0  -3  -3    4.53    0.57
   0  -3  -4    0.66    0.37
   0   3   4   -0.04    0.47
   0  -3  -4   -0.07    0.42
   0   3   4   -0.20    0.50
   0  -3  -4    0.27    0.32
   0  -3  -4    0.12    0.50
   0   3   4    1.15    0.64
   0  -3  -5   71.55    2.62
   0   3   5   73.48    2.83
   0   3   5   70.40    2.36
   0   3   5   76.88    2.89
   0   3   5   74.93    2.75
   0   3   6   76.85    2.56
   0   3   6   76.23    3.01
   0  -3  -6   83.77    3.92
   0  -3  -6   74.18    3.01
   0  -3  -6   74.04    2.78
   0   3   6   69.37    2.98
   0  -3  -6   63.78    3.10
   0  -3  -6   77.73    3.34
   0   3   6   74.86    2.95
   0   3   7    5.45    0.95
   0   3   7    5.12    0.68
   0   3   7    4.23    0.85
   0  -3  -7    5.76    1.22
   0  -3  -7    6.12    0.99
   0   3   7    4.36    0.91
   0  -3  -7    6.75    1.66
   0  -3  -7    4.45    1.05
   0   3   8    4.00    1.74
   0   3   8    1.71    0.62
   0  -3  -8    1.72    0.84
   0   3   8    1.61    0.71
   0  -3  -8    2.05    1.52
   0   3   8    1.90    0.84
   0   3   8    1.87    0.75
   0  -3  -8    2.10    1.06
   0  -3  -9    5.05    1.86
   0   3   9    3.04    0.65
   0  -3  -9    4.00    0.89
   0  -3  -9    4.36    1.22
   0  -3 -10    8.31    1.95
   0   3  10    7.06    0.77
   0  -3 -11    4.33    1.56
   0   3  11    5.15    0.60
   0   3  12   -0.16    0.35
   0  -4  14   85.53    2.68
   0  -4  13  154.08    4.80
   0  -4  13  152.27    4.96
   0  -4  12  145.41    5.23
   0  -4  12  155.08    5.22
   0  -4  12  143.25    4.22
   0  -4  11   19.19    1.99
   0  -4  11   14.75    1.88
   0  -4  11   18.75    1.30
   0   4 -10    3.86    0.77
   0  -4  10    3.30    0.79
   0   4 -10    3.86    0.81
   0  -4  10    2.89    1.34
   0  -4  10    4.11    1.42
   0  -4  10    2.51    0.82
   0  -4   9  243.18    8.82
   0  -4   9  250.72    8.05
   0  -4   9  271.39    8.15
   0  -4   9  266.95    7.63
   0   4  -9  263.17    7.07
   0  -4   9  247.59    6.88
   0  -4   8  108.39    4.28
   0  -4   8  101.15    4.80
   0  -4   8   97.31    4.27
   0   4  -8  104.25    3.45
   0  -4   8   99.63    3.34
   0   4  -8  105.60    3.71
   0  -4   8  103.15    3.89
   0   4  -7   14.27    1.19
   0  -4   7   13.38    1.78
   0  -4   7   13.97    1.27
   0  -4   7   13.11    1.49
   0   4  -7   13.54    0.99
   0  -4   7   13.69    1.06
   0  -4   7   11.65    1.67
   0  -4   6  289.90    7.99
   0   4  -6  282.53    7.37
   0  -4   6  276.29    7.09
   0  -4   6  280.66    7.51
   0   4  -6  279.91    6.98
   0  -4   6  278.90    7.32
   0  -4   6  274.88    7.03
   0  -4   5   10.96    0.86
   0   4  -5   10.54    0.73
   0  -4   5   12.02    1.08
   0   4  -5   11.99    0.97
   0  -4   5   12.25    1.06
   0  -4   5   10.06    0.89
   0  -4   4   14.05    1.08
   0  -4   4   15.36    1.01
   0  -4   4   17.05    1.11
   0   4  -4   16.56    1.18
   0  -4   4   16.16    1.27
   0   4  -4   15.87    1.04
   0   4  -3    4.87    0.61
   0  -4   3    4.47    0.67
   0  -4   3    4.71    0.88
   0   4  -3    7.46    0.88
   0  -4   3    4.97    0.69
   0  -4   3    4.82    0.66
   0   4  -2  551.41   13.38
   0   4  -2  566.53   13.42
   0   4  -2  550.43   12.87
   0  -4   2  564.96   13.11
   0  -4   2  549.18   13.21
   0  -4   2  584.14   13.16
   0  -4   1 1491.90   33.72
   0  -4   1 1481.11   33.00
   0   4  -1 1467.20   32.75
   0   4  -1 1512.36   33.39
   0   4  -1 1516.54   33.36
   0  -4   0  263.77    6.63
   0   4   0  256.58    6.40
   0  -4   0  254.56    7.20
   0   4   0  276.64    7.10
   0  -4   0  284.73    6.94
   0  -4   0  277.46    6.79
   0  -4   0  255.60    6.47
   0  -4  -1   53.08    1.99
   0   4   1   54.29    2.34
   0  -4  -1   55.14    2.14
   0  -4  -1   54.87    2.05
   0  -4  -1   51.45    1.95
   0  -4  -1   58.02    2.47
   0  -4  -2    1.60    0.68
   0  -4  -2    2.10    0.50
   0  -4  -2    1.38    0.48
   0   4   2    1.92    0.62
   0   4   2    1.84    0.64
   0  -4  -2    1.61    0.55
   0  -4  -2    1.50    0.59
   0   4   3  519.62   12.54
   0  -4  -3  509.21   12.11
   0  -4  -3  536.79   12.42
   0  -4  -3  501.00   11.99
   0  -4  -3  489.07   11.85
   0  -4  -3  510.06   12.05
   0  -4  -3  503.31   12.36
   0  -4  -4   60.05    2.53
   0  -4  -4   61.38    2.70
   0   4   4   57.99    2.56
   0  -4  -4   55.81    2.13
   0  -4  -4   53.89    2.05
   0  -4  -4   51.46    2.21
   0  -4  -5    0.73    0.80
   0   4   5    0.75    0.73
   0  -4  -5    1.24    1.29
   0   4   5    0.14    0.64
   0  -4  -5    0.14    0.74
   0   4   6   25.13    1.85
   0   4   6   27.01    1.84
   0  -4  -6   21.39    1.93
   0  -4  -7  131.21    4.89
   0  -4  -7  137.75    5.11
   0   4   7  120.65    4.61
   0   4   7  131.19    4.71
   0  -4  -8    1.43    0.97
   0  -4  -8    2.85    1.74
   0  -4  -8    2.92    0.96
   0  -4  -9    7.46    1.02
   0  -4  -9    7.86    1.39
   0  -4  -9   10.24    2.02
   0  -4 -10   24.27    1.84
   0  -4 -10   25.68    2.41
   0   4  11   35.74    1.75
   0  -4 -11   33.91    2.32
   0  -4 -11   33.04    1.90
   0  -5  13   19.94    1.36
   0  -5  12    4.25    0.66
   0  -5  12    3.79    1.00
   0  -5  12    4.22    1.13
   0  -5  11    2.48    0.70
   0  -5  11    2.63    1.17
   0  -5  11    2.06    1.04
   0  -5  11   -0.38    0.73
   0  -5  10    1.58    1.36
   0  -5  10    2.08    1.28
   0  -5  10    2.86    1.11
   0  -5  10    1.43    0.65
   0  -5   9    2.04    0.79
   0   5  -9    2.44    0.76
   0  -5   9    2.39    0.74
   0  -5   9    2.02    1.62
   0  -5   9    2.27    1.33
   0  -5   9    1.66    1.03
   0  -5   8  104.11    4.41
   0  -5   8  107.18    3.55
   0  -5   8  100.87    3.84
   0   5  -8  108.62    3.84
   0  -5   8  104.79    4.42
   0  -5   8   93.68    5.34
   0  -5   7   57.63    4.09
   0  -5   7   57.83    3.04
   0  -5   7   55.22    2.64
   0   5  -7   62.81    2.67
   0  -5   7   63.31    2.47
   0  -5   6    0.72    0.65
   0  -5   6    0.60    1.08
   0  -5   6    0.73    0.59
   0  -5   6    0.35    0.48
   0  -5   6    0.70    1.55
   0  -5   6    0.33    0.86
   0  -5   6    0.27    0.52
   0   5  -6    0.29    0.58
   0  -5   6    1.03    0.53
   0  -5   5   29.97    2.29
   0  -5   5   30.53    1.90
   0  -5   5   30.23    1.57
   0   5  -5   34.51    1.89
   0  -5   5   34.26    1.79
   0  -5   5   30.92    3.20
   0  -5   5   28.29    1.61
   0  -5   5   32.14    2.11
   0   5  -5   31.10    1.68
   0  -5   5   28.59    1.68
   0  -5   5   30.43    2.01
   0   5  -4    0.51    0.65
   0  -5   4    0.23    1.01
   0  -5   4    2.00    1.75
   0  -5   4    1.04    0.94
   0  -5   4    0.29    0.55
   0  -5   4    0.30    1.04
   0   5  -4    0.77    0.70
   0  -5   4    0.65    0.49
   0   5  -4    0.14    0.48
   0  -5   4    0.60    0.68
   0  -5   4    0.43    0.51
   0  -5   3    4.23    1.12
   0   5  -3    5.16    0.95
   0   5  -3    5.03    0.91
   0  -5   3    6.61    1.82
   0  -5   3    6.24    0.83
   0  -5   3    4.93    1.25
   0   5  -3    7.11    0.79
   0   5  -3    7.50    0.81
   0  -5   3    6.03    1.06
   0  -5   3    5.34    0.78
   0  -5   3    5.68    0.84
   0  -5   2   46.16    3.86
   0  -5   2   47.01    2.17
   0   5  -2   46.41    2.33
   0  -5   2   46.85    2.03
   0  -5   2   49.19    2.43
   0  -5   2   45.88    2.09
   0   5  -2   42.62    1.98
   0   5  -2   44.83    1.87
   0   5  -2   49.25    2.36
   0  -5   1    1.17    0.92
   0   5  -1    1.93    0.71
   0  -5   1    0.89    1.08
   0  -5   1    1.94    1.05
   0  -5   1    1.55    0.82
   0  -5   1    1.48    0.59
   0   5  -1    1.32    0.47
   0   5  -1    1.71    0.77
   0  -5   0   23.17    1.76
   0  -5   0   26.65    2.14
   0  -5   0   27.76    1.64
   0  -5   0   21.47    1.29
   0  -5   0   23.41    1.46
   0  -5   0   24.95    1.43
   0   5   0   24.58    1.71
   0  -5   0   25.00    1.76
   0  -5  -1    2.27    1.03
   0  -5  -1    3.02    0.68
   0  -5  -1    3.32    0.85
   0  -5  -1    3.16    1.17
   0   5   1    2.07    0.79
   0  -5  -1    2.42    0.67
   0  -5  -1    3.04    0.63
   0  -5  -2    4.06    1.22
   0  -5  -2    3.82    1.19
   0  -5  -2    3.41    0.68
   0   5   2    4.08    0.89
   0  -5  -2    3.41    0.65
   0   5   2    3.04    0.76
   0  -5  -2    3.07    1.00
   0  -5  -2    3.62    0.91
   0  -5  -2    3.63    0.74
   0  -5  -3    8.59    0.94
   0   5   3    9.21    1.12
   0  -5  -3   11.45    1.73
   0  -5  -3    8.82    1.52
   0   5   3    9.48    1.20
   0  -5  -3   10.47    0.96
   0  -5  -3   11.27    0.94
   0  -5  -3    9.79    1.10
   0  -5  -4    0.71    1.29
   0   5   4    2.89    0.83
   0  -5  -4    0.96    0.81
   0   5   5   59.65    3.03
   0  -5  -5   65.23    3.80
   0   5   5   55.58    2.79
   0  -5  -5   62.10    3.01
   0  -5  -6   19.35    1.77
   0  -5  -6   20.14    2.32
   0  -5  -6   15.39    1.77
   0   5   6   20.06    1.66
   0   5   6   22.12    1.85
   0  -5  -7    4.67    1.16
   0  -5  -7    6.01    1.16
   0  -5  -7    4.72    1.87
   0  -5  -8    2.67    0.97
   0  -5  -8    2.38    0.78
   0  -5  -9    0.11    1.39
   0  -5  -9    0.85    0.81
   0  -5  -9    0.12    0.51
   0  -5 -10   -0.32    1.08
   0  -5 -10    0.39    0.55
   0  -6  13    1.74    0.50
   0  -6  12   18.77    1.01
   0  -6  12   21.32    1.40
   0  -6  11   88.74    3.40
   0  -6  11   84.24    2.79
   0  -6  10   37.50    2.19
   0  -6  10   37.27    1.62
   0  -6   9   56.50    4.30
   0  -6   9   77.85    2.81
   0  -6   8    1.16    0.66
   0  -6   8    1.98    1.76
   0  -6   7    6.80    1.43
   0   6  -7    3.09    0.97
   0  -6   7    5.15    0.86
   0  -6   7    4.00    1.17
   0   6  -7    4.59    0.88
   0  -6   7    5.90    0.79
   0  -6   7    5.46    2.21
   0   6  -6   17.55    1.38
   0  -6   6   17.43    1.73
   0  -6   6   14.45    1.25
   0  -6   6   19.48    2.14
   0  -6   6   15.95    1.35
   0  -6   6   17.84    1.52
   0   6  -6   17.25    1.62
   0  -6   6   17.45    1.25
   0  -6   6   17.30    2.93
   0  -6   6   18.22    1.92
   0   6  -5   33.89    1.84
   0  -6   5   30.57    2.03
   0   6  -5   28.80    2.07
   0  -6   5   33.03    1.77
   0  -6   5   32.20    2.29
   0  -6   5   30.72    1.90
   0  -6   5   34.49    2.78
   0  -6   5   23.43    3.41
   0  -6   5   31.27    1.84
   0  -6   5   32.29    2.30
   0   6  -4    8.12    0.95
   0  -6   4    7.65    1.62
   0  -6   4    6.91    1.00
   0  -6   4    6.78    1.48
   0  -6   4    6.98    0.95
   0  -6   4    6.68    0.97
   0   6  -4    7.14    1.09
   0  -6   4    6.14    2.30
   0   6  -4    6.96    1.12
   0  -6   4    9.34    1.54
   0  -6   4   10.14    1.31
   0   6  -3   79.99    3.07
   0  -6   3   80.48    3.34
   0   6  -3   87.18    3.60
   0   6  -3   82.82    3.55
   0  -6   3   79.46    3.25
   0  -6   3   85.40    3.72
   0  -6   3   85.90    3.68
   0  -6   3   79.57    3.89
   0  -6   3   82.85    4.24
   0  -6   3   86.87    3.18
   0   6  -2   16.84    1.33
   0   6  -2   12.82    1.42
   0  -6   2   13.22    1.36
   0  -6   2   16.30    1.29
   0  -6   2   16.26    1.72
   0  -6   2   13.93    1.29
   0   6  -2   14.86    1.50
   0   6  -1  371.15   10.17
   0  -6   1  377.43   10.16
   0   6  -1  369.10   10.24
   0  -6   1  369.99   10.37
   0   6  -1  364.18    9.62
   0  -6   1  376.10   11.21
   0   6   0  107.23    4.08
   0  -6   0  107.41    3.87
   0  -6   0  106.31    3.69
   0  -6   0  107.62    4.93
   0  -6   0  101.91    4.08
   0   6   0  109.49    4.25
   0  -6   0  103.72    4.23
   0  -6   0  104.78    3.94
   0  -6  -1   78.09    4.12
   0  -6  -1   73.68    3.35
   0   6   1   82.53    3.60
   0  -6  -1   74.46    3.14
   0  -6  -1   75.12    3.39
   0  -6  -1   75.73    3.10
   0  -6  -1   74.58    2.90
   0  -6  -2    5.74    1.41
   0  -6  -2    6.14    0.88
   0   6   2    5.21    1.05
   0  -6  -2    7.03    1.41
   0  -6  -2    7.74    1.60
   0  -6  -2    5.25    0.97
   0  -6  -2    5.33    0.87
   0  -6  -2    6.46    0.88
   0  -6  -3    6.54    0.88
   0  -6  -3    5.43    0.78
   0  -6  -3    6.49    1.31
   0  -6  -3    6.33    1.57
   0   6   3    7.20    1.19
   0   6   3    7.33    1.12
   0  -6  -3    6.34    0.91
   0  -6  -3    3.69    1.30
   0  -6  -4   31.44    2.42
   0  -6  -4   45.20    3.08
   0  -6  -5   46.80    2.79
   0  -6  -5   57.58    3.50
   0  -6  -6  189.80    6.70
   0  -6  -6  158.70    5.57
   0  -6  -7   41.16    2.81
   0  -6  -7   35.91    1.99
   0  -6  -8   16.50    1.06
   0  -6  -8   15.88    1.80
   0  -6  -9    0.12    0.91
   0  -7  11   -0.44    0.44
   0  -7  10   -0.25    0.51
   0  -7   9    1.06    0.61
   0  -7   8   60.24    2.44
   0  -7   7   17.53    1.21
   0  -7   7   20.55    2.11
   0  -7   7   21.56    1.85
   0  -7   6    0.68    0.59
   0  -7   6    0.25    1.30
   0  -7   6    0.09    1.16
   0  -7   6    0.10    0.60
   0  -7   6    0.95    1.11
   0  -7   5    4.94    1.33
   0  -7   5    5.59    1.66
   0  -7   5    6.60    1.49
   0  -7   5    4.97    0.85
   0  -7   4    0.38    1.25
   0  -7   4    0.28    1.32
   0  -7   4    0.50    0.65
   0  -7   4    1.24    1.14
   0  -7   3    3.85    0.86
   0  -7   3    2.36    0.82
   0  -7   3    3.67    0.99
   0  -7   3    2.96    1.22
   0  -7   3    2.88    0.83
   0   7  -3    3.06    0.99
   0   7  -3    3.81    0.78
   0  -7   2    2.27    0.90
   0   7  -2    1.57    0.82
   0  -7   2    1.89    0.76
   0  -7   2    2.32    0.81
   0  -7   2    2.22    1.43
   0  -7   2    3.22    1.63
   0  -7   2    1.46    1.10
   0   7  -2    1.93    0.71
   0  -7   1   28.93    2.64
   0  -7   1   31.53    1.84
   0   7  -1   28.20    1.78
   0   7  -1   27.61    2.05
   0  -7   1   28.21    2.09
   0  -7   1   35.09    2.94
   0  -7   1   31.65    2.25
   0  -7   0    0.92    0.71
   0  -7   0   -0.86    1.15
   0   7   0    0.06    0.68
   0  -7   0    1.06    1.10
   0  -7   0   -0.57    1.38
   0  -7  -1    1.74    1.39
   0  -7  -1    2.96    0.75
   0  -7  -1    2.28    1.28
   0   7   1    4.18    0.91
   0  -7  -2    8.11    1.46
   0  -7  -2    5.36    0.82
   0  -7  -2    4.92    1.54
   0  -7  -3    0.90    1.15
   0  -7  -3    0.81    0.50
   0  -7  -3    1.07    0.91
   0  -7  -3    0.93    0.92
   0  -7  -3    0.96    1.07
   0  -7  -4    0.67    1.23
   0  -7  -4    0.41    0.85
   0  -7  -5    3.06    1.26
   0  -7  -5    2.85    0.88
   0  -7  -6   -0.30    1.05
   0  -7  -6    0.58    0.59
   0  -7  -7    1.07    0.40
   0  -7  -7    0.79    0.70
   0  -8   8    0.83    0.81
   0  -8   7   61.32    2.33
   0  -8   7   58.78    1.78
   0  -8   7   57.22    1.52
   0  -8   6   28.90    1.91
   0  -8   6   33.06    2.51
   0  -8   6   30.72    1.50
   0  -8   6   27.56    1.44
   0  -8   6   31.71    2.07
   0  -8   5   19.36    2.22
   0  -8   5   21.92    1.73
   0  -8   5   21.02    1.90
   0  -8   5   18.32    1.21
   0  -8   5   21.30    1.34
   0  -8   4   -0.74    1.34
   0  -8   4    0.12    0.51
   0  -8   4    0.05    0.59
   0  -8   4    0.90    1.06
   0  -8   4    1.31    0.99
   0  -8   3    9.87    1.01
   0  -8   3   11.56    1.42
   0  -8   2  171.22    6.43
   0  -8   2  168.03    5.21
   0  -8   2  162.28    5.89
   0   8  -1    7.15    0.84
   0  -8   1    7.87    1.76
   0  -8   1    9.45    1.59
   0  -8   1    6.66    0.89
   0  -8   0    6.55    1.30
   0   8   0    5.60    0.80
   0  -8   0    5.06    1.51
   0  -8   0    7.26    0.84
   0  -8  -1    7.83    1.20
   0  -8  -1   10.85    1.37
   0   8   1   10.47    0.94
   0  -8  -1   11.18    1.67
   0  -8  -1   11.46    0.93
   0   8   2   22.19    1.31
   0  -8  -2   21.24    1.50
   0  -8  -2   21.67    1.09
   0  -8  -2   22.48    1.85
   0   8   3    8.44    0.79
   0  -8  -3    6.56    1.01
   0   8   4    2.76    0.51
   0  -8  -4    1.23    0.59
   0  -8  -5   18.16    0.96
   0  -9   6    5.32    0.70
   0  -9   5    2.20    0.69
   0  -9   5    2.29    0.98
   0  -9   5    2.05    0.42
   0  -9   4    1.19    0.73
   0  -9   4    1.08    0.43
   0  -9   4    1.42    1.04
   0  -9   3    0.31    0.21
   0  -9   3    1.57    0.46
   0  -9   2    0.14    0.37
   0  -9   2    1.30    1.04
   0  -9   2    1.77    0.80
   0  -9   1   10.13    1.04
   0  -9   1   10.04    0.70
   0  -9   1   10.92    1.37
   0  -9   0    1.17    0.53
   0  -9   0    3.49    0.95
   0  -9   0    3.02    0.64
   0  -9  -1   -0.19    0.39
   1  -9  -2    0.02    0.35
   1  -9  -1    0.10    0.49
   1  -9  -1    0.05    0.82
   1  -9  -1    0.71    0.43
   1  -9   0   -0.15    1.12
   1  -9   0   -0.10    0.38
   1  -9   0    0.91    0.39
   1  -9   0    1.89    0.71
   1  -9   1    4.19    0.57
   1  -9   1    3.38    0.88
   1  -9   1    4.83    1.30
   1  -9   2    0.18    0.79
   1  -9   2   -0.37    1.23
   1  -9   3   12.79    0.88
   1  -9   4   -0.49    0.75
   1  -9   4    0.17    1.05
   1  -9   4    0.27    0.38
   1  -9   5   -0.04    0.60
   1  -9   5   -0.74    0.97
   1  -9   5    0.31    0.33
   1  -8  -5   30.55    1.50
  -1   8   4   63.86    2.21
  -1   8   3   30.21    1.31
   1  -8  -3   28.16    1.72
   1  -8  -2   26.40    1.31
  -1   8   2   22.30    1.31
   1  -8  -2   23.96    2.24
   1  -8  -2   27.07    1.83
   1  -8  -2   20.50    1.70
   1  -8  -1    2.79    0.65
   1  -8  -1    5.09    1.53
   1  -8  -1    2.61    0.91
   1  -8  -1    3.34    1.22
  -1   8   1    2.08    0.60
   1  -8   0   19.66    1.31
   1  -8   0   19.04    1.89
   1  -8   0   23.71    2.45
   1  -8   1    6.63    1.51
   1  -8   1    3.46    1.60
   1  -8   2   15.58    1.89
   1  -8   2   14.25    0.99
   1  -8   2   15.83    1.24
   1  -8   2   13.61    1.44
   1  -8   2   18.29    2.31
   1  -8   3    6.71    1.23
   1  -8   3    8.00    0.99
   1  -8   3    6.68    0.77
   1  -8   3    6.76    1.51
   1  -8   4    2.12    0.98
   1  -8   4    2.99    1.51
   1  -8   4    3.13    0.73
   1  -8   4    1.68    1.06
   1  -8   4    2.06    0.60
   1  -8   5   -0.09    0.95
   1  -8   5   -0.05    0.52
   1  -8   5    0.38    1.32
   1  -8   5    0.50    0.89
   1  -8   5    0.71    0.53
   1  -8   6   -0.21    1.27
   1  -8   6   -0.21    0.80
   1  -8   6   -0.08    0.49
   1  -8   6    0.04    0.49
   1  -8   6    0.88    0.87
   1  -8   7   -0.05    0.29
   1  -8   7    4.18    1.02
   1  -8   7    4.07    0.64
   1  -8   7    0.08    0.50
   1  -8   8    6.07    0.69
   1  -8   8    6.42    0.95
   1  -8   9    0.49    0.38
   1  -8   9    0.41    0.62
   1  -7  -7    0.26    0.74
   1  -7  -7   36.42    1.51
   1  -7  -6    6.40    1.27
   1  -7  -6   14.56    1.34
   1  -7  -5   -0.08    0.80
   1  -7  -5    0.30    1.01
   1  -7  -4    0.62    0.92
   1  -7  -3   32.36    2.71
   1  -7  -3   32.63    1.65
   1  -7  -3   28.78    2.28
   1  -7  -3   32.55    2.22
   1  -7  -2    0.96    1.45
   1  -7  -2    2.84    1.23
   1  -7  -2    1.05    0.60
   1  -7  -1    6.39    1.53
   1  -7  -1    6.74    0.97
   1  -7  -1    9.93    1.93
   1  -7   0   -0.13    1.26
  -1   7   0   -0.09    0.78
   1  -7   0    0.76    1.53
   1  -7   0   -0.09    0.70
  -1   7   0   -0.11    0.60
   1  -7   0   -0.32    0.65
   1  -7   0   -0.07    0.96
   1  -7   0    0.08    0.63
  -1   7   0   -0.35    0.71
   1  -7   0    0.24    0.64
   1  -7   1    2.04    1.62
   1  -7   1    0.73    0.73
   1  -7   1    0.83    0.91
   1  -7   1   -0.26    1.31
   1  -7   2    5.14    0.92
   1  -7   2    3.79    0.92
   1  -7   2    3.61    0.83
   1  -7   2    4.14    1.17
   1  -7   3    2.18    1.60
   1  -7   3    3.32    1.45
  -1   7  -3    2.08    0.95
   1  -7   3    2.97    0.91
   1  -7   3    3.00    0.82
   1  -7   3    4.25    1.23
   1  -7   3    3.92    0.87
   1  -7   3    3.71    0.85
   1  -7   4    0.71    1.24
  -1   7  -4    1.13    0.83
   1  -7   4    1.19    0.76
   1  -7   4    0.30    0.61
   1  -7   4    0.97    1.14
   1  -7   4    0.90    1.49
   1  -7   4    1.07    1.10
   1  -7   4    0.68    0.67
   1  -7   5   11.96    1.78
   1  -7   5   14.43    2.13
   1  -7   5   12.94    1.61
   1  -7   5   12.84    1.18
   1  -7   5   11.18    1.70
   1  -7   5   14.39    1.19
   1  -7   6    6.12    1.75
   1  -7   6    5.67    1.35
   1  -7   6    5.91    1.39
   1  -7   6    5.63    0.84
   1  -7   6    7.13    1.34
   1  -7   6    4.75    0.87
   1  -7   7   -0.90    1.18
   1  -7   7   -0.20    0.62
   1  -7   7    0.71    1.00
   1  -7   7    0.97    0.77
   1  -7   7    0.31    1.03
   1  -7   8   17.48    1.69
   1  -7   9    0.31    0.90
   1  -7  10   15.24    1.29
   1  -7  10   11.96    0.92
   1  -7  11    1.84    0.44
   1  -7  11    2.52    0.67
   1  -6  -9    4.30    0.61
   1  -6  -9    4.66    1.24
   1  -6  -8    1.97    1.43
   1  -6  -8    2.06    0.69
   1  -6  -7   -0.23    0.83
   1  -6  -7    0.64    1.47
   1  -6  -6   14.43    1.59
   1  -6  -6   15.45    2.15
   1  -6  -5   77.92    3.81
   1  -6  -5   91.96    4.60
  -1   6   4    3.01    0.89
  -1   6   4    1.80    0.77
   1  -6  -4    1.50    0.55
   1  -6  -4    2.84    1.53
   1  -6  -3    7.44    1.68
   1  -6  -3    6.48    1.00
   1  -6  -3    6.83    0.95
  -1   6   3    6.02    1.12
  -1   6   3    7.84    1.10
   1  -6  -3    9.83    1.77
   1  -6  -3    8.05    0.91
   1  -6  -3    5.39    0.88
   1  -6  -3    7.33    1.40
   1  -6  -2   27.17    2.32
   1  -6  -2   25.87    1.82
  -1   6   2   25.50    1.85
   1  -6  -2   28.29    1.63
   1  -6  -2   23.90    1.69
   1  -6  -2   24.79    1.68
  -1   6   2   26.39    1.92
   1  -6  -2   25.31    2.61
   1  -6  -1  181.39    5.74
   1  -6  -1  177.90    5.68
   1  -6  -1  187.14    5.72
  -1   6   1  184.49    6.00
   1  -6  -1  166.85    6.50
   1  -6  -1  188.94    5.49
   1  -6  -1  190.74    6.02
   1  -6  -1  188.51    7.02
  -1   6   1  198.23    6.07
   1  -6   0   97.93    3.46
   1  -6   0   97.12    3.70
   1  -6   0  102.15    4.89
   1  -6   0   92.80    3.68
   1  -6   0   96.60    3.92
  -1   6   0   97.40    3.88
  -1   6   0  100.82    3.87
   1  -6   0   94.85    3.60
   1  -6   0   87.95    4.38
  -1   6  -1   31.93    2.02
   1  -6   1   26.90    2.47
  -1   6  -1   31.23    2.09
   1  -6   1   33.69    2.16
   1  -6   1   36.23    2.55
   1  -6   1   33.33    2.08
   1  -6   1   34.41    2.83
  -1   6  -2   32.29    1.95
   1  -6   2   27.12    1.78
   1  -6   2   32.49    2.41
   1  -6   2   29.92    2.02
   1  -6   2   28.71    1.86
   1  -6   2   31.68    1.78
   1  -6   3    0.96    0.67
   1  -6   3    0.69    1.04
   1  -6   3    1.91    1.38
   1  -6   3    0.94    0.66
   1  -6   3    0.35    1.17
   1  -6   3    0.10    1.20
   1  -6   3    0.56    0.58
   1  -6   3    0.91    0.72
   1  -6   4  116.22    4.34
   1  -6   4  116.47    4.68
   1  -6   4  108.02    3.72
   1  -6   4  108.65    4.82
  -1   6  -4  113.57    4.41
   1  -6   4  120.63    5.28
   1  -6   4  103.13    3.93
   1  -6   4  110.53    4.18
   1  -6   4  109.48    3.95
   1  -6   5   25.82    1.70
   1  -6   5   27.32    1.59
   1  -6   5   26.16    2.10
   1  -6   5   28.70    2.63
   1  -6   5   25.11    2.22
  -1   6  -5   26.02    1.57
   1  -6   5   26.83    1.83
   1  -6   5   21.20    1.57
   1  -6   5   28.01    1.59
  -1   6  -5   24.15    1.99
   1  -6   5   23.80    2.16
   1  -6   6    7.50    1.46
   1  -6   6    6.91    0.92
   1  -6   6    5.18    1.52
  -1   6  -6    4.93    0.85
   1  -6   6    5.79    0.83
   1  -6   6    5.56    0.90
   1  -6   6    6.63    0.84
   1  -6   6    6.18    1.46
   1  -6   6    5.12    1.30
   1  -6   6    6.22    0.95
   1  -6   7    1.82    0.91
  -1   6  -7    3.77    0.77
   1  -6   7    4.07    1.30
   1  -6   7    3.48    1.37
   1  -6   7    2.11    1.22
   1  -6   8   19.32    1.94
   1  -6   8   20.17    1.84
   1  -6   8   20.75    1.83
   1  -6   9    7.63    1.43
   1  -6   9    5.12    1.11
   1  -6   9    7.23    0.93
   1  -6  10   59.02    2.34
   1  -6  10   60.85    2.88
   1  -6  10   55.05    2.77
   1  -6  11    3.56    0.64
   1  -6  12   11.11    0.78
  -1   5  11    0.10    0.44
   1  -5 -10   17.66    1.09
   1  -5 -10   18.91    1.42
   1  -5  -9   79.57    3.10
   1  -5  -9   80.03    3.38
   1  -5  -8   23.28    1.81
   1  -5  -8   23.92    1.93
   1  -5  -8   26.53    2.76
   1  -5  -7   33.67    2.99
   1  -5  -7   28.35    2.16
   1  -5  -7   26.94    2.09
   1  -5  -6   40.12    2.67
  -1   5   6   41.39    2.34
   1  -5  -6   44.87    2.63
   1  -5  -6   47.63    3.49
  -1   5   5   -0.08    0.66
  -1   5   5   -0.09    0.71
   1  -5  -5    0.41    0.69
   1  -5  -5   -0.14    1.52
   1  -5  -5    0.10    0.91
   1  -5  -4   14.14    1.03
  -1   5   4   14.54    1.43
   1  -5  -4   11.09    1.03
   1  -5  -4   12.22    1.10
  -1   5   4   10.67    1.20
   1  -5  -4   12.08    1.04
   1  -5  -4   13.51    1.92
   1  -5  -3   51.61    2.08
   1  -5  -3   46.31    2.72
  -1   5   3   51.85    2.55
   1  -5  -3   48.08    2.21
   1  -5  -3   47.29    2.16
   1  -5  -3   51.05    3.05
   1  -5  -3   49.66    2.33
  -1   5   3   45.12    2.33
   1  -5  -3   52.33    3.05
  -1   5   2   -0.07    0.65
   1  -5  -2    1.74    1.15
   1  -5  -2    0.56    0.51
  -1   5   2   -0.13    0.61
   1  -5  -2   -0.28    1.05
   1  -5  -2   -0.05    0.50
   1  -5  -2    0.06    0.54
   1  -5  -2    0.47    0.85
   1  -5  -2   -0.33    0.66
   1  -5  -1    2.41    0.75
  -1   5   1    2.71    0.81
   1  -5  -1    2.30    1.16
   1  -5  -1    3.16    0.67
  -1   5   1    3.38    0.80
   1  -5  -1    2.74    0.73
   1  -5  -1    3.76    0.70
   1  -5  -1    2.57    1.19
   1  -5   0   28.71    1.54
   1  -5   0   29.80    1.73
   1  -5   0   33.85    2.29
   1  -5   0   29.84    1.85
   1  -5   0   30.37    2.34
   1  -5   0   30.00    1.67
  -1   5   0   31.81    1.80
  -1   5   0   28.19    1.82
   1  -5   1   16.47    1.31
   1  -5   1   16.96    1.88
   1  -5   1   19.09    1.76
   1  -5   1   17.99    1.48
  -1   5  -1   16.00    1.31
  -1   5  -1   16.82    1.44
   1  -5   1   15.95    1.23
   1  -5   2  106.26    3.45
   1  -5   2  106.39    3.59
   1  -5   2  108.57    4.57
   1  -5   2  106.01    3.66
  -1   5  -2  103.15    3.15
  -1   5  -2  114.24    3.72
   1  -5   2  105.54    3.85
   1  -5   2  114.01    4.27
   1  -5   3    9.11    0.96
  -1   5  -3    8.00    0.93
   1  -5   3    8.97    1.38
   1  -5   3    8.85    1.49
  -1   5  -3    8.66    0.80
   1  -5   3    7.80    0.86
   1  -5   3    7.23    1.21
   1  -5   3    8.46    1.42
   1  -5   3    8.33    1.07
   1  -5   3    9.21    0.99
   1  -5   4   20.13    1.51
   1  -5   4   19.51    1.27
   1  -5   4   20.06    2.04
   1  -5   4   18.79    1.85
  -1   5  -4   21.98    1.30
   1  -5   4   20.79    1.67
   1  -5   4   22.94    1.94
   1  -5   4   20.76    1.42
   1  -5   4   21.80    1.40
   1  -5   5   32.33    2.30
   1  -5   5   29.55    1.75
   1  -5   5   32.17    2.45
   1  -5   5   27.93    1.61
   1  -5   5   29.99    2.13
   1  -5   5   27.36    1.56
  -1   5  -5   30.42    1.63
   1  -5   5   29.52    1.67
   1  -5   5   29.05    1.54
   1  -5   5   30.20    1.52
   1  -5   5   28.41    2.12
   1  -5   5   28.47    1.87
   1  -5   6   41.04    2.54
   1  -5   6   37.52    2.60
   1  -5   6   37.93    2.26
   1  -5   6   37.22    1.88
   1  -5   6   34.51    2.25
   1  -5   6   35.60    1.78
   1  -5   6   34.58    1.84
  -1   5  -6   37.32    1.89
   1  -5   6   34.99    1.80
   1  -5   6   38.58    2.55
   1  -5   7   33.41    2.42
  -1   5  -7   28.86    1.74
   1  -5   7   25.29    2.01
   1  -5   7   30.07    2.27
   1  -5   7   27.30    1.73
   1  -5   8   22.87    1.70
   1  -5   8   27.91    1.63
   1  -5   8   26.19    2.16
   1  -5   8   26.49    2.07
  -1   5  -8   25.98    1.71
   1  -5   8   27.94    2.33
   1  -5   9   19.42    1.85
   1  -5   9   19.20    1.84
   1  -5   9   19.14    1.40
   1  -5  10    9.01    1.03
   1  -5  10   11.10    1.50
   1  -5  11   -0.16    0.83
   1  -5  11    0.05    0.60
   1  -5  12    4.05    0.93
   1  -5  12    5.32    0.70
   1  -5  13    3.85    0.78
  -1   4  12    0.94    0.46
   1  -4 -12    1.50    0.63
   1  -4 -11    6.01    1.59
   1  -4 -11    6.55    1.12
   1  -4 -10  130.96    4.22
   1  -4 -10  129.93    4.87
   1  -4 -10  116.32    5.54
   1  -4  -9    9.50    1.52
   1  -4  -9   10.93    2.11
   1  -4  -9   11.19    1.34
  -1   4   8    6.27    1.02
   1  -4  -8    5.56    1.32
  -1   4   8    2.74    1.54
  -1   4   8    5.08    0.97
   1  -4  -8    6.91    1.25
   1  -4  -7   72.61    3.55
   1  -4  -7   67.02    3.34
  -1   4   7   70.77    3.12
  -1   4   7   74.51    3.28
  -1   4   7   64.61    4.37
   1  -4  -6    7.03    1.27
  -1   4   6    7.25    1.03
  -1   4   6    9.58    1.03
   1  -4  -6    8.43    1.33
   1  -4  -6   10.45    1.90
  -1   4   5   94.43    3.52
  -1   4   5   97.76    3.36
   1  -4  -5   92.41    3.97
   1  -4  -5  103.86    4.61
  -1   4   4   60.57    2.28
  -1   4   4   61.91    2.54
  -1   4   4   66.00    2.69
   1  -4  -4   60.13    2.24
   1  -4  -4   59.89    2.26
   1  -4  -4   62.49    2.36
   1  -4  -4   63.34    3.28
   1  -4  -3  460.72   11.27
  -1   4   3  455.48   11.38
   1  -4  -3  449.43   11.11
   1  -4  -3  468.88   11.10
  -1   4   3  482.77   11.51
  -1   4   2  560.65   13.55
   1  -4  -2  563.54   13.38
   1  -4  -2  563.62   13.30
  -1   4   2  570.44   13.56
   1  -4  -2  576.72   13.60
  -1   4   1   31.26    1.62
   1  -4  -1   30.25    1.46
   1  -4  -1   28.83    1.62
   1  -4  -1   30.05    1.51
  -1   4   1   29.01    1.53
  -1   4   0  239.10    6.39
  -1   4   0  228.31    5.55
   1  -4   0  233.60    6.46
  -1   4  -1  374.16    9.68
   1  -4   1  392.56    9.54
  -1   4  -1  402.59    9.52
  -1   4  -1  384.39    8.97
   1  -4   1  398.00    9.48
   1  -4   2  872.70   20.46
  -1   4  -2  902.29   20.14
   1  -4   2  890.00   20.17
   1  -4   2  885.10   20.24
  -1   4  -2  880.29   19.79
  -1   4  -3 1463.84   31.54
  -1   4  -3 1331.89   30.98
   1  -4   3 1440.90   31.64
  -1   4  -3 1455.03   31.45
   1  -4   3 1464.98   31.43
   1  -4   3 1418.79   31.70
   1  -4   3 1475.30   32.00
   1  -4   4  429.66   10.35
  -1   4  -4  434.93   10.41
   1  -4   4  431.32   10.49
   1  -4   4  446.87   10.71
  -1   4  -4  423.88   10.27
  -1   4  -4  437.30   10.05
   1  -4   4  438.38   10.45
   1  -4   5   57.36    2.11
  -1   4  -5   52.98    2.15
  -1   4  -5   49.61    1.88
   1  -4   5   61.61    2.26
   1  -4   5   58.13    2.14
   1  -4   5   49.28    2.09
   1  -4   6   72.83    2.79
   1  -4   6   68.08    2.41
  -1   4  -6   74.79    2.51
   1  -4   6   67.53    2.41
   1  -4   6   71.33    3.36
   1  -4   6   69.36    2.48
   1  -4   6   79.04    3.20
  -1   4  -6   78.54    2.79
   1  -4   6   69.11    3.24
   1  -4   7   68.30    2.77
   1  -4   7   62.97    3.29
  -1   4  -7   63.50    2.66
   1  -4   7   62.68    2.47
   1  -4   7   64.86    3.32
   1  -4   7   62.67    3.05
  -1   4  -7   69.77    2.53
   1  -4   8   13.77    1.57
   1  -4   8   13.67    1.77
   1  -4   8   14.93    1.40
   1  -4   8   14.73    1.20
  -1   4  -8   14.72    1.25
  -1   4  -8   13.89    1.29
   1  -4   9    4.32    1.38
   1  -4   9    3.36    0.76
  -1   4  -9    2.49    0.80
   1  -4   9    5.18    1.24
  -1   4  -9    4.14    0.84
   1  -4   9    5.02    0.96
   1  -4  10   37.65    2.45
   1  -4  10   38.85    1.99
   1  -4  10   43.60    2.72
   1  -4  11   17.88    1.31
   1  -4  11   19.04    1.96
   1  -4  12    2.18    1.13
   1  -4  12    2.38    0.63
   1  -4  13    4.42    1.00
   1  -4  13    5.31    0.59
  -1   3  13    2.40    0.49
  -1   3  12    0.57    0.65
  -1   3  12    0.57    0.33
   1  -3 -11    1.59    0.68
   1  -3 -11    1.13    1.61
  -1   3  11    1.17    0.43
   1  -3 -10   38.33    2.66
  -1   3  10   38.97    1.78
   1  -3 -10   36.56    3.34
   1  -3 -10   36.28    2.13
   1  -3  -9  141.33    4.98
   1  -3  -9  147.09    5.57
  -1   3   9  136.84    4.22
  -1   3   9  132.85    6.15
  -1   3   9  137.40    4.87
  -1   3   9  135.02    4.81
   1  -3  -9  137.73    6.40
   1  -3  -8   66.50    4.23
   1  -3  -8   65.81    3.20
  -1   3   8   65.29    2.95
  -1   3   8   68.39    3.07
   1  -3  -8   69.17    3.52
  -1   3   8   67.33    2.54
  -1   3   8   59.31    4.13
  -1   3   7    4.16    1.72
  -1   3   7    2.05    0.72
  -1   3   7    2.62    0.57
   1  -3  -7    2.07    0.90
  -1   3   7    2.32    0.75
   1  -3  -7    1.73    1.02
   1  -3  -7    3.62    1.59
   1  -3  -6    6.52    1.12
   1  -3  -6    9.33    1.21
  -1   3   6    8.09    0.74
  -1   3   6    7.87    0.97
  -1   3   6    8.63    0.99
   1  -3  -5   31.67    1.22
   1  -3  -5   31.42    1.28
  -1   3   5   32.46    1.68
  -1   3   5   35.11    1.70
   1  -3  -5   30.30    1.28
  -1   3   4  160.56    4.49
   1  -3  -4  157.83    3.87
   1  -3  -4  156.52    4.23
   1  -3  -4  158.23    4.16
   1  -3  -4  156.21    3.98
  -1   3   4  158.07    4.49
   1  -3  -4  154.85    4.16
   1  -3  -3   46.94    1.78
   1  -3  -3   47.94    1.45
  -1   3   3   46.67    1.87
  -1   3   3   47.94    1.80
   1  -3  -3   47.34    1.73
   1  -3  -3   46.87    1.89
   1  -3  -3   47.03    1.69
  -1   3   2   46.32    1.76
  -1   3   2   41.05    1.52
   1  -3  -2   42.75    1.25
   1  -3  -2   44.65    1.61
   1  -3  -2   44.34    1.74
   1  -3  -2   45.16    1.65
   1  -3  -1    4.79    0.61
  -1   3   1    4.75    0.63
   1  -3  -1    4.40    0.35
   1  -3  -1    4.54    0.57
  -1   3   1    4.09    0.30
  -1   3   1    5.08    0.65
   1  -3  -1    4.49    0.66
  -1   3   1    3.66    0.42
  -1   3   0    2.40    0.27
  -1   3   0    3.36    0.55
   1  -3   0    2.64    0.63
  -1   3   0    3.10    0.57
  -1   3   0    1.68    0.17
  -1   3   0    3.14    0.32
  -1   3  -1    8.68    0.69
  -1   3  -1    5.45    0.36
  -1   3  -1    6.70    0.37
  -1   3  -1    7.61    0.53
   1  -3   1    7.82    0.71
   1  -3   1    7.07    0.67
  -1   3  -2  118.77    3.05
   1  -3   2  114.47    3.33
   1  -3   2  110.81    2.97
  -1   3  -2  113.33    2.98
  -1   3  -2  102.98    2.77
   1  -3   2  111.23    3.13
   1  -3   2  110.18    3.17
  -1   3  -3    4.01    0.49
  -1   3  -3    3.74    0.44
  -1   3  -3    4.00    0.52
   1  -3   3    4.47    0.65
   1  -3   3    3.30    0.54
   1  -3   3    3.26    0.51
   1  -3   3    3.96    0.57
   1  -3   4   -0.15    0.39
  -1   3  -4   -0.02    0.33
  -1   3  -4   -0.03    0.43
   1  -3   4    0.03    0.43
   1  -3   4   -0.04    0.48
   1  -3   4   -0.14    0.37
  -1   3  -4    0.13    0.34
   1  -3   5  116.84    3.28
  -1   3  -5  112.08    3.44
  -1   3  -5  117.18    3.38
   1  -3   5  108.93    3.18
   1  -3   5  115.43    3.21
   1  -3   5  122.00    3.67
   1  -3   6   64.20    2.60
   1  -3   6   62.80    2.21
   1  -3   6   57.11    1.92
  -1   3  -6   61.40    2.35
  -1   3  -6   62.22    2.27
  -1   3  -7  135.30    4.10
   1  -3   7  128.76    4.94
  -1   3  -7  131.11    4.14
   1  -3   7  132.91    3.75
   1  -3   7  136.32    4.73
   1  -3   7  127.02    3.90
   1  -3   7  122.53    4.37
   1  -3   8   59.87    2.41
   1  -3   8   59.99    2.22
   1  -3   8   60.95    3.12
   1  -3   8   58.41    3.25
  -1   3  -8   61.81    2.57
   1  -3   8   52.15    2.73
  -1   3  -9   49.87    2.43
   1  -3   9   53.62    2.81
   1  -3   9   49.91    3.11
   1  -3   9   52.28    2.13
  -1   3  -9   55.01    2.58
   1  -3   9   51.95    2.29
   1  -3  10   16.63    1.60
  -1   3 -10   19.25    1.59
  -1   3 -10   19.19    1.50
   1  -3  10   17.80    1.37
   1  -3  10   13.20    1.97
   1  -3  10   18.05    1.91
   1  -3  10   19.88    1.25
   1  -3  11    1.89    1.14
   1  -3  11    2.70    1.46
   1  -3  11    2.64    0.58
   1  -3  11    1.38    0.73
   1  -3  12    0.50    0.93
   1  -3  12    1.17    1.22
   1  -3  12   -0.20    0.35
   1  -3  12   -0.22    0.53
   1  -3  13   10.26    1.19
   1  -3  13   10.48    1.32
   1  -3  13    9.03    0.74
   1  -3  14    6.43    0.71
   1  -3  14    4.99    0.76
   1  -2 -13    7.33    1.12
  -1   2  13    7.41    0.92
  -1   2  13    7.77    0.61
  -1   2  12   50.01    1.98
  -1   2  12   55.91    2.80
   1  -2 -12   49.53    2.85
  -1   2  11   82.94    2.98
   1  -2 -11   85.87    4.78
   1  -2 -11   79.21    4.01
   1  -2 -10   85.74    4.16
   1  -2 -10   86.70    3.44
  -1   2  10   73.37    3.41
  -1   2  10   79.92    4.52
  -1   2  10   82.12    3.06
   1  -2 -10   83.50    4.88
   1  -2  -9  106.87    3.66
   1  -2  -9  120.18    4.34
  -1   2   9  112.10    4.32
  -1   2   9  115.73    3.85
   1  -2  -9  123.10    5.77
  -1   2   9  121.46    5.72
  -1   2   8   44.50    2.00
   1  -2  -8   47.19    2.44
  -1   2   8   40.12    3.26
   1  -2  -8   43.64    3.23
  -1   2   8   42.96    2.32
  -1   2   8   40.29    2.17
   1  -2  -8   41.13    1.87
   1  -2  -7  132.82    5.42
  -1   2   7  126.59    4.37
  -1   2   7  132.11    4.23
   1  -2  -7  137.38    4.82
   1  -2  -7  128.87    4.49
  -1   2   7  129.96    3.95
  -1   2   7  135.65    5.87
   1  -2  -7  130.75    3.82
   1  -2  -6  203.07    5.79
   1  -2  -6  206.56    5.39
  -1   2   6  209.94    5.96
  -1   2   6  224.09    5.84
   1  -2  -5  271.45    7.14
   1  -2  -5  278.61    6.72
  -1   2   5  294.92    7.12
  -1   2   5  286.11    7.27
   1  -2  -5  275.50    6.48
   1  -2  -4    0.36    0.30
   1  -2  -4    0.62    0.32
  -1   2   4    0.44    0.44
   1  -2  -4    0.45    0.29
   1  -2  -4    1.35    0.14
   1  -2  -4    0.40    0.28
   1  -2  -4    0.63    0.55
  -1   2   4    1.20    0.54
   1  -2  -3  156.42    3.91
   1  -2  -3  155.09    3.72
  -1   2   3  158.99    4.09
  -1   2   3  154.07    4.01
   1  -2  -3  149.83    3.82
   1  -2  -3  151.26    3.84
   1  -2  -2   40.27    1.40
   1  -2  -2   41.55    1.36
   1  -2  -2   41.12    1.20
  -1   2   2   41.84    1.45
  -1   2   2   42.89    1.43
   1  -2  -2   42.50    1.13
   1  -2  -2   42.36    1.46
   1  -2  -2   40.23    1.37
   1  -2  -1    3.13    0.51
   1  -2  -1    3.18    0.19
   1  -2  -1    3.20    0.48
  -1   2   1    5.19    0.52
   1  -2  -1    3.71    0.45
  -1   2   1    3.13    0.18
  -1   2   1    5.10    0.41
   1  -2  -1    3.26    0.47
   1  -2  -1    3.67    0.56
   1  -2   0  873.88   19.21
  -1   2   0  863.26   18.77
   1  -2   0  855.28   19.10
   1  -2   1 7218.60  154.04
  -1   2  -1 7080.77  153.92
   1  -2   1 7182.24  154.08
   1  -2   1 7149.87  153.84
   1  -2   1 7132.94  154.13
   1  -2   2 9848.39  209.27
   1  -2   2 9706.69  209.18
   1  -2   2 9538.88  209.23
   1  -2   2 9454.37  209.14
  -1   2  -2 9999.00  209.11
   1  -2   2 9729.82  209.17
  -1   2  -2 9711.84  208.96
   1  -2   3  967.55   21.74
  -1   2  -3 1062.69   21.85
  -1   2  -3  970.79   21.43
   1  -2   3  984.53   21.76
   1  -2   3  987.48   21.82
   1  -2   3  991.81   22.10
   1  -2   4  155.87    4.30
   1  -2   4  149.04    3.65
   1  -2   4  149.27    3.61
   1  -2   4  150.49    3.62
  -1   2  -5  158.09    3.93
   1  -2   5  138.29    3.43
  -1   2  -5  125.63    3.28
   1  -2   5  149.43    4.49
   1  -2   5  142.38    3.44
  -1   2  -6  345.27    8.46
   1  -2   6  333.25    9.22
   1  -2   7   46.37    2.57
   1  -2   7   43.08    1.83
  -1   2  -7   44.87    2.02
  -1   2  -7   40.97    1.95
   1  -2   7   44.11    1.84
   1  -2   8   22.83    1.32
  -1   2  -8   19.95    1.39
  -1   2  -8   20.91    1.56
   1  -2   8   19.61    1.84
   1  -2   8   19.39    1.83
   1  -2   8   17.77    1.27
   1  -2   9  179.60    6.78
   1  -2   9  198.40    5.73
  -1   2  -9  201.40    5.93
   1  -2   9  204.97    6.78
  -1   2  -9  204.78    6.07
   1  -2   9  201.61    6.91
   1  -2   9  199.04    5.63
   1  -2  10   11.14    1.14
   1  -2  10   11.13    1.88
   1  -2  10   11.38    1.61
   1  -2  10   10.09    1.51
   1  -2  10   10.58    1.04
  -1   2 -10   12.38    1.22
  -1   2 -10    9.49    1.38
   1  -2  11    0.98    0.57
   1  -2  11    1.64    0.71
   1  -2  11    2.22    1.14
   1  -2  11    0.10    1.19
   1  -2  12   12.32    0.96
   1  -2  12   10.64    1.01
   1  -2  12   12.38    1.45
   1  -2  13    0.60    0.76
   1  -2  13    0.12    0.33
   1  -2  13    0.47    1.01
   1  -2  14   23.79    1.31
   1  -2  14   24.40    1.18
   1  -1 -14    6.80    0.90
  -1   1  14    6.34    0.50
  -1   1  13    0.14    0.68
   1  -1 -13    0.52    1.01
  -1   1  13    0.74    0.43
  -1   1  12    0.19    0.84
   1  -1 -12   -0.11    1.07
  -1   1  12    0.15    0.47
  -1   1  11   29.64    1.72
   1  -1 -11   28.14    2.45
  -1   1  11   36.20    2.57
   1  -1 -11   30.12    2.97
  -1   1  10   48.98    2.27
  -1   1  10   42.20    3.21
  -1   1  10   45.62    2.63
   1  -1 -10   48.69    2.28
   1  -1 -10   53.08    3.79
   1  -1 -10   47.29    2.43
   1  -1 -10   50.41    3.16
   1  -1  -9   91.23    4.75
   1  -1  -9   91.46    3.55
   1  -1  -9   90.50    3.24
  -1   1   9   90.75    3.71
   1  -1  -9   90.45    4.14
  -1   1   9   90.18    4.65
  -1   1   9   87.34    3.22
   1  -1  -8   71.05    2.98
  -1   1   8   76.31    4.14
  -1   1   8   73.51    3.12
   1  -1  -8   74.18    4.02
   1  -1  -8   76.37    2.73
   1  -1  -8   79.46    3.55
  -1   1   8   74.69    2.76
  -1   1   7    0.47    1.23
   1  -1  -7   -0.12    0.29
  -1   1   7   -0.30    0.55
  -1   1   7    0.13    0.44
  -1   1   7    0.18    0.59
   1  -1  -7    0.33    0.43
   1  -1  -6   11.65    0.83
  -1   1   6   10.05    1.04
   1  -1  -6   11.30    0.64
  -1   1   6   12.10    0.92
  -1   1   5  148.36    3.93
   1  -1  -5  134.24    3.92
  -1   1   5  154.96    3.96
  -1   1   5  147.70    4.17
   1  -1  -5  140.32    3.52
   1  -1  -5  148.21    3.81
  -1   1   5  138.93    5.00
  -1   1   4  306.55    7.04
   1  -1  -4  296.29    6.69
   1  -1  -4  298.31    6.68
   1  -1  -4  303.20    6.95
   1  -1  -4  307.39    7.13
   1  -1  -4  290.49    6.67
  -1   1   4  309.28    7.04
   1  -1  -4  281.37    6.68
  -1   1   4  304.69    7.24
  -1   1   3  206.58    4.83
   1  -1  -3  200.73    4.52
   1  -1  -3  206.13    4.71
  -1   1   3  203.04    4.82
   1  -1  -3  199.22    4.92
   1  -1  -3  198.55    4.68
  -1   1   3  206.39    5.00
   1  -1  -3  201.42    4.68
   1  -1  -3  207.09    4.77
   1  -1  -3  198.36    4.66
  -1   1   2   31.47    0.99
   1  -1  -2   30.04    1.04
   1  -1  -2   31.16    0.98
  -1   1   2   31.64    1.12
  -1   1   2   32.45    1.02
   1  -1  -2   30.18    0.98
   1  -1  -2   31.41    0.97
   1  -1  -2   31.58    1.02
   1  -1  -2   31.32    0.97
   1  -1  -2   29.37    0.98
   1  -1  -1  174.50    4.02
   1  -1  -1  171.84    4.05
   1  -1  -1  176.52    4.07
   1  -1  -1  173.43    4.07
  -1   1   1  171.20    4.00
   1  -1  -1  168.45    4.09
   1  -1  -1  176.68    4.06
   1  -1   0    7.24    0.49
   1  -1   0    7.41    0.45
   1  -1   0    7.46    0.51
   1  -1   0    7.83    0.46
   1  -1   1   40.12    1.25
   1  -1   1   41.79    1.22
   1  -1   1   41.61    1.20
   1  -1   1   41.60    1.17
   1  -1   1   40.21    1.20
   1  -1   1   40.71    1.22
   1  -1   1   40.43    1.27
   1  -1   2   38.11    1.14
   1  -1   2   36.72    1.12
   1  -1   2   34.67    1.15
  -1   1  -2   35.98    1.05
   1  -1   2   38.13    1.12
   1  -1   2   37.06    1.09
   1  -1   2   36.17    1.11
   1  -1   2   34.69    1.53
   1  -1   3    8.66    0.47
   1  -1   3    9.08    0.48
   1  -1   3    7.98    1.10
   1  -1   3    8.40    0.51
   1  -1   3    8.52    0.69
  -1   1  -3    9.31    0.63
   1  -1   3    8.45    0.47
  -1   1  -3    8.74    0.50
  -1   1  -4   60.30    1.71
  -1   1  -4   61.33    1.96
   1  -1   4   61.11    2.07
   1  -1   4   57.82    2.59
   1  -1   5  487.23   11.56
  -1   1  -5  496.09   11.40
   1  -1   5  490.52   12.55
  -1   1  -5  478.77   11.02
   1  -1   6  297.51    7.64
  -1   1  -6  292.36    7.03
   1  -1   6  289.54    8.66
   1  -1   7  131.13    3.92
   1  -1   7  126.83    3.89
   1  -1   7  140.00    5.34
  -1   1  -7  130.43    3.69
   1  -1   7  136.92    4.30
   1  -1   8    4.24    0.80
   1  -1   8    4.35    0.70
   1  -1   8    5.82    1.38
   1  -1   8    4.66    0.90
  -1   1  -8    4.72    1.01
   1  -1   8    5.92    1.29
   1  -1   9   28.84    2.56
  -1   1  -9   28.91    2.10
   1  -1   9   28.15    1.67
  -1   1  -9   26.82    2.21
   1  -1   9   27.63    1.94
  -1   1  -9   23.84    1.59
   1  -1   9   29.42    2.26
   1  -1   9   29.33    1.65
  -1   1 -10    6.91    1.37
   1  -1  10    5.95    0.98
  -1   1 -10    7.48    1.28
   1  -1  10    6.54    1.34
   1  -1  10    7.28    0.90
   1  -1  10    6.00    1.53
  -1   1 -10    7.39    0.93
   1  -1  11    0.99    0.54
  -1   1 -11    0.45    0.92
   1  -1  11    0.49    0.97
   1  -1  11    0.94    0.67
   1  -1  11    2.85    1.35
   1  -1  12    3.43    0.65
   1  -1  12    4.68    1.14
   1  -1  13   12.84    0.85
   1  -1  13   13.51    1.16
   1  -1  13   11.29    1.39
   1  -1  14    4.82    0.71
   1   0 -14   41.52    1.86
  -1   0  14   43.09    1.30
  -1   0  13   12.65    1.41
   1   0 -13   11.14    1.52
  -1   0  13   11.51    0.96
  -1   0  13   11.16    1.26
  -1   0  12   38.38    2.58
  -1   0  12   31.76    1.75
   1   0 -12   35.11    2.57
  -1   0  11 1186.15   28.76
   1   0 -11 1270.24   29.82
  -1   0  11 1214.98   29.88
   1   0 -11 1167.16   28.24
  -1   0  11 1224.66   28.65
  -1   0  11 1227.84   28.14
  -1   0  10  229.09    8.09
   1   0 -10  245.29    7.85
   1   0 -10  232.13    6.65
   1   0 -10  206.90    8.05
  -1   0  10  233.13    7.02
  -1   0  10  218.71    7.02
  -1   0  10  266.35    8.05
  -1   0  10  227.09    6.55
  -1   0   9    0.98    0.81
   1   0  -9    1.20    1.05
   1   0  -9    0.53    0.44
  -1   0   9    0.51    1.11
  -1   0   9    0.63    0.70
   1   0  -9    0.54    1.41
  -1   0   9    0.98    0.56
   1   0  -9    1.00    0.59
   1   0  -8    0.10    0.52
  -1   0   8   -0.05    0.54
   1   0  -8    0.88    0.44
  -1   0   8    0.74    0.63
  -1   0   8    0.68    1.07
   1   0  -8    0.25    0.88
   1   0  -7   66.10    2.35
   1   0  -7   66.02    2.14
  -1   0   7   59.23    2.53
  -1   0   7   64.59    2.37
  -1   0   7   67.52    3.31
  -1   0   6   94.05    3.01
   1   0  -6   93.81    2.67
   1   0  -6   93.02    2.84
  -1   0   6   92.73    3.74
  -1   0   5   38.73    2.19
  -1   0   5   40.85    1.61
   1   0  -5   41.46    1.36
  -1   0   5   38.92    1.47
  -1   0   4 1627.97   34.95
   1   0  -4 1571.07   33.72
  -1   0   4 1521.44   34.23
   1   0  -4 1545.75   33.92
   1   0  -4 1553.41   33.73
  -1   0   4 1595.12   34.03
   1   0  -4 1550.14   33.68
   1   0  -3  734.21   16.11
   1   0  -3  742.98   16.24
   1   0  -3  738.98   16.19
  -1   0   3  742.17   16.25
  -1   0   3  747.75   16.51
   1   0  -3  750.38   16.18
  -1   0   3  737.74   16.89
  -1   0   2 1195.69   26.12
   1   0  -2 1188.12   25.78
   1   0  -2 1193.35   25.84
   1   0  -2 1183.07   25.82
  -1   0   2 1181.10   25.70
  -1   0   2 1217.28   25.91
   1   0  -1  159.51    3.75
   1   0  -1  165.47    3.71
  -1   0   1  157.43    3.75
  -1   0   1  167.34    3.71
   1   0   0   16.79    0.58
   1   0   0   17.34    0.64
   1   0   0   16.82    0.56
   1   0   0   17.67    0.65
  -1   0   0   16.89    0.66
   1   0   1 5455.83  117.36
   1   0   1 5460.74  117.46
   1   0   1 5441.90  117.38
  -1   0  -2 1073.69   23.07
   1   0   2 1051.71   22.97
   1   0   2 1045.32   22.95
   1   0   2 1079.70   23.25
   1   0   2 1051.04   22.87
  -1   0  -3  231.24    5.65
   1   0   3  235.60    5.33
  -1   0  -3  237.51    5.56
   1   0   3  236.40    5.26
   1   0   3  233.63    5.33
   1   0   3  255.45    5.86
   1   0   4   69.61    2.33
   1   0   4   67.83    1.59
  -1   0  -4   74.63    2.06
   1   0   4   62.07    1.54
   1   0   4   75.79    2.37
  -1   0  -4   76.91    2.16
  -1   0  -5  144.11    3.88
   1   0   5  134.70    4.10
   1   0   5  135.78    4.14
  -1   0  -5  140.92    3.74
   1   0   6 1584.78   38.30
  -1   0  -6 1637.90   36.20
  -1   0  -6 1641.55   36.07
  -1   0  -7  128.11    3.95
   1   0   7  118.83    3.78
   1   0   7  124.27    5.51
  -1   0  -7  122.89    3.71
   1   0   8    6.21    1.68
  -1   0  -8    8.40    1.22
  -1   0  -8    7.28    0.88
  -1   0  -8    9.23    1.75
   1   0   8    7.38    0.95
   1   0   8    5.27    1.26
   1   0   9  135.49    6.13
   1   0   9  125.86    4.21
  -1   0  -9  140.93    5.15
   1   0   9  139.43    4.90
  -1   0  -9  127.36    4.17
  -1   0  -9  127.79    4.43
   1   0   9  133.87    5.12
   1   0  10  211.27    6.13
   1   0  10  223.62    6.84
  -1   0 -10  225.97    7.23
   1   0  10  216.23    7.06
   1   0  10  210.56    8.03
  -1   0 -10  209.27    6.26
  -1   0 -11   14.48    1.68
   1   0  11   14.72    1.33
   1   0  11   13.38    1.56
   1   0  12    1.28    0.75
   1   0  12    1.08    1.00
  -1   0 -12    1.21    0.94
  -1   0 -13   34.70    1.75
   1   0  13   31.92    1.43
  -1  -1  14   16.72    0.88
  -1  -1  14    0.62    0.50
   1   1 -13   -0.34    1.04
  -1  -1  13    0.54    0.50
  -1  -1  13   -0.33    0.97
  -1  -1  13   -0.18    0.71
  -1  -1  13   -0.55    0.93
  -1  -1  12    0.24    0.85
  -1  -1  12    0.22    0.54
   1   1 -12    1.39    1.12
  -1  -1  12    0.18    1.15
  -1  -1  12    0.11    0.92
  -1  -1  11   78.08    3.97
  -1  -1  11   78.57    3.10
   1   1 -11   76.55    3.25
   1   1 -11   85.06    4.11
  -1  -1  11   87.01    3.75
  -1  -1  11   78.07    3.47
  -1  -1  10   39.04    2.70
  -1  -1  10   36.41    2.18
  -1  -1  10   35.17    1.88
   1   1 -10   33.51    1.76
  -1  -1  10   39.12    2.71
  -1  -1  10   43.14    2.51
   1   1 -10   31.81    2.43
  -1  -1   9   52.04    2.34
   1   1  -9   57.31    2.28
   1   1  -9   57.91    3.06
  -1  -1   9   57.94    2.87
  -1  -1   9   59.36    2.72
  -1  -1   9   55.78    3.15
  -1  -1   9   60.86    3.17
   1   1  -8   26.69    1.39
  -1  -1   8   26.44    1.66
   1   1  -8   27.87    1.45
   1   1  -8   27.31    1.52
  -1  -1   8   28.41    1.55
  -1  -1   8   32.49    2.12
  -1  -1   8   28.59    2.16
  -1  -1   7   42.02    1.95
  -1  -1   7   40.47    1.77
   1   1  -7   43.52    1.81
  -1  -1   7   41.12    2.36
   1   1  -7   39.90    1.68
  -1  -1   7   38.01    1.87
   1   1  -6   52.59    1.88
  -1  -1   6   48.06    2.02
   1   1  -6   49.80    1.78
  -1  -1   6   48.81    2.00
  -1  -1   6   49.43    2.44
  -1  -1   5  337.38    8.06
   1   1  -5  350.30    7.95
   1   1  -5  349.97    7.89
   1   1  -5  323.24    7.52
  -1  -1   5  333.22    8.13
   1   1  -5  324.07    7.50
  -1  -1   5  344.39    8.60
  -1  -1   4  141.19    3.95
   1   1  -4  133.35    3.44
  -1  -1   4  132.80    3.55
   1   1  -4  133.49    3.45
   1   1  -3   96.36    2.58
  -1  -1   3   88.69    2.37
  -1  -1   3   87.66    2.49
   1   1  -3   83.46    2.32
   1   1  -3   84.55    2.32
  -1  -1   3   91.80    2.66
  -1  -1   2   41.69    1.36
   1   1  -2   41.47    1.20
   1   1  -2   41.21    1.38
  -1  -1   2   39.67    1.19
  -1  -1   2   36.67    1.36
   1   1  -1  144.16    3.32
  -1  -1   1  146.68    3.30
  -1  -1   1  138.50    3.41
   1   1  -1  139.48    3.38
   1   1   0   22.61    0.91
   1   1   0   22.24    0.86
  -1  -1   0   22.58    0.81
   1   1   0   22.33    0.83
   1   1   1   29.23    1.07
   1   1   1   30.22    1.09
  -1  -1  -2    0.04    0.37
   1   1   2   -0.04    0.37
  -1  -1  -2    0.06    0.26
   1   1   2   -0.09    0.36
  -1  -1  -3    7.07    0.62
  -1  -1  -3    7.75    0.54
   1   1   3    7.26    0.68
   1   1   3    8.07    0.52
   1   1   4  116.74    2.85
  -1  -1  -4  118.89    3.21
   1   1   4  123.32    3.55
   1   1   4  117.80    3.53
   1   1   4  118.40    2.87
  -1  -1  -4  114.12    2.82
  -1  -1  -4  117.10    3.30
   1   1   5  328.85    8.33
  -1  -1  -5  327.96    7.99
  -1  -1  -5  324.91    7.87
   1   1   5  318.16    8.33
  -1  -1  -6  300.61    7.68
   1   1   6  320.13    8.15
   1   1   6  312.74    8.22
   1   1   6  305.69    7.65
  -1  -1  -6  298.12    7.59
   1   1   6  290.55    7.64
   1   1   7   63.19    2.55
   1   1   7   67.29    2.51
  -1  -1  -7   68.79    2.85
   1   1   7   65.25    2.96
  -1  -1  -7   73.91    3.22
   1   1   7   68.21    3.18
  -1  -1  -7   69.49    2.64
  -1  -1  -7   64.28    3.32
   1   1   7   69.61    2.58
   1   1   7   67.45    2.92
   1   1   8    8.79    1.17
   1   1   8    6.57    0.94
  -1  -1  -8    8.38    1.35
   1   1   8    7.72    0.90
  -1  -1  -8    8.37    1.04
   1   1   8    9.38    1.44
  -1  -1  -8    8.39    1.47
  -1  -1  -8    8.25    1.65
  -1  -1  -9    7.91    1.39
  -1  -1  -9    9.43    1.11
   1   1   9    8.87    0.98
  -1  -1  -9    9.57    1.14
   1   1   9    8.08    1.36
  -1  -1  -9    9.28    1.79
   1   1   9    9.14    1.05
  -1  -1 -10    1.83    1.09
   1   1  10    0.80    0.76
   1   1  10    0.82    0.61
   1   1  10    0.97    0.91
  -1  -1 -10    0.65    1.50
   1   1  11   -0.21    0.50
   1   1  11    1.78    0.85
  -1  -1 -11    1.47    1.05
   1   1  11    0.97    0.57
  -1  -1 -12   14.66    1.46
   1   1  12   13.00    0.93
   1   1  13    2.88    0.41
  -1  -1 -13    2.79    0.73
   1   1  13    1.40    0.72
  -1  -2  14   10.30    0.71
  -1  -2  14    8.87    0.94
  -1  -2  13   92.00    3.58
  -1  -2  13   91.50    2.99
  -1  -2  13   86.91    3.95
  -1  -2  13   88.70    3.51
  -1  -2  12  137.15    4.97
  -1  -2  12  127.97    4.13
  -1  -2  12  125.88    4.88
  -1  -2  11  535.00   14.59
  -1  -2  11  571.57   13.59
  -1  -2  11  509.85   14.44
  -1  -2  11  569.37   14.01
  -1  -2  11  558.92   14.61
   1   2 -11  528.12   13.51
   1   2 -11  558.69   13.90
  -1  -2  10   20.77    1.58
  -1  -2  10   21.16    1.44
   1   2 -10   21.69    1.53
   1   2 -10   19.40    1.40
  -1  -2  10   20.56    1.88
  -1  -2  10   17.32    1.90
  -1  -2  10   19.43    1.98
  -1  -2  10   20.34    1.85
  -1  -2   9    1.71    0.92
  -1  -2   9    2.13    0.57
   1   2  -9    2.75    0.60
  -1  -2   9    1.24    0.95
   1   2  -9    1.15    0.60
  -1  -2   9    1.87    0.68
   1   2  -9    1.72    0.63
  -1  -2   9    0.96    0.88
  -1  -2   9    1.47    1.15
  -1  -2   9    1.80    0.61
  -1  -2   8   31.04    2.02
   1   2  -8   30.73    1.46
  -1  -2   8   28.26    1.56
  -1  -2   8   29.87    1.68
   1   2  -8   27.48    1.54
  -1  -2   8   32.21    2.17
  -1  -2   8   31.04    2.05
  -1  -2   8   27.86    1.35
   1   2  -8   28.66    1.59
  -1  -2   7 1216.76   26.40
   1   2  -7 1191.97   26.27
   1   2  -7 1193.26   26.28
  -1  -2   7 1166.29   27.00
  -1  -2   6  445.56   11.01
  -1  -2   6  468.75   10.78
   1   2  -6  494.25   11.31
  -1  -2   6  473.72   10.74
  -1  -2   6  493.64   11.32
   1   2  -6  513.47   11.30
  -1  -2   6  477.05   11.58
  -1  -2   6  487.61   11.89
  -1  -2   5  154.52    3.95
  -1  -2   5  163.25    4.16
  -1  -2   5  156.34    4.42
   1   2  -5  156.10    4.13
  -1  -2   5  161.88    4.62
   1   2  -4  854.54   18.96
   1   2  -4  830.23   18.55
  -1  -2   4  844.99   18.89
  -1  -2   4  819.61   18.49
  -1  -2   4  838.10   18.97
  -1  -2   3    1.20    0.36
   1   2  -3    1.02    0.53
  -1  -2   3    1.18    0.48
  -1  -2   3    1.56    0.51
  -1  -2   3    0.90    0.17
   1   2  -3    0.77    0.30
   1   2  -3    0.77    0.37
   1   2  -2 1571.73   33.29
   1   2  -2 1573.17   32.83
  -1  -2   2 1542.17   32.70
  -1  -2   2 1588.92   33.15
   1   2  -2 1592.13   33.03
  -1  -2   1 1431.70   31.54
  -1  -2   1 1461.08   31.98
   1   2  -1 1464.66   31.82
   1   2  -1 1450.81   31.98
   1   2  -1 1470.73   31.74
   1   2   0 1296.01   29.28
  -1  -2   0 1370.44   29.19
  -1  -2   0 1338.63   29.52
   1   2   0 1338.45   29.39
   1   2   1  410.91    9.51
   1   2   1  408.96    9.58
  -1  -2  -1  405.47    9.33
  -1  -2  -1  405.80    9.60
  -1  -2  -2   10.40    0.53
   1   2   2   10.18    0.79
  -1  -2  -2   10.67    0.86
  -1  -2  -2   10.46    0.75
   1   2   2   11.30    0.73
  -1  -2  -3   68.98    2.11
   1   2   3   75.42    2.39
  -1  -2  -3   73.89    2.49
  -1  -2  -3   73.07    2.05
   1   2   3   70.44    2.37
  -1  -2  -4   69.46    1.95
  -1  -2  -4   67.51    1.99
  -1  -2  -4   62.71    2.15
   1   2   4   72.92    2.61
  -1  -2  -4   67.99    2.12
  -1  -2  -4   66.94    2.40
  -1  -2  -4   71.63    2.56
   1   2   4   69.52    2.49
   1   2   4   70.69    2.44
  -1  -2  -5  256.49    6.59
   1   2   5  249.59    6.58
   1   2   5  244.72    6.33
   1   2   5  263.98    6.94
  -1  -2  -5  250.09    6.23
  -1  -2  -5  260.51    6.82
   1   2   5  249.42    6.77
   1   2   6   97.79    3.55
   1   2   6   99.57    3.16
   1   2   6   97.51    3.63
   1   2   6   89.02    3.19
  -1  -2  -6   97.28    3.14
   1   2   6   95.14    3.32
  -1  -2  -6   96.22    3.52
  -1  -2  -6   98.56    3.37
  -1  -2  -6   97.85    4.06
  -1  -2  -7   14.94    1.91
   1   2   7   12.30    1.14
  -1  -2  -7   17.66    1.68
   1   2   7   14.08    1.39
   1   2   7   12.00    1.12
   1   2   7   13.06    1.30
   1   2   7   15.13    1.14
  -1  -2  -7   14.70    1.30
  -1  -2  -7   14.10    1.20
   1   2   7   13.84    1.54
  -1  -2  -7   14.59    1.37
   1   2   8  152.39    7.29
  -1  -2  -8  164.95    5.88
   1   2   8  150.21    5.47
  -1  -2  -8  169.63    6.39
   1   2   8  164.03    5.56
  -1  -2  -8  161.39    5.21
   1   2   8  164.20    4.91
  -1  -2  -8  154.39    5.31
   1   2   9   19.83    2.66
  -1  -2  -9   18.17    1.92
   1   2   9   22.81    1.82
  -1  -2  -9   16.97    1.50
  -1  -2  -9   23.07    2.47
  -1  -2  -9   18.48    1.62
   1   2   9   19.82    1.37
  -1  -2 -10   93.36    4.10
   1   2  10   89.56    3.15
  -1  -2 -10   88.53    4.48
   1   2  11   16.97    1.04
  -1  -2 -11   17.33    1.61
  -1  -2 -11   16.78    1.95
   1   2  12    9.61    0.69
  -1  -2 -12   10.37    1.21
  -1  -3  14    1.18    0.32
  -1  -3  14   12.66    0.97
  -1  -3  13   -0.06    0.97
  -1  -3  13   -0.50    0.98
  -1  -3  13    0.55    0.40
  -1  -3  13    0.36    0.80
  -1  -3  12    1.19    0.53
  -1  -3  12    1.15    1.19
  -1  -3  12    2.21    1.17
  -1  -3  12    1.83    1.01
  -1  -3  11   87.38    4.00
  -1  -3  11   82.33    2.93
  -1  -3  11   86.96    4.47
  -1  -3  11   89.71    3.12
  -1  -3  11   90.34    4.03
  -1  -3  10    7.07    1.51
   1   3 -10    8.99    1.09
  -1  -3  10    6.88    0.88
  -1  -3  10    8.17    0.90
  -1  -3  10    9.43    1.51
   1   3 -10    8.44    1.03
  -1  -3  10    8.02    1.60
  -1  -3   9    7.83    1.52
   1   3  -9    8.97    0.87
  -1  -3   9    8.08    1.35
  -1  -3   9    7.61    0.88
   1   3  -9    7.48    0.93
  -1  -3   9    8.54    1.56
  -1  -3   9    8.76    0.89
   1   3  -9    9.80    1.05
  -1  -3   8    1.13    0.98
   1   3  -8    0.17    0.51
  -1  -3   8    0.41    0.43
  -1  -3   8    0.85    0.51
  -1  -3   8    0.69    0.51
   1   3  -8    0.90    0.56
  -1  -3   8    1.12    1.12
  -1  -3   8    1.29    0.97
   1   3  -8    0.79    0.58
  -1  -3   7   30.88    1.44
  -1  -3   7   31.65    1.46
  -1  -3   7   29.81    1.51
   1   3  -7   35.09    1.61
  -1  -3   7   33.78    1.50
   1   3  -7   32.92    1.51
  -1  -3   7   30.80    1.78
  -1  -3   6   79.97    2.84
   1   3  -6   88.59    2.70
  -1  -3   6   80.07    2.53
  -1  -3   6   81.17    2.47
  -1  -3   6   79.92    2.99
  -1  -3   6   85.00    2.51
  -1  -3   5   93.59    2.78
   1   3  -5   89.00    2.69
   1   3  -5   96.91    2.95
   1   3  -5   94.60    3.18
  -1  -3   5   88.05    3.01
  -1  -3   5   89.06    2.47
  -1  -3   4    0.95    0.44
   1   3  -4    1.30    0.49
  -1  -3   4    1.04    0.50
   1   3  -4    1.55    0.38
   1   3  -4    0.66    0.55
  -1  -3   3   18.77    1.23
   1   3  -3   21.78    1.28
   1   3  -3   21.80    1.09
   1   3  -3   21.72    0.86
  -1  -3   3   20.86    1.12
  -1  -3   2   43.46    1.34
   1   3  -2   51.32    2.00
  -1  -3   2   47.49    1.90
  -1  -3   2   48.21    1.70
   1   3  -2   49.19    1.81
   1   3  -2   50.99    1.71
  -1  -3   1   39.41    1.72
   1   3  -1   40.37    1.76
  -1  -3   1   36.93    1.32
   1   3  -1   40.37    1.49
   1   3  -1   43.18    1.68
   1   3   0  120.36    3.34
  -1  -3   0  123.04    3.63
   1   3   0  121.62    3.51
  -1  -3   0  121.49    3.24
  -1  -3  -1   25.11    1.21
  -1  -3  -1   26.12    1.40
   1   3   1   24.43    1.28
  -1  -3  -1   23.93    1.19
  -1  -3  -2    1.55    0.56
   1   3   2    1.89    0.66
  -1  -3  -2    1.91    0.67
  -1  -3  -2    1.60    0.49
   1   3   3    5.38    0.79
  -1  -3  -3    5.29    0.61
  -1  -3  -3    5.13    0.78
  -1  -3  -3    4.67    0.54
  -1  -3  -3    5.47    0.81
  -1  -3  -3    5.28    0.84
   1   3   4   36.75    1.88
  -1  -3  -4   35.04    1.66
  -1  -3  -4   34.91    1.38
  -1  -3  -4   35.78    1.45
   1   3   4   34.35    1.47
  -1  -3  -4   35.61    1.85
   1   3   5  155.13    5.05
   1   3   5  161.40    4.57
   1   3   5  168.81    5.26
  -1  -3  -5  157.81    5.05
  -1  -3  -5  185.01    5.63
  -1  -3  -5  179.41    5.94
  -1  -3  -6  172.85    5.69
   1   3   6  154.61    5.07
   1   3   6  156.53    5.24
   1   3   6  155.54    4.53
  -1  -3  -6  147.32    4.99
  -1  -3  -6  140.66    5.09
  -1  -3  -6  171.22    5.14
  -1  -3  -6  160.07    5.98
   1   3   7    3.01    0.82
   1   3   7    3.13    0.94
  -1  -3  -7    4.07    0.96
   1   3   7    3.96    0.67
  -1  -3  -7    3.43    1.41
  -1  -3  -7    4.78    0.96
  -1  -3  -7    4.17    1.21
  -1  -3  -8    8.80    1.91
  -1  -3  -8    8.11    1.15
  -1  -3  -8    8.65    1.47
   1   3   8    8.76    1.25
   1   3   8    7.54    0.84
   1   3   8    9.02    2.10
  -1  -3  -9   -0.14    1.40
   1   3   9    0.05    0.44
   1   3  10    0.26    0.41
  -1  -3 -10   -0.95    1.48
   1   3  11    0.82    0.19
  -1  -3 -11    0.82    1.15
  -1  -3 -12   10.59    0.96
  -1  -4  14    5.37    0.70
  -1  -4  13   66.15    2.31
  -1  -4  13    0.09    0.73
  -1  -4  12   13.04    0.96
  -1  -4  12   12.32    1.92
  -1  -4  12   14.95    1.65
  -1  -4  12   15.74    1.64
  -1  -4  11   55.52    3.05
  -1  -4  11   50.32    2.89
  -1  -4  11   44.58    3.41
  -1  -4  11   50.40    2.10
  -1  -4  10   -0.61    1.25
  -1  -4  10    0.10    0.55
  -1  -4  10   -0.52    1.09
   1   4 -10    0.07    0.69
   1   4 -10   -0.06    0.50
  -1  -4  10   -0.08    0.69
  -1  -4  10    0.49    1.24
  -1  -4   9   86.85    4.72
  -1  -4   9   96.18    4.09
  -1  -4   9   87.34    3.04
   1   4  -9   89.45    3.25
  -1  -4   9   90.35    3.67
   1   4  -9   86.97    3.42
  -1  -4   8  226.21    5.98
  -1  -4   8  217.81    7.04
  -1  -4   8  220.57    8.16
   1   4  -8  222.39    5.97
   1   4  -8  221.03    6.11
  -1  -4   8  226.60    6.71
  -1  -4   8  210.59    7.04
  -1  -4   7  167.50    6.66
   1   4  -7  177.55    4.89
  -1  -4   7  165.32    5.24
   1   4  -7  178.43    4.92
   1   4  -7  178.54    5.23
  -1  -4   7  167.65    5.11
  -1  -4   7  180.08    5.48
  -1  -4   7  167.63    5.71
  -1  -4   7  168.02    5.77
  -1  -4   6    1.41    0.87
  -1  -4   6    1.37    0.60
   1   4  -6    0.11    0.40
   1   4  -6    0.51    0.63
  -1  -4   6    1.58    1.11
  -1  -4   6    0.19    0.61
   1   4  -6    0.36    0.50
  -1  -4   6    0.81    0.48
   1   4  -6    1.11    0.58
  -1  -4   6    0.61    0.61
  -1  -4   6    0.69    1.03
  -1  -4   6    0.86    0.45
  -1  -4   6    0.72    0.44
  -1  -4   5    7.91    0.85
   1   4  -5    7.59    1.01
   1   4  -5    7.65    0.84
  -1  -4   5    7.98    0.79
  -1  -4   5    7.12    1.04
  -1  -4   5    7.00    0.80
   1   4  -5    7.43    0.83
  -1  -4   5    6.46    0.89
  -1  -4   5    7.29    0.72
   1   4  -4  289.82    7.31
  -1  -4   4  275.06    7.16
   1   4  -4  273.80    7.08
  -1  -4   4  269.24    6.91
   1   4  -4  276.45    7.53
  -1  -4   4  274.20    7.25
   1   4  -4  279.33    7.11
  -1  -4   4  269.24    6.98
  -1  -4   4  278.72    7.05
  -1  -4   3   10.15    1.04
   1   4  -3    8.91    0.93
   1   4  -3    8.99    1.05
   1   4  -3   10.07    0.86
  -1  -4   3    9.10    0.80
  -1  -4   3   10.46    0.92
  -1  -4   3    9.66    0.75
  -1  -4   2  215.31    5.47
  -1  -4   2  224.46    5.85
  -1  -4   2  200.61    5.19
   1   4  -2  230.19    5.83
  -1  -4   2  227.96    5.74
   1   4  -2  214.39    6.05
   1   4  -2  215.40    5.50
  -1  -4   1  240.85    6.40
   1   4  -1  240.19    6.07
   1   4  -1  258.06    6.43
   1   4  -1  261.70    6.71
  -1  -4   1  236.34    5.73
  -1  -4   0  855.98   19.57
  -1  -4   0  846.12   19.42
  -1  -4   0  877.05   19.86
   1   4   0  828.25   19.55
   1   4   0  883.18   20.25
  -1  -4   0  889.29   19.74
   1   4   0  887.98   19.98
  -1  -4   0  856.83   19.97
   1   4   1    4.94    0.77
  -1  -4  -1    3.41    0.65
  -1  -4  -1    3.71    0.91
  -1  -4  -1    4.00    0.62
  -1  -4  -1    3.31    0.60
  -1  -4  -1    3.41    0.77
  -1  -4  -1    4.42    0.73
  -1  -4  -2   29.26    1.69
  -1  -4  -2   33.75    1.61
  -1  -4  -2   30.26    1.42
  -1  -4  -2   26.71    1.77
  -1  -4  -2   27.93    1.52
  -1  -4  -2   29.73    1.46
   1   4   2   27.91    1.65
  -1  -4  -2   27.74    1.87
  -1  -4  -3    4.28    0.61
  -1  -4  -3    4.70    0.69
  -1  -4  -3    4.85    0.88
  -1  -4  -3    3.96    0.83
  -1  -4  -3    4.55    0.63
   1   4   3    5.51    0.95
  -1  -4  -3    6.83    1.25
  -1  -4  -3    5.76    0.84
  -1  -4  -4   15.09    1.33
   1   4   4   15.80    1.46
  -1  -4  -4   17.96    1.59
  -1  -4  -4   15.48    1.06
  -1  -4  -4   19.39    1.90
  -1  -4  -4   16.00    1.38
  -1  -4  -5  100.30    4.05
   1   4   5   94.13    3.80
  -1  -4  -5   92.95    3.63
   1   4   5   95.19    3.75
  -1  -4  -5   87.03    3.49
   1   4   6   27.37    1.96
  -1  -4  -6   22.40    1.93
  -1  -4  -6   30.68    2.20
  -1  -4  -6   31.63    2.66
   1   4   6   30.50    2.03
  -1  -4  -6   28.52    1.93
  -1  -4  -7   59.19    3.11
  -1  -4  -7   57.41    3.61
  -1  -4  -7   50.55    2.68
  -1  -4  -8  424.03   12.48
  -1  -4  -8  420.95   11.55
  -1  -4  -9    2.95    0.97
  -1  -4  -9    1.87    1.35
  -1  -4 -10    0.83    0.75
  -1  -4 -10    1.08    1.16
  -1  -4 -11   29.32    1.44
  -1  -5  13   -0.49    0.75
  -1  -5  12    4.72    1.39
  -1  -5  12    5.06    1.11
  -1  -5  12    5.78    0.67
  -1  -5  11   21.55    1.29
  -1  -5  11   19.50    2.51
  -1  -5  11   21.66    1.86
  -1  -5  10    3.99    1.80
  -1  -5  10    3.53    1.18
  -1  -5  10    1.89    0.66
  -1  -5  10    0.36    1.17
  -1  -5   9    2.54    1.15
  -1  -5   9    1.58    0.72
  -1  -5   9    2.61    1.72
   1   5  -9    1.80    0.76
  -1  -5   9    2.08    0.67
  -1  -5   9    1.51    1.31
  -1  -5   8    9.02    0.97
  -1  -5   8    7.61    1.53
  -1  -5   8    6.27    2.06
  -1  -5   8    9.01    1.43
  -1  -5   8    8.43    1.12
   1   5  -8    9.71    1.15
  -1  -5   7   12.12    2.52
  -1  -5   7   14.58    1.34
   1   5  -7   14.54    1.33
   1   5  -7   14.52    1.13
   1   5  -7   12.41    1.23
  -1  -5   7   17.52    1.75
  -1  -5   7   14.73    1.37
  -1  -5   7   12.81    1.66
  -1  -5   6   71.32    3.42
   1   5  -6   68.83    2.67
  -1  -5   6   69.82    2.58
   1   5  -6   74.16    3.17
  -1  -5   6   72.37    2.98
   1   5  -6   67.23    2.84
  -1  -5   6   70.16    3.49
  -1  -5   6   67.48    2.67
   1   5  -6   59.70    2.83
  -1  -5   6   69.94    2.79
  -1  -5   6   66.57    3.06
  -1  -5   6   69.75    4.74
  -1  -5   5   15.87    2.60
  -1  -5   5   14.22    1.12
  -1  -5   5   16.46    1.77
  -1  -5   5   14.42    1.17
  -1  -5   5   15.79    1.27
   1   5  -5   13.57    1.32
   1   5  -5   16.06    1.27
  -1  -5   5   14.71    1.67
   1   5  -5   15.24    1.23
   1   5  -5   16.56    1.51
  -1  -5   5   18.08    1.62
  -1  -5   4    3.32    1.16
   1   5  -4    2.82    0.75
  -1  -5   4    2.40    1.80
  -1  -5   4    2.75    0.69
  -1  -5   4    3.61    0.75
  -1  -5   4    3.03    0.98
   1   5  -4    2.01    0.73
   1   5  -4    3.19    0.72
   1   5  -4    3.74    0.89
  -1  -5   4    3.40    1.15
  -1  -5   4    2.68    0.66
  -1  -5   3    1.46    1.99
   1   5  -3    1.45    0.66
  -1  -5   3    0.06    0.62
   1   5  -3    0.16    0.70
  -1  -5   3   -0.05    0.59
  -1  -5   3    0.28    0.52
  -1  -5   3    0.29    1.03
   1   5  -3    0.58    0.57
  -1  -5   3    1.34    0.90
   1   5  -3   -0.11    0.56
  -1  -5   3   -0.12    0.53
   1   5  -2   10.87    1.27
  -1  -5   2   10.96    1.39
   1   5  -2   11.13    1.12
   1   5  -2   10.75    1.05
  -1  -5   2   10.96    1.53
  -1  -5   2    8.78    0.97
  -1  -5   2   10.80    0.99
   1   5  -2    9.89    0.99
  -1  -5   2    9.56    1.12
  -1  -5   2   11.41    1.15
   1   5  -1    4.26    0.70
  -1  -5   1    4.75    1.09
  -1  -5   1    3.52    1.15
  -1  -5   1    3.17    0.69
   1   5  -1    2.90    0.79
   1   5  -1    3.12    0.87
  -1  -5   1    4.71    0.88
   1   5   0   27.95    1.95
   1   5   0   27.76    1.78
  -1  -5   0   27.87    1.70
  -1  -5   0   26.08    1.50
  -1  -5   0   27.61    1.61
  -1  -5   0   23.41    1.35
  -1  -5   0   26.87    1.99
  -1  -5   0   24.52    1.91
  -1  -5   0   31.49    2.30
  -1  -5   0   26.05    1.70
  -1  -5  -1    6.19    1.26
   1   5   1    4.19    0.93
  -1  -5  -1    4.69    1.00
  -1  -5  -1    5.20    1.25
  -1  -5  -1    3.51    0.72
  -1  -5  -1    5.23    0.79
  -1  -5  -1    4.28    1.12
   1   5   1    4.14    0.83
  -1  -5  -1    3.84    0.87
  -1  -5  -1    4.50    0.79
  -1  -5  -1    4.83    0.77
  -1  -5  -2    1.43    0.57
  -1  -5  -2    1.65    0.63
  -1  -5  -2    1.32    0.72
  -1  -5  -2    1.49    0.61
   1   5   2    1.56    0.75
  -1  -5  -2    1.38    0.67
  -1  -5  -2    1.29    0.67
  -1  -5  -2    2.07    1.05
  -1  -5  -2    0.68    1.01
  -1  -5  -3   33.51    1.64
   1   5   3   31.32    2.15
  -1  -5  -3   28.53    1.91
  -1  -5  -3   32.65    1.71
  -1  -5  -3   33.79    2.11
  -1  -5  -3   32.77    1.78
   1   5   3   34.31    2.10
  -1  -5  -3   32.82    1.95
  -1  -5  -3   37.64    2.73
  -1  -5  -4   16.87    1.65
   1   5   4   19.70    1.74
  -1  -5  -4   17.37    1.51
  -1  -5  -4   17.69    2.15
   1   5   5   48.69    2.73
  -1  -5  -5   48.69    2.69
  -1  -5  -5   40.20    2.63
  -1  -5  -5   47.20    2.50
  -1  -5  -5   51.35    3.39
  -1  -5  -6   47.65    2.72
  -1  -5  -6   56.92    2.89
  -1  -5  -7    0.40    0.80
  -1  -5  -7    0.39    0.69
  -1  -5  -8    2.08    0.87
  -1  -5  -8    3.70    1.42
  -1  -5  -9    0.78    0.62
  -1  -5  -9   -1.10    1.32
  -1  -6  12   37.61    1.63
  -1  -6  12   29.85    1.06
  -1  -6  11    3.37    1.44
  -1  -6  11    4.17    1.06
  -1  -6  11    3.40    0.60
  -1  -6  10   25.85    3.01
  -1  -6  10   31.34    2.11
  -1  -6  10   30.11    1.54
  -1  -6   9   73.25    3.35
  -1  -6   9   65.69    2.55
  -1  -6   8    0.68    1.80
  -1  -6   8    0.41    0.65
  -1  -6   8    1.26    1.14
  -1  -6   7    6.28    1.53
  -1  -6   7    5.83    0.81
   1   6  -7    4.83    0.92
  -1  -6   7    7.79    1.52
  -1  -6   6   29.55    2.07
  -1  -6   6   36.36    2.69
  -1  -6   6   31.11    1.70
  -1  -6   6   26.88    1.77
   1   6  -6   26.03    1.77
  -1  -6   6   27.94    1.74
   1   6  -6   29.29    1.69
   1   6  -6   24.76    1.76
  -1  -6   6   33.21    2.41
  -1  -6   6   28.09    3.56
  -1  -6   5  182.44    8.99
   1   6  -5  202.45    5.76
  -1  -6   5  197.97    6.45
  -1  -6   5  207.63    7.16
  -1  -6   5  193.09    5.64
   1   6  -5  191.78    6.37
  -1  -6   5  190.95    5.84
   1   6  -5  193.38    5.86
  -1  -6   5  195.35    5.99
  -1  -6   5  204.50    6.55
   1   6  -4  165.74    5.18
  -1  -6   4  167.22    5.91
  -1  -6   4  176.72    6.50
   1   6  -4  172.98    5.23
   1   6  -4  174.16    5.83
  -1  -6   4  166.57    5.29
   1   6  -4  151.46    5.36
  -1  -6   4  164.22    5.40
  -1  -6   4  171.95    5.13
  -1  -6   3   49.08    2.54
   1   6  -3   49.87    2.79
   1   6  -3   48.85    2.32
   1   6  -3   43.30    2.49
  -1  -6   3   50.58    2.33
   1   6  -3   51.95    2.44
  -1  -6   3   50.59    2.46
   1   6  -2  139.56    5.04
   1   6  -2  163.31    5.58
   1   6  -2  153.16    4.93
  -1  -6   2  158.01    6.17
  -1  -6   2  148.28    5.59
  -1  -6   1  294.69    7.80
  -1  -6   1  284.62    9.22
  -1  -6   1  284.23    7.98
   1   6  -1  275.38    8.18
   1   6  -1  292.63    7.99
  -1  -6   1  285.59    8.68
  -1  -6   1  277.56    8.09
   1   6  -1  285.71    8.55
   1   6   0   32.16    2.24
  -1  -6   0   32.61    2.33
  -1  -6   0   30.92    2.63
  -1  -6   0   29.88    2.18
  -1  -6   0   28.44    1.88
  -1  -6   0   29.85    1.84
  -1  -6   0   29.76    1.75
  -1  -6   0   29.40    2.10
   1   6   0   29.12    1.85
   1   6   0   28.40    1.96
  -1  -6  -1   72.15    3.82
   1   6   1   63.06    3.26
  -1  -6  -1   66.07    3.23
  -1  -6  -1   68.88    2.87
   1   6   1   65.86    3.04
  -1  -6  -1   65.65    2.67
  -1  -6  -1   65.76    2.93
  -1  -6  -1   67.81    3.39
  -1  -6  -2   12.67    1.34
  -1  -6  -2   12.32    1.10
  -1  -6  -2   11.43    1.14
  -1  -6  -2   14.96    1.83
   1   6   2   11.60    1.32
  -1  -6  -2   10.29    1.12
  -1  -6  -2   13.53    1.74
  -1  -6  -3    0.68    1.18
  -1  -6  -3    1.54    1.01
  -1  -6  -3    1.54    0.60
  -1  -6  -4   44.70    3.04
  -1  -6  -5   29.02    2.06
  -1  -6  -5   41.29    2.89
  -1  -6  -6   14.11    1.31
  -1  -6  -6   18.29    2.00
  -1  -6  -7    7.55    0.79
  -1  -6  -7   11.30    1.59
  -1  -7  11    1.20    0.42
  -1  -7  11    1.40    0.67
  -1  -7  10    0.98    0.81
  -1  -7  10    0.55    0.48
  -1  -7   9    0.59    0.52
  -1  -7   9   -0.39    1.00
  -1  -7   8    5.36    0.80
  -1  -7   8    4.86    1.25
  -1  -7   8    0.25    0.45
  -1  -7   8    0.17    0.60
  -1  -7   7    1.53    1.08
  -1  -7   7    2.19    1.17
  -1  -7   7    0.87    1.14
  -1  -7   7    1.56    0.66
  -1  -7   7    1.26    0.57
  -1  -7   6    9.79    1.02
  -1  -7   6    9.84    1.74
  -1  -7   6    8.59    1.59
   1   7  -5    0.48    0.59
  -1  -7   5    0.35    0.64
  -1  -7   5    0.39    1.33
  -1  -7   4    3.48    1.52
   1   7  -4    2.61    0.79
  -1  -7   4    2.57    0.78
   1   7  -3   -0.13    0.70
  -1  -7   3   -0.31    0.66
   1   7  -2   13.31    1.29
  -1  -7   2   15.00    1.73
  -1  -7   2   16.85    2.17
  -1  -7   1    7.64    1.71
  -1  -7   1    7.72    1.01
   1   7  -1    7.41    1.05
  -1  -7   1    9.13    1.49
  -1  -7   0   15.48    1.28
   1   7   0   14.28    1.36
  -1  -7   0   15.28    2.08
  -1  -7  -1    2.42    1.36
   1   7   1    0.97    0.73
  -1  -7  -1    1.45    1.16
  -1  -7  -1    1.75    0.65
  -1  -7  -1    0.25    0.62
  -1  -7  -2    0.09    0.91
  -1  -7  -2    0.08    1.00
  -1  -7  -2    0.50    1.11
   1   7   2    0.86    0.70
  -1  -7  -2    0.34    0.52
  -1  -7  -3   11.19    1.39
   1   7   3   13.40    1.24
  -1  -7  -4   21.45    1.66
   1   7   4   22.08    1.45
  -1  -7  -5   17.35    1.26
  -1  -7  -5   21.89    1.78
   1   7   6    1.76    0.46
  -1  -7  -6    2.12    0.84
  -1  -8   9    0.56    0.61
  -1  -8   9    0.05    0.36
  -1  -8   8    6.31    0.99
  -1  -8   8    5.77    0.65
  -1  -8   7   -0.74    0.84
  -1  -8   7   -0.54    0.56
  -1  -8   6   17.40    1.85
  -1  -8   6   16.02    1.06
  -1  -8   6   17.34    1.57
  -1  -8   5   15.34    1.10
  -1  -8   5   15.32    1.64
  -1  -8   5   15.04    1.84
  -1  -8   4   46.96    3.02
  -1  -8   4   47.32    1.99
  -1  -8   4   44.59    2.73
  -1  -8   3   49.75    3.06
  -1  -8   3   47.55    2.43
  -1  -8   3   44.44    1.98
  -1  -8   2    2.55    1.30
  -1  -8   2    1.50    1.13
   1   8  -2    1.81    0.64
  -1  -8   1  443.06   12.09
   1   8  -1  439.67   11.02
  -1  -8   1  460.26   11.03
  -1  -8   0   54.85    2.99
  -1  -8   0   53.61    2.04
   1   8   0   50.70    2.12
  -1  -8   0   53.97    2.72
  -1  -8  -1    2.92    0.88
   1   8   1    4.90    0.70
  -1  -8  -1    3.43    1.08
  -1  -8  -1    4.22    0.57
  -1  -8  -1    4.26    0.94
  -1  -8  -2    3.57    0.80
   1   8   2    4.77    0.64
  -1  -8  -3   -0.48    0.58
   1   8   3    0.12    0.36
  -1  -9   5    1.86    0.84
  -1  -9   5    4.21    0.65
   1   9  -5    3.31    0.68
  -1  -9   4   -0.20    0.58
  -1  -9   3    1.62    0.88
  -1  -9   3    0.51    0.41
  -1  -9   3    1.51    0.66
  -1  -9   2    0.03    0.39
  -1  -9   2    0.61    0.56
  -1  -9   2    0.32    0.79
  -1  -9   1    1.20    0.42
   2  -9  -1    3.36    1.15
   2  -9  -1    4.14    0.74
   2  -9  -1    3.81    0.45
   2  -9   0    3.29    0.50
   2  -9   0    3.29    0.84
   2  -9   0    4.61    1.31
   2  -9   1    3.67    0.57
   2  -9   1    3.79    0.90
   2  -9   1    4.91    1.49
   2  -9   2    0.59    1.27
   2  -9   2    0.98    0.44
   2  -9   3    2.10    0.49
   2  -9   3    2.79    0.86
   2  -9   3    1.70    1.22
   2  -9   4   -0.64    0.71
   2  -9   4    0.22    0.38
   2  -9   4   -0.51    1.10
   2  -9   5   -0.07    0.99
   2  -9   5    0.04    0.53
   2  -8  -5    0.41    0.48
   2  -8  -4   23.27    1.49
   2  -8  -3    2.99    0.83
   2  -8  -3    4.99    1.36
   2  -8  -3    4.50    0.89
   2  -8  -3    4.19    0.54
   2  -8  -2   25.74    1.80
   2  -8  -2   27.11    1.41
   2  -8  -2   31.05    2.00
   2  -8  -2   28.67    2.58
   2  -8  -1    4.96    0.96
   2  -8  -1    6.34    1.86
   2  -8  -1    5.30    1.25
   2  -8  -1    5.83    0.82
   2  -8   0   30.35    2.87
   2  -8   0   30.47    2.28
   2  -8   0   25.83    1.52
   2  -8   1   87.16    3.57
   2  -8   1   85.79    4.42
   2  -8   2    9.29    1.00
   2  -8   3    2.36    1.71
   2  -8   3    1.81    0.65
   2  -8   3    1.69    1.17
   2  -8   3   -0.05    0.52
   2  -8   3    0.83    0.43
   2  -8   4    0.45    0.98
   2  -8   4   -0.20    0.56
   2  -8   4    0.45    0.49
   2  -8   4   -0.14    1.42
   2  -8   4    0.36    0.59
   2  -8   5   25.52    1.38
   2  -8   5   26.98    1.30
   2  -8   5   25.70    1.92
   2  -8   5   26.28    2.55
   2  -8   6   37.96    2.60
   2  -8   6   46.82    1.57
   2  -8   6   20.03    1.42
   2  -8   6    7.27    1.13
   2  -8   6   44.01    1.59
   2  -8   7    1.52    0.65
   2  -8   7   26.37    1.17
   2  -8   8    0.66    0.42
   2  -8   8   -0.06    0.41
   2  -7  -8   16.09    0.98
   2  -7  -7    1.91    0.70
   2  -7  -6   -0.09    0.70
   2  -7  -5    1.65    0.91
   2  -7  -5    0.48    0.78
   2  -7  -4    5.59    1.17
   2  -7  -4    3.65    1.01
   2  -7  -4    4.91    0.65
   2  -7  -3   14.86    1.62
   2  -7  -3   17.45    2.24
   2  -7  -3   13.65    1.12
   2  -7  -3   14.76    1.69
   2  -7  -2    2.66    1.66
   2  -7  -2    4.64    0.85
   2  -7  -2    4.40    1.35
   2  -7  -2    3.22    1.06
   2  -7  -1    4.00    1.14
   2  -7  -1    4.24    1.48
   2  -7  -1    3.69    1.72
   2  -7  -1    4.54    0.85
   2  -7   0   -0.41    0.65
   2  -7   0   -0.50    1.59
   2  -7   0   -0.16    0.71
   2  -7   0    0.51    0.71
   2  -7   0    0.71    0.68
   2  -7   0    1.11    1.33
   2  -7   0   -0.09    0.79
  -2   7   0    0.09    0.74
   2  -7   1    0.51    1.27
  -2   7  -1    1.21    0.84
   2  -7   1   -0.06    0.87
   2  -7   1    0.09    0.71
   2  -7   1    0.86    1.67
   2  -7   2   15.87    1.51
   2  -7   2   16.63    1.39
   2  -7   2   13.68    1.41
   2  -7   2   13.58    1.02
   2  -7   2   16.66    1.50
  -2   7  -2   15.01    1.65
   2  -7   2   15.03    1.43
   2  -7   2   17.42    2.11
   2  -7   3   22.65    1.80
   2  -7   3   22.61    2.32
   2  -7   3   21.69    1.77
   2  -7   3   24.50    1.61
   2  -7   3   21.83    1.32
   2  -7   3   22.13    2.25
  -2   7  -3   19.31    1.90
   2  -7   3   24.22    2.78
   2  -7   4   15.13    1.27
   2  -7   4   15.01    2.44
   2  -7   4   15.04    1.92
   2  -7   4   15.29    1.17
   2  -7   4   16.04    1.92
   2  -7   4   17.12    1.58
   2  -7   5    0.90    1.58
   2  -7   5    1.32    1.09
   2  -7   5   -0.14    0.65
   2  -7   5    0.88    0.98
   2  -7   5    0.22    0.56
   2  -7   5   -0.71    1.22
   2  -7   6   10.35    1.61
   2  -7   6    9.08    1.02
   2  -7   6    9.09    0.94
   2  -7   6   10.78    1.43
   2  -7   6    9.81    1.35
   2  -7   6   10.08    1.91
   2  -7   7    1.41    1.12
   2  -7   7   -0.27    1.00
   2  -7   7   -0.43    0.60
   2  -7   8    0.62    0.62
   2  -7   8    0.55    0.86
   2  -7   8    1.05    0.87
   2  -7   9    4.83    0.92
   2  -7   9    6.34    0.77
   2  -7   9    6.23    1.02
   2  -7  10   20.88    1.30
  -2   6  10    0.47    0.45
   2  -6  -9   53.73    2.14
   2  -6  -8    5.04    1.67
   2  -6  -8    3.67    0.87
   2  -6  -7    5.41    1.12
   2  -6  -7    5.15    1.77
   2  -6  -6   13.99    2.25
   2  -6  -5   11.64    2.07
   2  -6  -4   22.97    1.39
  -2   6   4   25.50    1.92
   2  -6  -4   24.69    2.49
   2  -6  -4   20.97    1.95
   2  -6  -4   22.79    1.91
  -2   6   4   21.52    1.69
   2  -6  -4   23.22    2.56
   2  -6  -3  146.03    4.93
  -2   6   3  156.09    5.31
   2  -6  -3  149.47    4.94
   2  -6  -3  134.30    5.43
   2  -6  -3  159.44    4.71
   2  -6  -3  165.23    6.60
   2  -6  -3  165.77    5.79
  -2   6   3  154.07    5.16
   2  -6  -3  143.77    4.87
  -2   6   2   12.43    1.32
   2  -6  -2    8.84    1.42
   2  -6  -2   11.91    1.30
   2  -6  -2   12.63    1.15
   2  -6  -2   12.02    2.12
   2  -6  -2   12.45    1.25
   2  -6  -2   14.19    1.81
   2  -6  -2   12.97    1.26
  -2   6   2   11.29    1.30
   2  -6  -1   42.99    2.36
  -2   6   1   43.66    2.30
   2  -6  -1   39.60    2.06
   2  -6  -1   44.85    3.42
   2  -6  -1   39.84    2.23
   2  -6  -1   44.28    2.94
   2  -6  -1   39.98    2.22
  -2   6   1   41.00    2.34
   2  -6   0   98.12    3.89
   2  -6   0  100.37    5.11
   2  -6   0   98.44    3.54
   2  -6   0   93.51    3.73
  -2   6   0  103.14    3.72
   2  -6   0   93.82    4.48
   2  -6   0   97.95    3.78
  -2   6   0  102.42    4.00
   2  -6   1   53.85    2.64
   2  -6   1   55.00    2.76
   2  -6   1   61.12    3.33
   2  -6   1   57.96    3.86
   2  -6   1   53.54    2.44
   2  -6   1   54.59    2.51
   2  -6   1   54.04    3.33
  -2   6  -1   52.49    2.80
   2  -6   1   57.18    2.70
   2  -6   2   -0.08    0.66
   2  -6   2   -0.08    0.67
   2  -6   2    0.75    1.49
   2  -6   2    0.30    0.65
   2  -6   2   -0.06    0.58
   2  -6   2   -0.24    0.55
   2  -6   2    0.12    1.19
   2  -6   2   -0.46    0.87
   2  -6   2    2.53    1.30
  -2   6  -2    0.09    0.80
   2  -6   3  104.09    4.01
   2  -6   3  106.92    3.71
   2  -6   3  102.31    3.90
   2  -6   3  106.64    4.74
   2  -6   3  104.85    3.37
  -2   6  -3  106.37    4.27
   2  -6   3  100.39    3.87
   2  -6   3  107.72    3.94
   2  -6   3  110.13    4.63
   2  -6   3  103.56    5.27
   2  -6   4  332.08    9.25
   2  -6   4  338.35    9.30
   2  -6   4  337.73    8.83
   2  -6   4  332.14   10.08
   2  -6   4  367.24   11.20
   2  -6   4  346.67    8.61
   2  -6   4  324.22    9.13
   2  -6   4  322.04    9.09
  -2   6  -4  343.70    9.78
   2  -6   4  356.12   10.16
   2  -6   5  411.70   11.00
   2  -6   5  455.94   12.17
   2  -6   5  439.23   11.92
   2  -6   5  413.55   10.94
   2  -6   5  438.54   11.39
   2  -6   5  397.11   10.88
   2  -6   5  432.22   10.58
   2  -6   5  424.78   10.63
   2  -6   5  452.63   13.02
   2  -6   6   82.33    4.43
   2  -6   6   82.56    2.94
   2  -6   6   82.92    4.04
   2  -6   6   86.32    3.73
   2  -6   6   87.17    3.72
   2  -6   6   87.14    3.15
   2  -6   7    1.34    1.17
   2  -6   7    1.38    0.68
   2  -6   7    0.94    1.10
   2  -6   7    2.43    0.79
   2  -6   8   22.39    1.96
   2  -6   8   21.04    1.96
   2  -6   8   20.57    1.46
   2  -6   8   20.98    1.66
   2  -6   9    2.16    1.02
   2  -6   9    2.10    1.17
   2  -6   9    1.10    0.75
   2  -6  10    4.71    0.85
   2  -6  10    3.46    0.71
   2  -6  10    4.66    1.07
   2  -6  10    2.62    0.87
   2  -6  11   11.81    0.87
   2  -6  11   10.38    1.10
   2  -6  12    2.45    0.55
  -2   5  11    0.41    0.47
   2  -5 -11    0.63    0.36
   2  -5 -10   -0.13    0.62
   2  -5 -10   14.80    1.13
   2  -5  -9   96.95    3.90
   2  -5  -9   98.83    3.71
   2  -5  -9   96.40    4.94
   2  -5  -8   60.63    4.06
   2  -5  -8   60.11    3.02
   2  -5  -8   61.14    3.15
   2  -5  -7   -0.10    0.93
   2  -5  -7    0.29    0.94
   2  -5  -7    0.33    1.66
   2  -5  -6    5.75    1.87
  -2   5   6    4.87    1.03
   2  -5  -6    4.18    1.02
   2  -5  -6    3.48    1.17
  -2   5   6    4.87    0.88
  -2   5   5   29.51    1.81
  -2   5   5   28.40    1.95
   2  -5  -5   34.82    2.97
   2  -5  -4   17.83    1.34
   2  -5  -4   15.02    1.64
   2  -5  -4   18.03    1.73
   2  -5  -4   17.70    1.19
   2  -5  -4   17.66    2.16
   2  -5  -4   16.45    1.27
   2  -5  -4   16.51    1.27
  -2   5   4   18.93    1.44
   2  -5  -4   20.25    2.31
  -2   5   4   19.30    1.54
   2  -5  -3   12.57    1.51
   2  -5  -3   16.27    1.17
   2  -5  -3   16.73    2.17
   2  -5  -3   15.73    1.26
   2  -5  -3   16.32    1.71
   2  -5  -3   16.34    1.29
  -2   5   3   16.64    1.37
  -2   5   3   18.06    1.39
   2  -5  -3   14.94    1.27
   2  -5  -3   16.38    2.04
  -2   5   2   17.80    1.38
   2  -5  -2   15.82    2.28
   2  -5  -2   17.75    1.22
   2  -5  -2   16.75    1.35
   2  -5  -2   15.70    1.98
   2  -5  -2   15.04    1.28
   2  -5  -2   16.08    1.73
  -2   5   2   16.76    1.37
   2  -5  -2   17.22    1.33
   2  -5  -1    4.13    1.19
   2  -5  -1    3.45    1.23
   2  -5  -1    2.68    0.79
  -2   5   1    3.89    0.76
   2  -5  -1    3.79    0.72
   2  -5  -1    4.46    1.45
   2  -5  -1    2.78    1.47
   2  -5  -1    2.34    0.70
  -2   5   1    2.20    0.74
   2  -5  -1    5.25    4.16
   2  -5  -1    3.50    0.71
   2  -5   0   17.74    2.04
   2  -5   0   20.79    1.51
  -2   5   0   22.78    1.42
   2  -5   0   20.91    1.93
   2  -5   0   19.61    1.69
  -2   5   0   20.08    1.57
  -2   5  -1    1.03    0.54
   2  -5   1    1.09    0.70
   2  -5   1    1.35    0.65
   2  -5   1    0.95    0.59
  -2   5  -1    0.35    0.67
   2  -5   1    1.76    5.55
   2  -5   2   13.74    1.26
   2  -5   2   12.95    1.19
   2  -5   2   12.58    1.07
   2  -5   2   12.02    1.79
   2  -5   2   11.96    1.63
   2  -5   2   14.18    1.66
   2  -5   2    9.50    1.64
   2  -5   2   12.85    1.16
   2  -5   2    9.16    6.21
   2  -5   3   44.71    2.24
   2  -5   3   48.38    2.78
   2  -5   3   43.88    3.05
   2  -5   3   48.90    2.06
   2  -5   3   46.19    2.34
   2  -5   3   43.75    2.15
   2  -5   3   44.04    2.72
   2  -5   3   44.97    2.90
  -2   5  -3   47.62    1.87
   2  -5   3   45.37    7.11
   2  -5   3   46.92    2.21
   2  -5   3   44.09    1.86
   2  -5   4    9.99    1.06
   2  -5   4   10.91    1.68
   2  -5   4    8.38    0.93
   2  -5   4   10.13    1.77
   2  -5   4    8.07    0.96
   2  -5   4    9.13    0.88
  -2   5  -4    9.56    0.89
   2  -5   4    8.89    0.99
   2  -5   4    9.24    1.29
   2  -5   4   10.93    1.48
   2  -5   5    1.25    1.29
   2  -5   5    1.37    0.60
   2  -5   5    0.25    1.30
   2  -5   5    1.19    0.62
  -2   5  -5    1.78    0.58
   2  -5   5    1.61    0.58
   2  -5   5    0.99    0.60
   2  -5   5    2.07    1.09
   2  -5   5    0.26    0.87
   2  -5   5    1.04    0.55
   2  -5   6    7.89    1.57
   2  -5   6    7.75    1.13
  -2   5  -6    8.90    1.00
   2  -5   6    8.92    1.01
   2  -5   6    7.92    1.48
   2  -5   6    6.57    0.83
   2  -5   7   -0.19    1.27
   2  -5   7    0.56    1.22
   2  -5   7    0.06    0.63
  -2   5  -7    0.32    0.61
   2  -5   7    0.08    0.93
   2  -5   8    0.76    1.29
  -2   5  -8    1.53    0.69
   2  -5   8    0.87    0.96
   2  -5   8    0.48    1.19
   2  -5   9   35.30    2.54
   2  -5   9   41.02    2.63
   2  -5   9   41.13    2.47
   2  -5   9   36.11    1.96
   2  -5  10   64.33    2.54
   2  -5  10   63.10    2.99
   2  -5  10   62.21    3.12
   2  -5  11   -0.09    0.57
   2  -5  11    0.11    0.76
   2  -5  11    0.06    0.76
   2  -5  11    0.34    1.02
   2  -5  12    0.12    0.45
   2  -5  12   -0.28    0.82
   2  -5  12   -0.05    0.62
   2  -4 -12   15.80    1.25
   2  -4 -11   27.86    1.55
   2  -4 -11   26.03    1.99
   2  -4 -10    1.00    0.75
   2  -4 -10    0.20    1.08
   2  -4 -10    0.77    1.72
   2  -4  -9   26.17    2.26
   2  -4  -9   33.00    2.18
   2  -4  -8  332.79    9.68
   2  -4  -8  341.37   10.20
   2  -4  -7  109.06    4.61
  -2   4   7  102.40    3.85
   2  -4  -7  106.50    5.50
   2  -4  -7  100.19    4.27
   2  -4  -6   51.96    2.89
   2  -4  -6   50.94    2.86
  -2   4   6   53.63    2.47
  -2   4   6   52.13    2.39
   2  -4  -5    6.10    0.73
   2  -4  -5    6.77    1.11
  -2   4   5    4.73    0.77
  -2   4   5    8.03    0.92
   2  -4  -5    6.67    1.65
   2  -4  -4    8.29    0.85
   2  -4  -4    8.56    0.85
   2  -4  -4    7.66    1.19
   2  -4  -4    9.67    1.22
   2  -4  -4    7.97    0.83
  -2   4   4    9.06    0.87
   2  -4  -4    8.54    0.80
  -2   4   4    8.62    0.92
   2  -4  -3  402.35    9.88
   2  -4  -3  399.29    9.79
   2  -4  -3  403.68    9.82
  -2   4   3  398.40    9.89
  -2   4   3  387.84    9.60
   2  -4  -3  395.60    9.57
   2  -4  -3  388.58    9.64
   2  -4  -2   90.89    3.05
   2  -4  -2   97.98    3.29
   2  -4  -2  100.45    3.25
   2  -4  -2   95.33    3.04
  -2   4   2   99.41    3.28
  -2   4   2   99.62    2.94
   2  -4  -2   97.19    3.21
  -2   4   2  102.18    3.29
  -2   4   1    0.16    0.47
   2  -4  -1    0.61    0.55
   2  -4  -1    0.14    0.52
  -2   4   1    0.26    0.34
  -2   4   1    0.71    0.52
   2  -4  -1    0.14    0.47
  -2   4   0   17.57    1.29
   2  -4   0   19.56    1.29
  -2   4   0   19.51    1.15
   2  -4   1  136.91    4.03
  -2   4  -1  135.78    3.74
   2  -4   1  133.07    4.02
  -2   4  -1  129.34    3.40
   2  -4   2    0.46    0.52
   2  -4   2    1.07    0.56
  -2   4  -2    0.27    0.24
  -2   4  -2    0.56    0.38
   2  -4   2    0.35    0.58
   2  -4   3 1638.22   36.54
   2  -4   3 1669.95   35.83
   2  -4   3 1637.31   36.45
   2  -4   3 1658.30   36.46
  -2   4  -3 1695.13   36.15
   2  -4   3 1599.31   36.19
  -2   4  -3 1545.30   35.89
   2  -4   3 1595.48   36.24
   2  -4   3 1686.90   36.06
  -2   4  -4 1537.74   33.57
   2  -4   4 1472.65   33.50
   2  -4   4 1517.82   33.68
   2  -4   4 1507.60   33.73
   2  -4   4 1547.50   33.42
   2  -4   4 1514.34   33.67
  -2   4  -4 1503.82   33.34
   2  -4   4 1465.03   33.41
   2  -4   4 1499.03   33.24
   2  -4   5  139.15    5.12
   2  -4   5  124.29    4.58
   2  -4   5  124.94    4.18
   2  -4   5  139.19    3.97
  -2   4  -5  134.52    4.05
   2  -4   5  129.53    3.92
   2  -4   5  126.04    3.92
  -2   4  -5  135.29    3.91
   2  -4   5  132.19    3.83
   2  -4   5  131.20    3.96
   2  -4   6   57.12    2.76
   2  -4   6   53.07    2.21
  -2   4  -6   57.32    2.38
   2  -4   6   53.37    2.24
  -2   4  -6   54.29    2.21
   2  -4   6   54.32    2.91
   2  -4   6   53.05    3.12
   2  -4   6   53.96    2.08
   2  -4   7   78.15    3.44
   2  -4   7   71.37    3.79
  -2   4  -7   72.60    2.94
  -2   4  -7   75.14    2.82
   2  -4   7   67.88    3.49
   2  -4   7   69.99    2.77
   2  -4   8   93.71    4.45
   2  -4   8   91.48    4.22
   2  -4   8   92.56    3.40
  -2   4  -8   92.16    3.54
   2  -4   8  102.71    4.18
  -2   4  -8   93.20    3.45
  -2   4  -9   53.27    2.57
   2  -4   9   53.88    2.48
  -2   4  -9   53.58    2.58
   2  -4   9   58.87    3.39
   2  -4   9   54.27    3.23
   2  -4   9   59.28    3.17
   2  -4  10    9.49    1.56
   2  -4  10   11.15    1.73
   2  -4  10   10.64    1.45
   2  -4  10    9.28    1.09
   2  -4  11   -0.35    0.65
   2  -4  11   -0.34    1.12
   2  -4  11    0.30    0.98
   2  -4  11   -0.08    0.87
   2  -4  12    1.17    0.79
   2  -4  12    0.90    0.54
  -2   3  13    2.28    0.63
   2  -3 -12    0.25    0.51
  -2   3  12   -0.03    0.35
   2  -3 -11   23.43    1.65
  -2   3  11   23.81    1.26
   2  -3 -11   23.38    2.11
   2  -3 -10   66.90    3.11
   2  -3 -10   64.84    3.64
  -2   3  10   65.06    2.47
   2  -3 -10   62.04    4.38
   2  -3  -9   85.58    3.77
   2  -3  -9   84.98    4.26
  -2   3   9   85.19    3.66
  -2   3   9   94.24    3.15
   2  -3  -9   88.84    5.26
  -2   3   8  102.46    4.85
  -2   3   8  100.45    3.96
   2  -3  -8   96.95    4.10
   2  -3  -8  105.67    4.60
   2  -3  -8  113.56    5.69
  -2   3   8   99.53    3.33
  -2   3   7   22.82    2.31
   2  -3  -7   26.95    2.14
   2  -3  -7   22.92    1.85
  -2   3   7   23.17    1.33
  -2   3   7   23.88    1.69
  -2   3   7   22.44    1.47
  -2   3   6    8.55    1.55
   2  -3  -6    7.66    1.13
   2  -3  -6    8.62    1.31
  -2   3   6    8.55    0.91
  -2   3   6    9.74    1.08
   2  -3  -6   10.68    1.98
  -2   3   5   28.70    2.28
  -2   3   5   30.96    1.73
   2  -3  -5   31.33    1.40
   2  -3  -5   32.41    1.43
  -2   3   5   36.30    1.62
   2  -3  -4   83.37    2.64
  -2   3   4   83.61    2.70
  -2   3   4   77.43    2.84
   2  -3  -4   81.57    2.61
   2  -3  -3   60.70    2.12
  -2   3   3   60.49    2.10
  -2   3   3   56.16    2.14
   2  -3  -3   58.69    2.08
   2  -3  -3   57.62    2.12
   2  -3  -3   57.12    2.06
   2  -3  -2   74.96    2.47
   2  -3  -2   75.86    2.52
  -2   3   2   79.69    2.50
   2  -3  -2   76.98    2.49
  -2   3   2   73.54    2.42
   2  -3  -2   75.40    2.52
   2  -3  -2   76.93    2.58
   2  -3  -1   83.49    2.66
   2  -3  -1   83.04    2.60
   2  -3  -1   79.64    2.66
   2  -3  -1   78.11    2.58
   2  -3  -1   82.28    2.60
  -2   3   1   82.56    2.61
  -2   3   1   77.53    2.44
   2  -3   0   34.78    1.51
   2  -3   0   36.78    1.58
  -2   3   0   33.73    1.32
   2  -3   0   34.17    1.47
   2  -3   0   33.84    1.49
  -2   3   0   36.08    1.08
   2  -3   0   32.92    1.57
   2  -3   1   67.34    2.30
  -2   3  -1   64.22    1.94
   2  -3   1   65.74    2.22
   2  -3   1   64.86    2.22
   2  -3   1   66.52    2.33
  -2   3  -1   63.93    1.90
   2  -3   2   34.06    1.52
   2  -3   2   32.76    1.48
   2  -3   2   34.17    1.47
   2  -3   2   34.36    1.47
   2  -3   2   31.71    1.53
   2  -3   2   33.54    1.10
   2  -3   3   12.12    0.87
   2  -3   3   12.90    0.88
   2  -3   3   11.59    0.90
  -2   3  -3   11.32    0.82
   2  -3   3   11.52    0.89
  -2   3  -3   12.09    0.64
   2  -3   3   12.94    0.73
   2  -3   4   20.73    1.12
  -2   3  -4   20.70    1.17
   2  -3   4   21.27    1.14
   2  -3   4   21.92    1.12
   2  -3   5   68.58    2.41
  -2   3  -5   74.79    2.62
   2  -3   5   71.82    2.35
   2  -3   5   70.32    2.32
   2  -3   5   70.54    2.59
   2  -3   6   19.19    1.70
   2  -3   6   21.24    2.08
  -2   3  -6   18.89    1.32
  -2   3  -6   21.39    1.37
   2  -3   6   21.60    1.46
   2  -3   7   13.45    1.32
   2  -3   7    9.24    1.79
  -2   3  -7   12.63    1.17
   2  -3   7   11.35    1.07
   2  -3   7   11.30    0.86
   2  -3   7   12.39    1.53
  -2   3  -7   12.01    1.09
   2  -3   8    8.90    1.07
  -2   3  -8    7.86    1.05
   2  -3   8   10.41    1.87
   2  -3   8    9.52    0.85
  -2   3  -8    8.48    1.05
   2  -3   8    8.92    1.15
   2  -3   8    9.52    1.45
   2  -3   9   60.01    3.69
   2  -3   9   68.32    2.83
   2  -3   9   64.56    3.43
  -2   3  -9   64.24    3.06
   2  -3   9   69.88    2.49
   2  -3   9   66.53    3.12
   2  -3  10   36.13    1.98
   2  -3  10   36.07    1.67
   2  -3  10   37.71    2.81
   2  -3  10   35.58    2.71
   2  -3  11    0.92    1.20
   2  -3  11    0.44    0.67
   2  -3  11    0.77    0.37
   2  -3  12    1.73    0.83
   2  -3  12    1.03    0.61
   2  -3  12    0.49    0.79
   2  -3  13    4.77    0.80
  -2   2  14   10.52    0.81
   2  -2 -14    6.92    0.90
  -2   2  13   -0.20    0.71
  -2   2  13   -0.03    0.34
   2  -2 -13    0.82    0.99
   2  -2 -12   25.85    1.62
   2  -2 -12   27.19    2.24
  -2   2  12   26.57    1.40
   2  -2 -11   57.50    2.79
   2  -2 -11   59.05    3.49
   2  -2 -11   53.53    3.97
  -2   2  11   54.80    2.33
  -2   2  10  368.68   11.44
   2  -2 -10  395.42   12.86
  -2   2  10  400.16   10.06
  -2   2  10  376.86   10.70
   2  -2 -10  416.81   10.86
  -2   2   9 1159.70   25.73
   2  -2  -9 1144.60   26.54
  -2   2   9 1112.65   26.41
  -2   2   9 1130.08   27.58
   2  -2  -9 1068.70   25.61
   2  -2  -9 1100.11   28.80
  -2   2   8  362.46   11.07
   2  -2  -8  375.15   10.19
   2  -2  -8  381.87   10.84
   2  -2  -8  368.93    9.42
  -2   2   8  375.66    9.48
  -2   2   8  375.87   10.06
   2  -2  -8  366.73   11.74
  -2   2   7    2.88    1.23
  -2   2   7    1.29    0.73
   2  -2  -7    2.68    1.06
   2  -2  -7    2.01    0.79
  -2   2   7    1.42    0.51
  -2   2   7    1.40    0.54
   2  -2  -7    0.91    0.50
   2  -2  -7    1.59    1.49
  -2   2   6   31.63    1.79
   2  -2  -6   31.54    1.47
  -2   2   6   32.31    1.47
  -2   2   6   32.19    2.28
  -2   2   5   36.33    1.41
  -2   2   5   35.79    1.72
  -2   2   5   38.54    1.49
   2  -2  -5   36.47    1.48
   2  -2  -5   32.80    1.33
   2  -2  -5   32.32    1.31
  -2   2   5   36.26    2.25
   2  -2  -5   33.86    1.32
  -2   2   4  911.05   20.03
   2  -2  -4  883.51   20.17
  -2   2   4  932.90   20.13
  -2   2   4  929.32   20.49
   2  -2  -4  903.33   20.12
  -2   2   4  893.93   21.08
   2  -2  -4  902.96   20.14
   2  -2  -4  864.32   20.14
   2  -2  -4  894.64   20.13
  -2   2   3  225.86    5.41
  -2   2   3  235.55    5.77
   2  -2  -3  234.29    5.59
   2  -2  -3  222.01    5.58
  -2   2   3  231.14    5.52
   2  -2  -3  222.36    5.63
   2  -2  -3  233.72    5.61
  -2   2   2  362.99    8.29
   2  -2  -2  345.92    8.24
   2  -2  -2  343.79    8.22
  -2   2   2  346.07    8.11
   2  -2  -2  350.02    8.27
   2  -2  -2  350.92    8.19
   2  -2  -2  352.93    8.25
   2  -2  -1  536.01   12.29
   2  -2  -1  549.61   12.39
   2  -2   0  144.74    3.79
   2  -2   0  143.63    3.86
  -2   2   0  143.92    3.35
   2  -2   0  147.29    3.80
   2  -2   0  145.48    3.81
   2  -2   1  272.88    6.39
  -2   2  -1  257.89    5.83
   2  -2   1  272.01    6.38
   2  -2   1  267.53    6.35
   2  -2   1  261.97    6.34
   2  -2   1  279.22    6.32
   2  -2   1  254.85    5.80
   2  -2   2    5.90    0.60
   2  -2   2    5.71    0.59
   2  -2   2    5.76    0.57
   2  -2   2    5.73    0.65
   2  -2   2    5.78    0.53
   2  -2   3 1239.75   28.55
   2  -2   3 1268.69   28.39
   2  -2   3 1272.07   28.37
   2  -2   3 1272.46   28.34
  -2   2  -3 1337.45   28.55
  -2   2  -3 1310.00   28.18
   2  -2   3 1292.73   28.38
   2  -2   4   16.32    1.22
   2  -2   4   18.37    0.91
   2  -2   4   17.54    0.91
  -2   2  -4   18.62    1.09
   2  -2   4   17.02    0.96
   2  -2   4   16.32    0.89
  -2   2  -4   16.82    0.81
   2  -2   5   76.12    3.08
  -2   2  -5   76.86    2.24
  -2   2  -5   76.78    2.67
   2  -2   6   23.18    1.73
  -2   2  -6   21.50    1.35
   2  -2   6   20.92    1.29
   2  -2   6   22.88    1.20
  -2   2  -7  168.95    5.02
   2  -2   7  163.35    5.71
   2  -2   7  164.35    4.64
   2  -2   7  157.38    4.83
   2  -2   7  169.42    5.79
   2  -2   8  299.01    9.12
  -2   2  -8  311.13    8.31
   2  -2   8  313.48    7.92
   2  -2   8  294.73    8.13
   2  -2   9   93.42    4.26
   2  -2   9   95.50    4.79
   2  -2   9   96.07    3.57
  -2   2  -9  100.27    3.96
   2  -2   9  101.35    3.39
  -2   2  -9   97.24    3.70
   2  -2   9   96.21    4.40
   2  -2  10   62.94    3.77
   2  -2  10   67.77    2.62
   2  -2  10   66.71    3.51
   2  -2  10   68.75    2.85
   2  -2  11   10.84    1.75
   2  -2  11   12.85    1.01
   2  -2  11   14.94    1.65
   2  -2  11   12.27    1.16
   2  -2  12   47.10    2.46
   2  -2  12   46.39    1.94
   2  -2  12   47.77    1.80
   2  -2  13   23.16    1.34
   2  -2  13   20.14    1.45
  -2   1  14   -0.33    0.66
   2  -1 -14   -0.06    0.75
  -2   1  14    0.10    0.29
  -2   1  13    0.34    0.76
   2  -1 -13    0.59    1.02
  -2   1  13    0.04    0.41
  -2   1  12    2.31    0.61
  -2   1  12    3.10    1.03
   2  -1 -12    1.83    0.76
   2  -1 -12    2.45    1.34
   2  -1 -11   47.57    3.28
   2  -1 -11   55.52    2.77
  -2   1  11   54.92    2.41
  -2   1  10  189.51    6.83
   2  -1 -10  175.81    7.67
   2  -1 -10  181.58    5.67
   2  -1 -10  199.99    6.18
   2  -1 -10  188.88    7.01
  -2   1  10  188.27    5.62
  -2   1   9   79.17    3.95
   2  -1  -9   82.91    3.44
   2  -1  -9   81.85    3.98
  -2   1   9   80.56    3.06
   2  -1  -9   78.88    3.05
  -2   1   9   73.58    3.34
   2  -1  -9   76.27    4.61
  -2   1   8   86.90    4.01
   2  -1  -8   82.91    3.37
   2  -1  -8   87.98    3.93
   2  -1  -8   83.63    3.02
  -2   1   8   86.70    3.07
  -2   1   8   77.85    3.30
   2  -1  -8   83.00    4.50
   2  -1  -7   28.04    1.46
  -2   1   7   25.04    1.67
  -2   1   7   23.84    2.00
  -2   1   7   24.30    1.42
  -2   1   7   24.83    1.42
  -2   1   6   72.93    3.10
  -2   1   6   71.09    2.43
  -2   1   6   65.82    2.16
   2  -1  -6   70.61    2.38
  -2   1   6   65.25    2.61
   2  -1  -6   65.98    1.85
  -2   1   5  260.65    6.93
   2  -1  -5  246.96    5.77
  -2   1   5  252.22    6.21
   2  -1  -5  243.13    6.13
   2  -1  -5  239.33    5.60
   2  -1  -5  250.29    5.83
  -2   1   5  241.95    5.85
  -2   1   5  233.90    6.35
  -2   1   4   28.24    1.25
  -2   1   4   29.61    1.62
   2  -1  -4   29.07    1.18
   2  -1  -4   28.37    1.04
   2  -1  -4   28.63    0.88
  -2   1   4   28.90    1.00
  -2   1   4   28.07    1.35
   2  -1  -4   27.95    1.20
   2  -1  -4   28.41    1.13
  -2   1   3    9.24    0.67
  -2   1   3    9.25    0.81
   2  -1  -3    8.78    0.63
   2  -1  -3    9.15    0.69
   2  -1  -3    9.35    0.56
   2  -1  -3    8.88    0.64
  -2   1   3    9.05    0.69
  -2   1   3    9.03    0.46
   2  -1  -3    8.79    0.66
   2  -1  -3    8.99    0.62
   2  -1  -3    9.40    0.45
  -2   1   2   34.95    1.07
   2  -1  -2   37.08    1.32
   2  -1  -2   38.60    1.21
   2  -1  -2   36.32    1.28
  -2   1   2   36.46    1.04
   2  -1  -2   36.84    1.33
   2  -1  -2   35.62    1.30
  -2   1   2   36.88    1.12
  -2   1   1   33.29    1.03
   2  -1  -1   35.44    1.14
   2  -1  -1   33.62    1.23
   2  -1   0    1.16    0.48
  -2   1   0    1.06    0.38
   2  -1   0    1.41    0.51
   2  -1   0    1.34    0.40
   2  -1   1   31.42    1.19
   2  -1   1   34.52    1.12
   2  -1   1   33.70    1.25
   2  -1   1   32.80    1.22
   2  -1   1   34.18    1.22
   2  -1   2   14.84    0.69
   2  -1   2   13.13    0.79
   2  -1   2   13.77    0.78
   2  -1   2   13.26    0.75
   2  -1   2   14.14    0.76
  -2   1  -2   12.77    0.72
  -2   1  -3   37.11    1.32
   2  -1   3   34.59    1.33
   2  -1   3   36.35    1.22
   2  -1   3   32.95    2.00
   2  -1   3   38.11    1.32
   2  -1   4    6.96    1.27
   2  -1   4    8.37    0.53
   2  -1   4    7.72    0.59
  -2   1  -4    7.85    0.63
   2  -1   5   76.33    3.61
  -2   1  -5   76.39    2.37
   2  -1   6   32.35    1.53
   2  -1   6   29.19    2.36
  -2   1  -6   33.85    1.46
   2  -1   6   32.42    1.64
   2  -1   7    4.79    1.29
  -2   1  -7    3.75    0.90
  -2   1  -7    4.33    0.64
   2  -1   7    4.30    0.67
   2  -1   7    3.98    0.82
   2  -1   7    4.03    1.34
  -2   1  -8   82.60    3.32
   2  -1   8   81.77    3.20
  -2   1  -8   84.70    3.55
   2  -1   8   91.39    4.13
   2  -1   8   84.53    3.07
   2  -1   8   84.83    4.35
   2  -1   9  112.50    5.18
  -2   1  -9  112.28    4.51
   2  -1   9  117.89    4.08
  -2   1  -9  124.57    4.54
  -2   1  -9  112.07    4.06
   2  -1   9  114.23    3.85
   2  -1   9  116.30    4.89
   2  -1  10    4.38    1.26
  -2   1 -10    3.13    1.02
   2  -1  10    4.69    0.94
   2  -1  10    4.33    0.76
   2  -1  11    0.22    1.31
   2  -1  11    0.27    0.65
   2  -1  11    0.05    0.47
   2  -1  11    0.99    0.99
   2  -1  12    2.50    1.04
   2  -1  12    2.09    0.48
   2  -1  12    1.35    0.80
   2  -1  12    1.58    0.54
   2  -1  13    9.58    1.08
   2  -1  13    9.67    0.84
  -2   0  14   17.91    1.49
   2   0 -14   14.71    1.41
  -2   0  14   16.11    0.93
  -2   0  13    5.68    1.22
  -2   0  13    5.79    0.73
   2   0 -13    6.15    1.35
  -2   0  12    2.75    0.70
   2   0 -12    2.42    0.83
   2   0 -12    2.75    1.41
  -2   0  12    1.38    1.05
   2   0 -11   21.87    1.71
   2   0 -11   21.79    1.57
  -2   0  11   20.08    1.71
  -2   0  11   23.95    2.25
   2   0 -11   21.63    2.30
  -2   0  11   20.66    2.00
  -2   0  11   19.90    1.49
  -2   0  10  520.40   14.07
   2   0 -10  530.26   14.50
  -2   0  10  507.97   13.39
   2   0 -10  519.17   13.01
   2   0 -10  523.19   13.31
  -2   0  10  508.98   12.84
  -2   0   9  359.67   10.26
   2   0  -9  350.78    9.54
   2   0  -9  359.34   10.48
   2   0  -9  356.51    9.27
  -2   0   9  345.14    9.16
  -2   0   9  350.44    9.61
  -2   0   8   23.07    1.90
   2   0  -8   22.32    1.58
   2   0  -8   20.43    1.89
   2   0  -8   23.08    1.35
   2   0  -8   20.35    1.07
   2   0  -8   21.45    1.40
  -2   0   8   20.70    1.58
  -2   0   8   23.57    1.51
  -2   0   8   22.57    1.41
  -2   0   7    4.55    0.75
  -2   0   7    4.48    0.70
   2   0  -7    5.28    0.69
   2   0  -7    4.22    0.51
   2   0  -7    5.05    0.72
  -2   0   7    5.71    0.96
  -2   0   7    3.99    1.00
  -2   0   6  352.86    8.95
  -2   0   6  337.79    8.53
   2   0  -6  348.63    7.92
   2   0  -6  333.42    7.72
   2   0  -6  327.79    7.69
  -2   0   6  334.40    8.45
  -2   0   5 2047.37   44.43
   2   0  -5 1994.73   43.40
   2   0  -5 1980.60   43.53
   2   0  -5 2009.23   43.54
  -2   0   5 2053.98   44.07
  -2   0   5 1985.39   44.06
   2   0  -5 1987.03   43.56
  -2   0   4 2344.24   52.15
   2   0  -4 2385.59   51.58
   2   0  -4 2383.42   51.67
  -2   0   4 2361.47   52.10
   2   0  -4 2385.50   51.73
  -2   0   4 2460.70   52.06
   2   0  -4 2360.36   51.75
   2   0  -3 1759.58   37.80
  -2   0   3 1710.59   37.99
   2   0  -3 1734.14   37.84
   2   0  -3 1700.87   38.02
   2   0  -3 1737.49   37.96
   2   0  -3 1713.44   37.99
  -2   0   3 1834.65   38.09
  -2   0   3 1743.26   38.03
   2   0  -2  454.16   10.07
   2   0  -2  452.49    9.94
  -2   0   2  421.63   10.00
  -2   0   2  435.06    9.85
   2   0  -2  444.45   10.04
  -2   0   1  294.30    7.12
   2   0  -1  301.20    7.09
   2   0   0  391.50    8.72
   2   0   0  374.63    8.60
  -2   0   0  382.01    8.80
   2   0   0  374.40    8.57
   2   0   0  380.41    8.76
   2   0   1  107.72    2.69
   2   0   1  104.93    2.68
  -2   0  -1  113.57    3.02
   2   0   1  107.69    2.88
   2   0   1  108.85    2.86
   2   0   1  105.97    2.89
  -2   0  -1  105.33    2.85
   2   0   2 1244.30   26.79
   2   0   2 1204.23   26.77
  -2   0  -2 1251.53   27.03
   2   0   2 1211.56   27.21
   2   0   2 1225.33   26.98
   2   0   2 1235.00   26.95
   2   0   3  267.21    6.27
   2   0   3  256.49    6.13
   2   0   3  260.30    6.73
   2   0   3  267.44    6.11
  -2   0  -3  274.11    6.44
   2   0   3  269.99    6.28
   2   0   4    0.09    0.26
   2   0   4    0.62    0.60
  -2   0  -4    0.29    0.41
   2   0   4   -0.04    0.37
   2   0   4    0.19    0.35
   2   0   4    0.29    0.22
   2   0   5   18.27    1.19
  -2   0  -5   20.12    1.19
  -2   0  -5   20.19    1.13
   2   0   6    4.62    0.81
   2   0   6    4.00    1.57
  -2   0  -6    4.36    0.68
  -2   0  -6    4.12    0.70
   2   0   6    4.02    1.19
   2   0   7  135.93    4.46
  -2   0  -7  145.52    4.50
  -2   0  -7  142.54    4.31
   2   0   7  141.37    6.23
   2   0   7  137.32    5.28
   2   0   8   -0.16    1.42
   2   0   8    0.22    1.14
  -2   0  -8    0.55    0.83
   2   0   8    0.20    0.75
  -2   0  -8   -0.42    1.78
  -2   0  -8    0.72    0.64
   2   0   9   25.49    2.64
  -2   0  -9   31.61    2.29
  -2   0  -9   23.69    2.46
   2   0   9   25.99    1.75
   2   0   9   29.29    2.35
   2   0  10   15.05    1.73
  -2   0 -10   16.52    1.74
   2   0  10   14.53    1.30
   2   0  11  119.41    3.83
  -2   0 -11  130.98    4.60
   2   0  11  123.60    4.46
   2   0  12   12.06    1.39
  -2   0 -12   15.56    1.26
   2   0  12   12.47    1.10
   2   0  13    3.00    0.72
  -2  -1  14    0.39    0.83
  -2  -1  14    0.03    0.38
  -2  -1  13    2.39    1.11
  -2  -1  13    1.57    0.56
   2   1 -13    1.34    1.11
   2   1 -12   -0.48    1.19
  -2  -1  12    0.45    0.78
  -2  -1  12    0.49    1.05
  -2  -1  12   -0.29    0.58
   2   1 -11   84.24    3.56
  -2  -1  11   93.28    3.44
   2   1 -11   82.27    4.29
  -2  -1  11   92.38    3.79
  -2  -1  11   88.04    3.77
  -2  -1  11   85.26    3.97
  -2  -1  10  167.09    5.89
   2   1 -10  161.73    5.36
   2   1 -10  162.79    6.18
   2   1 -10  154.20    4.68
  -2  -1  10  157.54    5.39
  -2  -1  10  159.69    5.06
  -2  -1  10  160.12    5.54
   2   1  -9   38.33    2.19
   2   1  -9   34.15    2.53
   2   1  -9   41.67    1.88
   2   1  -9   40.32    2.05
  -2  -1   9   38.56    1.99
   2   1  -9   37.67    1.77
  -2  -1   9   38.13    2.17
  -2  -1   9   37.78    2.12
  -2  -1   9   40.38    2.45
  -2  -1   9   36.71    2.26
  -2  -1   8  101.08    3.88
   2   1  -8   88.96    3.44
   2   1  -8   94.88    4.03
   2   1  -8   99.89    3.13
  -2  -1   8   86.48    3.21
   2   1  -8   91.80    3.00
   2   1  -8   95.06    3.32
  -2  -1   8   94.50    3.50
  -2  -1   8   90.53    3.43
  -2  -1   7   18.79    1.54
   2   1  -7   21.22    1.19
   2   1  -7   20.55    1.14
   2   1  -7   19.68    1.26
  -2  -1   7   18.46    1.40
  -2  -1   7   19.09    1.34
  -2  -1   6   65.40    2.61
   2   1  -6   63.48    1.81
   2   1  -6   65.30    1.98
   2   1  -6   68.11    2.19
   2   1  -6   65.65    2.30
  -2  -1   6   66.76    2.48
   2   1  -6   63.24    1.94
  -2  -1   6   62.94    2.48
   2   1  -5  417.60    9.92
   2   1  -5  443.09    9.99
  -2  -1   5  438.33   10.43
  -2  -1   5  426.50   10.18
  -2  -1   5  425.62   10.40
   2   1  -5  407.71    9.86
   2   1  -5  452.47   10.15
   2   1  -4   16.69    0.86
   2   1  -4   14.77    0.87
  -2  -1   4   14.21    1.03
  -2  -1   4   14.56    0.99
   2   1  -4   15.82    0.92
  -2  -1   4   15.13    0.91
   2   1  -4   15.81    0.89
  -2  -1   4   15.22    1.01
   2   1  -3   55.61    1.81
   2   1  -3   58.29    1.80
   2   1  -3   53.81    1.38
  -2  -1   3   61.23    1.81
  -2  -1   3   60.06    1.97
  -2  -1   3   58.16    1.89
   2   1  -3   57.68    1.85
   2   1  -2   80.22    2.42
  -2  -1   2   78.42    2.40
   2   1  -2   74.25    1.87
   2   1  -2   78.07    2.22
  -2  -1   2   78.74    2.21
   2   1  -1   54.77    1.52
   2   1  -1   52.69    1.80
  -2  -1   1   53.77    1.88
  -2  -1   1   54.10    1.67
   2   1   0   22.13    1.05
   2   1   0   24.45    0.96
  -2  -1   0   23.29    1.20
   2   1   0   24.09    1.08
  -2  -1   0   20.93    0.97
   2   1   1   34.43    1.36
  -2  -1  -1   35.09    1.54
   2   1   1   34.01    1.33
   2   1   1   36.81    1.36
   2   1   2   22.47    1.08
  -2  -1  -2   24.81    1.12
   2   1   2   23.99    1.20
   2   1   2   23.18    1.07
   2   1   2   23.03    1.11
   2   1   3    3.94    0.56
  -2  -1  -3    4.62    0.61
   2   1   3    4.87    0.70
  -2  -1  -3    4.05    0.52
   2   1   3    4.05    0.56
   2   1   3    4.46    0.60
   2   1   4   63.26    2.16
   2   1   4   60.85    1.74
   2   1   4   62.43    1.91
  -2  -1  -4   64.26    2.25
   2   1   4   66.41    2.54
  -2  -1  -4   60.42    2.14
   2   1   4   63.37    1.94
   2   1   5   62.34    2.28
  -2  -1  -5   68.45    2.50
   2   1   5   64.01    2.52
   2   1   5   69.55    2.43
  -2  -1  -5   68.47    2.40
  -2  -1  -6   10.93    1.40
  -2  -1  -6    8.05    1.12
   2   1   6    9.81    1.09
  -2  -1  -6   10.79    1.08
   2   1   6    8.72    0.86
   2   1   6    7.43    1.34
  -2  -1  -6    8.45    0.92
   2   1   7    8.59    1.49
   2   1   7    8.27    2.06
  -2  -1  -7    9.77    1.39
   2   1   7   10.45    1.16
   2   1   7   10.28    1.03
  -2  -1  -7   10.36    1.52
  -2  -1  -7    9.06    1.27
  -2  -1  -7    9.24    1.05
  -2  -1  -7    9.92    1.79
   2   1   8  104.13    4.48
  -2  -1  -8  107.80    4.46
  -2  -1  -8   90.21    3.86
  -2  -1  -8  102.07    4.17
  -2  -1  -8   99.38    3.66
   2   1   8  101.25    3.58
   2   1   8  102.88    3.76
   2   1   8  100.07    5.51
  -2  -1  -8  101.52    4.52
  -2  -1  -9   58.88    3.38
  -2  -1  -9   69.04    3.45
   2   1   9   60.98    2.74
   2   1   9   60.19    3.22
   2   1   9   58.65    2.56
  -2  -1 -10    1.81    0.98
   2   1  10    1.67    0.62
   2   1  10    0.76    0.94
  -2  -1 -11    0.94    0.86
   2   1  11    0.25    0.45
   2   1  11    0.47    0.71
   2   1  12    5.72    0.99
  -2  -1 -12    6.05    0.90
  -2  -2  14    0.57    0.87
  -2  -2  14    0.24    0.34
  -2  -2  13    3.58    1.25
  -2  -2  13    6.59    0.76
  -2  -2  12   58.07    3.47
  -2  -2  12   49.81    2.26
  -2  -2  12   51.66    2.60
  -2  -2  12   51.88    2.83
  -2  -2  11    3.63    0.96
  -2  -2  11    4.78    1.35
   2   2 -11    3.79    1.30
  -2  -2  11    5.63    0.88
  -2  -2  11    5.18    0.85
   2   2 -11    5.59    0.83
   2   2 -11    4.98    0.89
  -2  -2  11    6.08    1.31
  -2  -2  11    5.84    1.28
   2   2 -10   14.39    1.44
  -2  -2  10   16.77    1.70
   2   2 -10   11.89    1.73
  -2  -2  10   15.74    1.94
   2   2 -10   15.47    1.21
   2   2 -10   12.06    1.14
   2   2 -10   19.78    1.51
  -2  -2  10   15.68    1.33
  -2  -2  10   11.45    1.24
  -2  -2  10   13.98    1.62
  -2  -2  10   13.33    1.52
  -2  -2   9   30.25    2.36
   2   2  -9   22.27    1.76
   2   2  -9   29.81    1.59
   2   2  -9   24.25    2.16
   2   2  -9   25.60    1.65
   2   2  -9   28.27    1.60
  -2  -2   9   27.99    1.65
  -2  -2   9   27.59    1.72
  -2  -2   9   25.45    1.96
  -2  -2   9   22.95    1.95
  -2  -2   9   28.58    1.99
  -2  -2   8    1.95    0.81
  -2  -2   8    1.65    0.87
   2   2  -8    2.58    0.63
  -2  -2   8    2.76    0.72
   2   2  -8    3.08    0.66
   2   2  -8    2.11    0.82
  -2  -2   8    2.38    0.66
   2   2  -8    3.25    0.70
  -2  -2   8    3.47    1.05
   2   2  -7   82.55    2.75
   2   2  -7   82.63    2.82
   2   2  -7   88.25    2.92
   2   2  -7   74.43    2.43
  -2  -2   7   83.30    2.90
   2   2  -7   76.27    2.41
  -2  -2   7   90.46    3.29
   2   2  -6  998.94   22.29
   2   2  -6  969.25   22.01
   2   2  -6 1004.28   22.32
  -2  -2   6  956.56   22.25
  -2  -2   6 1006.37   22.70
   2   2  -5   63.34    2.46
   2   2  -5   58.43    2.11
   2   2  -5   59.41    2.08
  -2  -2   5   55.89    2.32
  -2  -2   5   63.85    2.21
  -2  -2   5   59.23    2.29
  -2  -2   4  103.79    3.23
   2   2  -4  104.20    3.27
   2   2  -4  105.50    2.71
   2   2  -4   96.16    2.90
  -2  -2   4  101.78    2.87
  -2  -2   4  102.13    3.23
  -2  -2   4   97.65    2.56
  -2  -2   4   98.44    3.10
  -2  -2   3   17.28    1.15
   2   2  -3   15.14    1.10
  -2  -2   3   15.64    0.80
   2   2  -3   16.61    0.78
  -2  -2   3   17.68    1.01
  -2  -2   3   17.60    0.77
   2   2  -2  482.99   10.71
   2   2  -2  479.43   10.96
  -2  -2   2  461.73   11.22
  -2  -2   2  453.55   10.67
  -2  -2   2  486.16   11.02
   2   2  -1  218.09    5.29
   2   2  -1  222.16    5.71
   2   2  -1  224.62    5.49
  -2  -2   1  206.14    5.23
   2   2   0   81.29    2.66
   2   2   0   78.20    2.41
  -2  -2   0   82.07    2.39
   2   2   1   20.79    1.20
  -2  -2  -1   22.94    1.11
   2   2   1   23.16    1.17
  -2  -2  -1   22.47    1.36
  -2  -2  -2  794.48   18.24
   2   2   2  799.20   18.02
   2   2   2  812.52   18.05
  -2  -2  -2  825.47   17.83
   2   2   3    3.09    0.58
   2   2   3    3.73    0.70
  -2  -2  -3    3.28    0.77
  -2  -2  -3    3.16    0.44
   2   2   3    3.90    0.71
  -2  -2  -4  109.32    3.78
   2   2   4   97.33    3.44
  -2  -2  -4  104.06    3.12
   2   2   4  112.63    3.76
   2   2   4  104.09    3.46
   2   2   4  110.45    3.28
  -2  -2  -4  112.04    3.50
  -2  -2  -5   13.65    1.35
   2   2   5   12.35    1.17
  -2  -2  -5   13.77    1.19
   2   2   5   13.60    1.03
  -2  -2  -5   14.21    1.18
   2   2   5   13.42    1.12
  -2  -2  -5   14.28    1.55
  -2  -2  -6    2.11    1.15
   2   2   6    1.46    1.10
   2   2   6    3.36    0.71
  -2  -2  -6    2.78    1.08
   2   2   6    3.37    0.85
  -2  -2  -6    2.28    1.52
  -2  -2  -6    2.67    0.85
   2   2   6    2.27    0.59
  -2  -2  -6    2.46    0.81
  -2  -2  -7   73.34    3.56
  -2  -2  -7   72.02    3.34
   2   2   7   72.25    2.80
   2   2   7   69.35    2.97
  -2  -2  -7   70.56    2.98
   2   2   7   63.26    3.37
  -2  -2  -7   76.84    3.84
   2   2   8   72.40    4.95
  -2  -2  -8   90.89    4.09
   2   2   8   80.30    3.04
  -2  -2  -8   80.92    3.30
  -2  -2  -8   81.77    3.65
   2   2   8   78.88    3.72
  -2  -2  -8   87.80    4.25
  -2  -2  -9  279.04    8.39
   2   2   9  251.89    7.78
   2   2   9  265.93    7.15
  -2  -2  -9  279.13    8.76
   2   2  10   83.02    3.21
   2   2  10   87.77    2.96
  -2  -2 -10   91.00    4.03
  -2  -2 -11    2.56    0.90
  -2  -2 -12   13.42    0.98
  -2  -3  14    0.42    0.90
  -2  -3  14    1.59    0.33
  -2  -3  13    1.27    1.15
  -2  -3  13    1.39    0.47
  -2  -3  13    1.97    0.85
  -2  -3  12    4.05    1.43
  -2  -3  12    8.14    0.86
  -2  -3  12    7.96    1.26
  -2  -3  12    7.36    1.39
  -2  -3  11  113.47    5.41
   2   3 -11  121.94    3.66
  -2  -3  11  109.02    4.26
  -2  -3  11  108.65    4.56
  -2  -3  11  103.49    3.69
  -2  -3  10   76.79    4.38
  -2  -3  10   79.58    3.83
   2   3 -10   91.60    3.06
   2   3 -10   78.68    3.19
   2   3 -10   73.79    3.27
  -2  -3  10   79.39    3.05
  -2  -3  10   80.74    3.62
  -2  -3  10   77.95    3.54
  -2  -3   9   22.39    1.70
  -2  -3   9   19.69    1.21
   2   3  -9   23.49    1.44
   2   3  -9   20.59    1.49
   2   3  -9   20.92    1.54
  -2  -3   9   19.14    1.82
  -2  -3   9   18.29    1.66
  -2  -3   9   18.70    1.96
  -2  -3   9   20.60    1.49
  -2  -3   8   29.61    1.91
  -2  -3   8   31.13    1.50
  -2  -3   8   33.98    2.02
   2   3  -8   34.24    1.74
  -2  -3   8   27.72    1.69
   2   3  -8   33.32    1.83
   2   3  -8   30.47    1.74
  -2  -3   8   34.43    2.20
  -2  -3   8   30.36    2.25
  -2  -3   7   12.18    0.88
   2   3  -7   11.47    1.03
   2   3  -7   12.08    1.03
   2   3  -7   12.47    1.10
   2   3  -7   10.75    0.90
  -2  -3   7   11.33    1.16
  -2  -3   7    9.55    1.34
  -2  -3   7   12.19    1.42
  -2  -3   7   10.69    1.17
   2   3  -6  118.19    3.68
   2   3  -6  118.36    3.59
  -2  -3   6  118.83    3.98
  -2  -3   6  126.47    3.99
   2   3  -5  192.09    5.46
   2   3  -5  168.20    4.76
   2   3  -5  175.77    4.92
  -2  -3   5  185.81    5.16
  -2  -3   5  184.41    5.25
   2   3  -5  168.22    4.63
   2   3  -4   20.67    1.42
   2   3  -4   21.59    1.25
   2   3  -4   18.80    1.05
  -2  -3   4   19.39    1.30
  -2  -3   4   21.95    1.30
  -2  -3   3   25.69    1.40
   2   3  -3   26.24    1.36
   2   3  -3   27.93    1.60
   2   3  -3   26.49    1.24
  -2  -3   3   22.23    0.94
  -2  -3   2   11.43    1.12
   2   3  -2   12.22    0.93
   2   3  -2   12.86    0.87
  -2  -3   2   11.16    0.73
   2   3  -1    7.58    0.78
   2   3  -1    8.07    0.76
  -2  -3   1    8.08    0.99
  -2  -3   1    7.43    0.70
   2   3   0   30.19    1.65
   2   3   0   27.07    1.38
  -2  -3   0   27.84    1.66
  -2  -3   0   29.46    1.35
   2   3   1    6.88    0.88
   2   3   1    5.97    0.76
  -2  -3  -1    8.17    1.05
  -2  -3  -1    5.92    0.86
  -2  -3  -2    7.50    1.04
   2   3   2    6.42    0.89
   2   3   2    7.29    0.86
  -2  -3  -2    6.51    0.94
   2   3   3   12.03    1.14
  -2  -3  -3    9.90    0.78
  -2  -3  -3   10.33    0.86
   2   3   3    9.76    0.80
   2   3   3   11.39    1.10
  -2  -3  -3    9.91    1.21
  -2  -3  -3   11.73    1.14
  -2  -3  -3   10.02    1.39
   2   3   3   10.75    0.94
  -2  -3  -4   54.24    2.68
   2   3   4   56.76    2.62
   2   3   4   59.25    2.62
   2   3   4   55.87    2.16
  -2  -3  -4   59.51    2.49
  -2  -3  -4   59.65    3.07
   2   3   5   24.98    1.69
   2   3   5   25.49    1.80
   2   3   5   23.44    1.37
  -2  -3  -5   23.28    1.81
  -2  -3  -5   23.77    2.20
  -2  -3  -6    3.96    1.47
   2   3   6    4.57    0.88
  -2  -3  -6    4.25    1.20
   2   3   6    4.20    0.68
  -2  -3  -6    4.09    1.10
  -2  -3  -6    3.87    0.93
   2   3   6    5.43    1.29
  -2  -3  -7   12.41    1.43
  -2  -3  -7   17.47    2.09
   2   3   7   14.35    1.63
   2   3   7   15.55    1.16
  -2  -3  -7   14.21    1.40
   2   3   8   85.21    2.97
  -2  -3  -8   84.43    4.28
  -2  -3  -9   17.21    2.07
  -2  -3 -10    0.20    0.81
  -2  -3 -10   -0.89    1.22
  -2  -3 -11   -0.22    0.61
  -2  -4  14   -0.14    0.66
  -2  -4  13    4.95    1.42
  -2  -4  13    6.60    0.92
  -2  -4  12    0.71    1.28
  -2  -4  12    0.10    0.28
  -2  -4  12    0.25    0.94
  -2  -4  11   58.84    3.95
   2   4 -11   63.28    2.32
  -2  -4  11   59.17    2.29
  -2  -4  11   62.70    3.03
  -2  -4  10   17.22    2.43
   2   4 -10   19.79    1.32
  -2  -4  10   21.47    1.75
   2   4 -10   17.41    1.48
  -2  -4  10   19.02    1.22
  -2  -4  10   19.88    1.27
  -2  -4  10   21.27    1.93
  -2  -4   9   22.42    2.61
   2   4  -9   23.16    1.45
  -2  -4   9   20.94    1.31
   2   4  -9   19.25    1.55
  -2  -4   9   20.42    1.32
  -2  -4   9   20.51    1.68
  -2  -4   9   18.32    1.83
  -2  -4   9   20.71    2.04
  -2  -4   9   22.55    1.78
  -2  -4   8   93.18    5.04
   2   4  -8   93.88    3.27
  -2  -4   8   83.97    3.09
  -2  -4   8   95.33    3.70
  -2  -4   8   92.24    3.87
  -2  -4   8   91.77    3.66
  -2  -4   7   19.96    1.58
  -2  -4   7   20.03    1.72
   2   4  -7   19.49    1.38
  -2  -4   7   20.02    1.29
  -2  -4   7   18.70    1.19
  -2  -4   7   17.71    1.48
  -2  -4   7   19.96    1.79
  -2  -4   7   20.23    1.57
  -2  -4   6    0.06    0.65
  -2  -4   6    0.63    0.53
   2   4  -6    0.79    0.72
  -2  -4   6    1.30    0.89
   2   4  -6    0.49    0.59
  -2  -4   6    0.59    0.52
  -2  -4   6    0.26    0.55
   2   4  -6    0.55    0.45
  -2  -4   6    1.08    0.48
  -2  -4   6    0.31    0.98
  -2  -4   5  177.06    4.95
   2   4  -5  191.33    5.83
  -2  -4   5  182.00    5.23
  -2  -4   5  188.74    5.90
   2   4  -5  186.80    5.27
   2   4  -5  177.00    5.27
   2   4  -5  170.96    4.97
  -2  -4   5  193.52    7.52
  -2  -4   5  159.96    5.17
  -2  -4   5  181.07    5.64
  -2  -4   5  176.70    5.36
  -2  -4   4  450.77   13.11
  -2  -4   4  406.46   10.21
   2   4  -4  413.11   10.75
  -2  -4   4  410.63    9.92
  -2  -4   4  444.99   11.05
   2   4  -4  392.81   10.15
   2   4  -4  412.27   10.22
   2   4  -4  386.91    9.92
  -2  -4   4  421.57   10.66
  -2  -4   4  384.06   10.11
  -2  -4   4  403.00   10.55
   2   4  -3  793.44   18.91
   2   4  -3  773.57   18.28
   2   4  -3  812.28   18.34
  -2  -4   3  756.75   18.14
   2   4  -3  786.55   18.14
  -2  -4   3  786.61   18.74
   2   4  -2   19.21    1.54
   2   4  -2   20.87    1.36
   2   4  -2   20.15    1.32
   2   4  -2   19.43    1.25
  -2  -4   2   21.23    1.59
  -2  -4   2   18.05    1.18
  -2  -4   2   18.83    0.97
  -2  -4   1    1.90    0.82
   2   4  -1    3.13    0.67
   2   4  -1    2.59    0.66
  -2  -4   1    1.70    0.54
   2   4   0   11.69    1.08
   2   4   0   11.75    1.31
  -2  -4   0   13.91    1.15
  -2  -4   0   11.72    0.96
  -2  -4   0   13.10    1.46
  -2  -4   0   11.87    1.30
  -2  -4   0   11.78    1.38
  -2  -4   0   12.68    1.00
   2   4   1  348.15    9.35
  -2  -4  -1  331.66    8.46
  -2  -4  -1  345.28    8.79
  -2  -4  -1  346.36    9.45
   2   4   1  337.03    8.94
  -2  -4  -1  337.11    9.22
  -2  -4  -1  326.56    9.18
  -2  -4  -1  330.44    8.57
   2   4   2  182.57    5.91
  -2  -4  -2  187.25    5.14
  -2  -4  -2  181.85    5.37
  -2  -4  -2  183.10    5.94
  -2  -4  -2  182.97    5.24
   2   4   2  187.42    5.69
  -2  -4  -2  186.96    5.88
  -2  -4  -2  207.86    6.38
  -2  -4  -2  192.55    5.43
   2   4   3   76.38    3.31
  -2  -4  -3   73.35    3.25
  -2  -4  -3   73.35    2.55
  -2  -4  -3   64.67    3.05
  -2  -4  -3   73.18    2.75
  -2  -4  -3   72.18    2.64
   2   4   3   75.31    2.80
  -2  -4  -3   81.53    3.02
   2   4   3   80.50    3.25
  -2  -4  -3   82.13    3.79
  -2  -4  -4   24.67    2.00
   2   4   4   23.37    1.82
   2   4   4   23.44    1.75
  -2  -4  -4   23.69    1.86
  -2  -4  -4   25.49    1.71
  -2  -4  -5    8.72    1.66
   2   4   5    7.86    1.14
  -2  -4  -5    5.17    1.12
  -2  -4  -5    8.82    1.38
   2   4   5    5.27    0.99
  -2  -4  -5    4.27    0.98
  -2  -4  -5    6.06    1.03
  -2  -4  -6  104.70    4.36
  -2  -4  -6  103.67    4.86
  -2  -4  -7    8.36    1.33
  -2  -4  -7    6.06    1.64
  -2  -4  -8    1.65    1.36
  -2  -4  -8    1.41    0.90
  -2  -4  -9   83.42    3.23
  -2  -4  -9   87.24    3.76
  -2  -4 -10   -0.39    0.56
  -2  -4 -10    0.38    0.74
  -2  -5  13   -0.37    1.11
  -2  -5  13    1.53    0.60
  -2  -5  12   18.95    2.32
  -2  -5  12   27.42    1.62
  -2  -5  11   48.09    3.76
  -2  -5  11   50.00    1.93
  -2  -5  11   56.32    2.66
  -2  -5  10    7.89    2.09
   2   5 -10    9.96    0.92
  -2  -5  10    9.92    0.93
  -2  -5  10   12.11    1.56
  -2  -5   9   23.04    3.12
   2   5  -9   22.79    1.45
  -2  -5   9   23.14    1.40
  -2  -5   9   25.00    2.07
  -2  -5   8   22.19    3.08
   2   5  -8   22.11    1.49
   2   5  -8   23.93    1.73
  -2  -5   8   24.77    2.05
  -2  -5   7    2.77    1.92
  -2  -5   7    2.71    0.91
  -2  -5   7    2.12    1.13
   2   5  -7    4.25    0.85
  -2  -5   7    4.67    0.72
  -2  -5   7    2.81    0.71
   2   5  -7    4.85    0.93
  -2  -5   7    3.65    1.26
  -2  -5   7    4.30    0.73
  -2  -5   7    4.10    0.78
   2   5  -6   63.28    3.12
  -2  -5   6   59.67    2.45
  -2  -5   6   55.39    3.02
  -2  -5   6   63.90    3.37
   2   5  -6   62.57    2.67
  -2  -5   6   63.53    2.61
  -2  -5   6   54.99    2.59
   2   5  -6   60.97    2.79
  -2  -5   6   63.49    3.20
   2   5  -5   33.32    2.21
  -2  -5   5   31.38    1.72
  -2  -5   5   29.62    2.25
  -2  -5   5   28.75    2.30
  -2  -5   5   28.97    1.80
   2   5  -5   31.52    1.85
  -2  -5   5   29.35    1.73
   2   5  -5   24.47    1.57
   2   5  -5   31.15    1.90
  -2  -5   5   29.65    2.22
  -2  -5   4   11.63    2.64
   2   5  -4   16.19    1.59
  -2  -5   4   13.12    1.15
  -2  -5   4   12.50    1.24
   2   5  -4   12.00    1.23
  -2  -5   4   14.54    1.71
  -2  -5   4   10.71    1.11
   2   5  -4   12.90    1.24
   2   5  -4   13.50    1.17
  -2  -5   4   13.88    1.50
  -2  -5   4   12.70    1.59
   2   5  -3    3.91    1.00
  -2  -5   3    3.22    0.78
   2   5  -3    3.52    0.82
   2   5  -3    2.41    0.82
  -2  -5   3    3.48    0.75
   2   5  -3    3.69    0.77
  -2  -5   3    3.53    0.96
  -2  -5   3    3.61    2.18
  -2  -5   3    3.11    0.75
  -2  -5   3    0.83    1.08
  -2  -5   2   14.65    3.11
   2   5  -2   20.98    1.77
  -2  -5   2   20.40    1.99
   2   5  -2   18.68    1.49
   2   5  -2   18.76    1.42
   2   5  -2   18.81    1.42
  -2  -5   2   16.54    1.56
  -2  -5   2   17.65    1.59
  -2  -5   2   21.39    1.82
  -2  -5   1    1.05    0.87
  -2  -5   1    0.92    0.55
   2   5  -1    0.46    0.62
  -2  -5   1    0.55    0.62
  -2  -5   1    0.83    1.04
   2   5  -1    1.40    0.73
  -2  -5   1    1.63    0.69
  -2  -5   1    0.16    0.80
  -2  -5   1   -0.42    1.06
  -2  -5   0   33.72    1.78
  -2  -5   0   33.62    2.27
  -2  -5   0   32.87    2.36
  -2  -5   0   33.44    2.49
  -2  -5   0   34.82    1.97
  -2  -5   0   29.33    2.05
  -2  -5   0   36.18    1.90
   2   5   0   32.66    1.93
  -2  -5   0   34.99    2.35
  -2  -5  -1    2.24    1.13
   2   5   1    1.52    0.93
  -2  -5  -1    1.81    0.71
  -2  -5  -1    2.42    0.91
  -2  -5  -1    2.15    0.92
  -2  -5  -1    2.37    1.20
  -2  -5  -1    1.32    0.62
   2   5   1    2.39    0.76
  -2  -5  -1    2.09    0.67
  -2  -5  -1    1.26    0.63
  -2  -5  -2    3.03    1.38
   2   5   2    4.92    1.09
  -2  -5  -2    3.81    1.02
  -2  -5  -2    4.42    1.26
  -2  -5  -2    4.49    0.74
  -2  -5  -2    4.41    0.81
   2   5   2    3.76    0.87
  -2  -5  -2    2.82    0.79
  -2  -5  -2    3.49    1.04
  -2  -5  -2    4.02    0.73
   2   5   3   24.12    1.93
  -2  -5  -3   21.28    1.30
  -2  -5  -3   22.95    1.88
  -2  -5  -3   20.23    1.59
   2   5   3   22.36    1.73
  -2  -5  -3   22.19    2.28
  -2  -5  -4   32.42    2.22
  -2  -5  -4   37.64    2.89
  -2  -5  -5    6.73    1.16
  -2  -5  -5    6.71    1.19
  -2  -5  -6    2.09    0.90
  -2  -5  -7   18.97    1.46
   2   5   7   14.30    1.08
  -2  -5  -7   18.41    1.97
  -2  -5  -8   16.38    1.20
  -2  -5  -8   17.75    1.69
  -2  -6  12    3.80    1.25
  -2  -6  12    6.41    0.80
  -2  -6  11   18.82    1.01
  -2  -6  11   20.83    1.48
  -2  -6  10    0.36    1.70
  -2  -6  10    1.80    0.55
  -2  -6  10    2.36    1.00
  -2  -6   9    1.70    2.02
  -2  -6   9    1.39    0.61
  -2  -6   9   -0.30    1.08
  -2  -6   8   32.17    2.28
   2   6  -8   29.51    1.62
  -2  -6   8   32.69    1.73
  -2  -6   8   31.59    2.29
  -2  -6   7   48.99    2.14
   2   6  -7   47.23    2.26
  -2  -6   7   50.04    2.85
  -2  -6   7   51.71    3.08
  -2  -6   6    2.63    0.97
  -2  -6   6    2.37    1.33
   2   6  -6    1.53    0.74
  -2  -6   6    2.11    0.71
   2   6  -6    1.38    0.77
  -2  -6   6    1.92    1.23
   2   6  -5    0.40    0.83
  -2  -6   5   -0.11    0.82
  -2  -6   5    1.23    1.31
   2   6  -5    0.88    0.72
  -2  -6   5    0.78    0.69
  -2  -6   5    0.77    0.63
   2   6  -5    1.15    0.77
  -2  -6   5   -0.16    0.66
  -2  -6   5    1.67    1.24
   2   6  -4   74.28    3.61
  -2  -6   4   77.31    3.01
  -2  -6   4   69.43    3.64
  -2  -6   4   78.64    4.04
   2   6  -4   73.59    3.12
  -2  -6   4   70.95    3.07
  -2  -6   4   70.22    3.17
   2   6  -4   69.22    3.10
  -2  -6   4   77.35    3.59
   2   6  -3   73.47    3.55
  -2  -6   3   71.99    2.92
   2   6  -3   72.96    3.13
  -2  -6   3   70.93    3.05
  -2  -6   3   76.34    3.60
  -2  -6   3   77.77    3.29
   2   6  -3   71.99    3.06
  -2  -6   2    1.45    0.80
  -2  -6   2    2.12    1.05
  -2  -6   2    1.49    1.29
   2   6  -2    2.19    0.82
   2   6  -2    1.73    0.70
  -2  -6   2    0.56    1.22
   2   6  -2    1.14    0.94
  -2  -6   1    0.85    0.99
   2   6  -1   -0.31    0.87
  -2  -6   1    0.23    0.76
  -2  -6   1   -0.66    1.06
  -2  -6   1    1.70    1.28
   2   6  -1    0.73    0.76
  -2  -6   1    0.37    0.66
  -2  -6   1   -0.35    0.64
   2   6  -1    0.98    0.65
  -2  -6   1   -0.24    0.72
  -2  -6   1    0.28    1.18
  -2  -6   0  158.39    5.99
  -2  -6   0  180.32    5.27
   2   6   0  168.52    5.51
  -2  -6   0  169.50    5.40
  -2  -6   0  173.10    5.58
   2   6   0  164.91    5.55
  -2  -6   0  168.11    5.90
  -2  -6  -1  753.87   18.07
  -2  -6  -1  795.11   19.76
  -2  -6  -1  779.28   19.39
  -2  -6  -2   98.78    3.39
  -2  -6  -2  103.06    4.39
  -2  -6  -3    3.22    1.42
   2   6   3    3.27    0.85
  -2  -6  -3    4.16    0.61
  -2  -6  -4   16.13    1.93
   2   6   4   16.41    1.32
  -2  -6  -5    3.93    1.33
  -2  -6  -5    1.69    0.71
   2   6   5    3.24    0.72
   2   6   6   -0.35    0.46
  -2  -6  -6   -1.25    1.20
  -2  -7  10    1.46    0.43
  -2  -7  10    1.64    0.76
  -2  -7   9    7.54    0.75
  -2  -7   9    7.67    1.12
  -2  -7   8    5.18    1.16
  -2  -7   8   -0.60    0.73
  -2  -7   8    0.25    0.48
  -2  -7   8    5.36    0.71
   2   7  -8    0.57    0.48
  -2  -7   7    8.23    0.86
  -2  -7   7    9.88    1.55
   2   7  -7    6.09    0.81
  -2  -7   7    5.82    1.27
  -2  -7   7    8.90    1.36
  -2  -7   6   28.62    2.38
  -2  -7   6   29.18    1.59
   2   7  -6   26.83    1.57
  -2  -7   6   27.59    2.06
   2   7  -5   -0.56    0.70
  -2  -7   5    0.22    0.59
  -2  -7   5    0.08    1.10
   2   7  -4    7.81    1.01
  -2  -7   4    7.59    0.98
  -2  -7   4    9.67    1.51
  -2  -7   3    0.75    1.19
   2   7  -3    1.08    0.70
  -2  -7   3    1.22    0.65
  -2  -7   3    0.85    1.08
  -2  -7   2    4.02    1.41
   2   7  -2    2.44    0.79
  -2  -7   2    1.85    1.12
  -2  -7   1    5.41    1.47
   2   7  -1    6.09    0.95
  -2  -7   1    5.72    0.87
  -2  -7   0    4.67    1.39
   2   7   0    4.35    0.88
  -2  -7   0    3.90    0.74
  -2  -7  -1    0.15    0.67
  -2  -7  -1   -0.83    1.16
   2   7   1    0.52    0.61
  -2  -7  -1    0.04    0.51
  -2  -7  -1    0.17    1.00
  -2  -7  -2    0.60    0.90
   2   7   2    1.14    0.38
  -2  -7  -2    2.41    0.93
  -2  -7  -2    1.48    0.41
  -2  -7  -2    2.45    0.88
   2   7   2    1.19    0.92
  -2  -7  -3    7.70    1.23
  -2  -7  -3    3.98    0.88
  -2  -7  -4    1.66    0.57
   2   7   4    3.20    0.60
  -2  -7  -4    3.51    0.96
  -2  -8   8    4.42    0.54
  -2  -8   8    4.90    0.77
   2   8  -7    2.73    0.41
  -2  -8   7   -0.46    0.71
  -2  -8   7    2.31    0.41
  -2  -8   7   -0.09    0.48
  -2  -8   7    2.17    0.49
   2   8  -7   -0.07    0.47
  -2  -8   7    3.05    0.86
  -2  -8   6   11.81    0.85
  -2  -8   6   12.48    1.46
  -2  -8   6   10.86    1.23
  -2  -8   6   10.85    0.82
   2   8  -6   12.05    1.26
  -2  -8   6   11.35    1.21
   2   8  -6   10.00    0.77
   2   8  -5    5.20    0.65
  -2  -8   5    5.76    1.30
   2   8  -5    3.27    0.54
  -2  -8   5    4.37    0.64
  -2  -8   5    5.02    1.09
  -2  -8   5    5.99    1.03
  -2  -8   4    8.01    0.80
   2   8  -4    6.20    0.72
  -2  -8   3   13.63    1.63
   2   8  -3    9.86    0.91
  -2  -8   3   10.55    1.41
  -2  -8   2    8.59    0.81
  -2  -8   2   10.44    1.49
   2   8  -2    8.49    0.81
  -2  -8   2    8.47    1.23
   2   8  -2    8.34    0.80
  -2  -8   1   56.00    2.77
  -2  -8   1   48.89    1.86
   2   8  -1   49.26    1.96
  -2  -8   1   48.03    2.46
   2   8  -1   54.73    1.91
  -2  -8   0  104.12    3.65
  -2  -8   0   96.23    2.77
   2   8   0   97.55    2.98
  -2  -8   0   88.90    3.25
   2   8   0  103.15    3.28
   2   8   0   93.61    2.74
  -2  -8  -1   42.41    2.06
   2   8   1   60.61    1.95
  -2  -8  -2    0.89    0.44
   3  -9  -1    0.79    0.89
   3  -9  -1    0.40    0.55
   3  -9   0    0.75    1.15
   3  -9   0    0.61    0.67
   3  -9   0    0.45    0.37
   3  -9   1    7.18    1.54
   3  -9   1    7.26    0.98
   3  -9   2    4.17    0.55
   3  -9   3    4.81    1.34
   3  -9   3    4.91    0.58
   3  -9   3    6.23    0.90
   3  -9   4    0.61    0.96
   3  -9   4    0.66    0.54
   3  -8  -6    1.16    0.37
   3  -8  -5   22.09    1.23
   3  -8  -4   18.52    1.25
   3  -8  -3    5.38    0.83
   3  -8  -3    6.55    1.51
   3  -8  -3    5.99    0.65
   3  -8  -3    6.57    0.97
   3  -8  -2    0.35    0.45
   3  -8  -2   -0.12    1.44
   3  -8  -2    0.36    0.87
   3  -8  -2    0.28    0.47
   3  -8  -1   19.21    2.40
   3  -8  -1   16.25    1.13
   3  -8  -1   14.44    1.55
   3  -8   0   17.21    2.43
   3  -8   0   16.25    1.22
   3  -8   0   12.79    1.63
   3  -8   1    0.94    1.67
   3  -8   1    1.71    1.11
   3  -8   2   61.90    2.49
   3  -8   3    1.31    1.60
   3  -8   3    0.09    1.02
   3  -8   3   -0.10    0.54
   3  -8   4    0.48    1.20
   3  -8   4    1.59    1.60
   3  -8   4    1.71    0.97
   3  -8   4    1.12    0.55
   3  -8   5   40.40    2.26
   3  -8   5   35.71    2.68
   3  -8   5   36.30    1.38
   3  -8   5   39.60    1.95
   3  -8   6    0.32    0.23
   3  -8   6    5.33    0.59
   3  -8   7   53.45    2.24
   3  -8   7   41.92    1.52
   3  -7  -7    9.98    0.98
   3  -7  -6    8.77    1.08
   3  -7  -5    5.49    1.03
   3  -7  -4    1.89    0.87
   3  -7  -4    3.06    1.60
   3  -7  -4    3.36    0.99
   3  -7  -4    2.49    0.59
   3  -7  -3    0.90    0.85
   3  -7  -3    0.77    1.64
   3  -7  -3    2.41    1.15
   3  -7  -3    1.12    0.62
   3  -7  -2    2.75    0.98
   3  -7  -2    3.02    1.81
   3  -7  -2    5.50    1.37
   3  -7  -2    3.05    0.73
   3  -7  -1    1.37    0.77
   3  -7  -1   -0.54    1.81
   3  -7  -1    1.26    1.19
   3  -7  -1    2.23    0.77
   3  -7   0   31.03    3.24
   3  -7   0   31.67    2.52
   3  -7   0   23.54    1.71
   3  -7   1   12.00    1.20
   3  -7   2    1.18    1.22
   3  -7   2    1.21    0.71
   3  -7   2    0.73    1.77
   3  -7   3   29.71    2.46
   3  -7   3   22.44    2.93
   3  -7   3   25.88    1.63
   3  -7   3   24.01    2.26
   3  -7   3   19.81    1.24
   3  -7   4    3.17    1.36
   3  -7   4    4.87    1.96
   3  -7   4    3.79    1.28
   3  -7   4    3.63    0.76
   3  -7   4    3.09    0.67
   3  -7   5   -0.60    1.58
   3  -7   5   -0.10    1.23
   3  -7   5    0.09    0.94
   3  -7   5   -0.05    0.55
   3  -7   5    0.88    0.56
   3  -7   5    0.54    0.54
   3  -7   6   22.56    2.28
   3  -7   6   23.52    1.21
   3  -7   6   25.96    1.36
   3  -7   6   27.89    2.11
   3  -7   7   14.84    1.60
   3  -7   7   11.85    0.99
   3  -7   8    4.05    1.04
   3  -7   8    4.82    0.70
   3  -7   9    1.53    0.74
   3  -7   9    1.51    0.51
   3  -7   9    0.03    0.27
   3  -6 -10   33.47    1.34
   3  -6  -9    2.50    0.68
   3  -6  -8    0.10    0.37
   3  -6  -7    0.32    0.51
   3  -6  -7  126.08    4.85
   3  -6  -6  199.73    6.36
   3  -6  -6  191.19    5.91
   3  -6  -5   83.47    3.72
   3  -6  -5   76.13    2.71
   3  -6  -5   84.99    3.42
   3  -6  -5   78.72    4.41
  -3   6   4    0.32    0.65
   3  -6  -4    0.10    0.91
   3  -6  -4    1.10    1.67
   3  -6  -4    0.89    0.61
   3  -6  -4   -0.10    0.57
   3  -6  -4    0.19    0.97
  -3   6   3   31.20    2.00
   3  -6  -3   31.93    2.32
   3  -6  -3   35.06    3.25
   3  -6  -3   35.12    1.86
   3  -6  -3   38.19    2.59
  -3   6   3   32.13    2.00
   3  -6  -3   34.67    2.03
   3  -6  -3   34.07    2.04
   3  -6  -2   24.57    1.76
   3  -6  -2   19.10    1.78
   3  -6  -2   23.26    2.86
   3  -6  -2   23.38    1.55
   3  -6  -2   24.36    2.22
  -3   6   2   24.26    1.75
   3  -6  -2   24.53    1.74
   3  -6  -1   31.60    2.04
   3  -6  -1   33.47    2.64
   3  -6  -1   25.46    2.01
   3  -6  -1   33.45    3.24
   3  -6  -1   36.09    2.65
   3  -6  -1   30.42    3.72
   3  -6  -1   33.43    1.86
  -3   6   1   28.82    1.99
   3  -6  -1   30.69    1.99
   3  -6  -1   32.82    2.03
   3  -6   0   54.63    2.80
   3  -6   0   66.52    3.51
   3  -6   0   63.06    4.37
   3  -6   0   62.49    3.54
   3  -6   0   56.59    3.91
  -3   6   0   57.15    2.90
   3  -6   1   65.98    3.50
   3  -6   1   56.11   10.16
   3  -6   1   54.98    2.55
  -3   6  -1   62.64    3.05
   3  -6   1   59.41    2.87
   3  -6   1   56.94    2.81
   3  -6   2    6.82    3.54
   3  -6   2    7.00    1.09
   3  -6   2    8.19    2.16
   3  -6   2    6.24    0.96
   3  -6   2    5.65    1.49
  -3   6  -2    7.76    1.25
   3  -6   2    8.42    1.12
   3  -6   2    7.91    1.11
   3  -6   3    1.90    1.33
   3  -6   3    1.50    0.70
   3  -6   3    2.15    1.21
   3  -6   3    1.46    0.68
   3  -6   3    1.61    0.62
  -3   6  -3    2.00    0.95
   3  -6   3    4.00    1.93
   3  -6   3    1.33    0.72
   3  -6   4   13.81    1.98
   3  -6   4   14.11    1.21
   3  -6   4   16.48    1.85
   3  -6   4   13.33    1.11
   3  -6   4   15.41    1.40
   3  -6   4   13.01    1.31
   3  -6   4   14.33    2.38
   3  -6   5  287.59    8.67
   3  -6   5  259.92    9.39
   3  -6   5  257.98    6.99
   3  -6   5  275.90    8.13
   3  -6   5  263.68    7.03
   3  -6   5  263.57    7.48
   3  -6   5  242.66    7.28
   3  -6   6  302.67    9.19
   3  -6   6  298.25    8.26
   3  -6   6  281.95    7.66
   3  -6   6  297.31    8.18
   3  -6   7   -0.21    1.16
   3  -6   7    0.11    0.64
   3  -6   7   -0.98    1.04
   3  -6   8    1.36    1.13
   3  -6   8    0.82    0.68
   3  -6   8    1.18    0.92
   3  -6   9   58.61    2.53
   3  -6   9   51.60    1.84
   3  -6   9   58.00    2.20
   3  -6  10   38.62    1.62
   3  -6  10   38.39    1.73
  -3   5  11    4.14    0.70
   3  -5 -11    3.78    0.57
   3  -5 -11    4.23    0.64
   3  -5 -10    3.89    0.81
   3  -5 -10    3.78    0.93
   3  -5  -9    2.90    0.89
   3  -5  -9    1.85    0.80
   3  -5  -8    3.90    1.08
   3  -5  -8    4.52    1.16
   3  -5  -8    2.78    1.83
   3  -5  -7    1.97    1.08
   3  -5  -7    0.35    1.84
  -3   5   6    9.32    1.27
   3  -5  -6   12.37    1.56
   3  -5  -6   11.86    2.40
  -3   5   5   -0.16    0.68
   3  -5  -5   -0.10    0.94
   3  -5  -5    0.32    0.48
   3  -5  -5   -0.16    1.68
  -3   5   4   12.78    1.31
   3  -5  -4   13.98    1.58
   3  -5  -4   13.03    2.19
   3  -5  -4   14.96    1.15
   3  -5  -4   14.03    1.61
   3  -5  -4   14.31    1.96
  -3   5   4   11.86    1.14
   3  -5  -4   13.37    4.17
   3  -5  -4   13.97    1.24
   3  -5  -4   11.99    1.63
   3  -5  -4   12.17    1.17
   3  -5  -4   14.77    2.33
  -3   5   3   44.37    2.20
   3  -5  -3   42.96    2.21
   3  -5  -3   36.94    2.44
   3  -5  -3   47.61    3.57
   3  -5  -3   46.32    2.06
   3  -5  -3   50.60    2.86
   3  -5  -3   45.72    2.19
  -3   5   3   38.45    2.11
   3  -5  -3   40.22    5.17
   3  -5  -3   39.64    2.43
   3  -5  -3   42.55    2.22
   3  -5  -2    1.41    0.65
  -3   5   2   -0.11    0.52
   3  -5  -2    0.16    0.81
   3  -5  -2    0.76    0.67
   3  -5  -2    0.30    1.59
   3  -5  -2    4.07    4.70
   3  -5  -2   -0.29    0.73
   3  -5  -2    1.62    1.11
   3  -5  -2    0.70    1.11
  -3   5   2    0.57    0.63
   3  -5  -2    0.31    0.89
   3  -5  -2   -0.07    0.58
   3  -5  -1    8.34    1.05
   3  -5  -1    5.63    1.28
  -3   5   1    7.52    0.85
   3  -5  -1    6.03    1.07
   3  -5  -1    7.95    0.93
   3  -5  -1    9.25    1.90
   3  -5  -1    5.35    4.14
   3  -5  -1    7.26    1.03
   3  -5  -1    7.28    1.40
  -3   5   1    7.27    0.98
   3  -5  -1    8.61    1.06
   3  -5  -1    6.91    1.00
   3  -5   0   91.28    3.52
   3  -5   0   97.79    4.00
   3  -5   0   93.80    4.93
   3  -5   0   92.19    4.15
   3  -5   0   87.10    3.25
  -3   5   0   88.58    3.57
   3  -5   1   95.83    4.14
   3  -5   1   99.21    3.38
  -3   5  -1   98.48    3.81
   3  -5   1  102.31    3.67
   3  -5   1   93.81    3.55
   3  -5   2   13.21    1.28
   3  -5   2   13.68    4.99
   3  -5   2   11.03    1.05
   3  -5   2   12.47    1.20
   3  -5   2   10.37    1.56
   3  -5   2   12.78    0.93
   3  -5   2   11.74    2.10
   3  -5   2    9.84    1.13
   3  -5   2   10.28    1.14
   3  -5   3    5.81    6.32
   3  -5   3    7.22    0.99
   3  -5   3    9.43    2.02
   3  -5   3    6.15    1.04
   3  -5   3    6.63    1.35
   3  -5   3    6.44    0.86
   3  -5   3    7.69    0.79
   3  -5   3    6.56    0.97
   3  -5   4    0.33    1.32
   3  -5   4    0.46    0.61
   3  -5   4   -0.15    1.48
  -3   5  -4    0.62    0.50
   3  -5   4    0.94    1.00
   3  -5   4   -0.11    1.31
   3  -5   4    0.41    0.53
   3  -5   4    0.05    0.55
   3  -5   4   -0.72    8.13
   3  -5   4   -0.26    0.92
   3  -5   4   -0.39    0.62
   3  -5   5   34.92    2.73
   3  -5   5   30.96    2.91
   3  -5   5   31.55    1.62
   3  -5   5   38.53    2.35
   3  -5   5   31.37    1.70
  -3   5  -5   34.98    1.79
   3  -5   5   32.47    1.82
   3  -5   5   31.92    2.10
   3  -5   5   33.86    1.84
   3  -5   6   62.95    3.66
   3  -5   6   59.66    2.51
  -3   5  -6   59.33    2.55
   3  -5   6   55.62    2.91
   3  -5   6   58.38    2.78
   3  -5   7    0.12    1.37
  -3   5  -7    0.06    0.64
   3  -5   7    0.30    0.69
   3  -5   7    0.26    1.12
   3  -5   7    0.46    0.82
   3  -5   8    0.78    1.33
   3  -5   8    0.08    1.05
   3  -5   8    0.54    0.70
   3  -5   8    1.63    0.94
   3  -5   9    0.69    1.15
   3  -5   9    0.08    1.04
   3  -5   9    0.87    0.81
   3  -5  10    3.41    1.15
   3  -5  10    6.09    1.18
   3  -5  10    6.65    1.03
   3  -5  11    0.27    0.70
   3  -5  11    1.12    0.59
   3  -5  11    0.43    0.52
   3  -5  11    0.78    0.75
   3  -4 -12   -0.09    0.75
  -3   4  12   -0.05    0.55
   3  -4 -12    0.41    0.42
   3  -4 -12    0.60    0.67
  -3   4  11   12.82    1.36
   3  -4 -11   10.40    1.07
   3  -4 -10  100.95    3.82
   3  -4 -10   93.16    4.21
   3  -4  -9   12.36    1.47
   3  -4  -9   12.17    1.74
   3  -4  -8  217.22    6.85
   3  -4  -8  202.40    7.23
   3  -4  -8  198.02    8.36
  -3   4   8  198.58    6.32
   3  -4  -7 1057.23   25.90
  -3   4   7 1059.36   24.89
   3  -4  -7 1046.70   27.62
   3  -4  -6  168.42    5.84
   3  -4  -6  167.23    6.09
  -3   4   6  176.18    5.52
   3  -4  -6  171.21    7.30
   3  -4  -5    5.85    1.17
   3  -4  -5    5.95    0.82
   3  -4  -5    6.00    1.24
   3  -4  -5    6.94    0.76
  -3   4   5    7.74    1.01
   3  -4  -5    5.82    1.76
   3  -4  -5    5.76    0.80
   3  -4  -4    2.38    0.62
   3  -4  -4    1.59    0.85
   3  -4  -4    2.36    0.66
   3  -4  -4    0.39    1.43
   3  -4  -4    1.43    0.87
   3  -4  -4    1.28    0.61
   3  -4  -4    2.17    0.57
  -3   4   4    2.41    0.58
  -3   4   4    2.18    0.65
   3  -4  -4    2.19    1.80
   3  -4  -4    2.08    1.45
   3  -4  -3  296.40    7.99
   3  -4  -3  298.05    7.69
   3  -4  -3  295.34    7.72
  -3   4   3  310.12    7.78
  -3   4   3  312.80    7.86
   3  -4  -3  303.34    8.01
   3  -4  -2  207.48    5.85
   3  -4  -2  203.81    5.59
   3  -4  -2  199.91    5.57
  -3   4   2  204.88    5.68
   3  -4  -2  192.82    5.81
   3  -4  -2  203.21    5.84
   3  -4  -1   46.86    2.18
  -3   4   1   44.43    1.89
   3  -4  -1   46.66    1.97
   3  -4  -1   46.09    1.97
  -3   4   1   50.12    2.12
   3  -4  -1   47.58    2.19
   3  -4  -1   45.36    2.13
   3  -4  -1   45.47    2.13
  -3   4   0   26.38    1.30
   3  -4   0   27.95    1.64
   3  -4   0   29.32    1.50
   3  -4   0   26.16    1.58
   3  -4   0   26.13    1.57
   3  -4   0   29.38    1.75
   3  -4   0   27.46    1.64
   3  -4   1  283.17    7.45
   3  -4   1  276.53    7.39
   3  -4   1  274.77    7.12
   3  -4   1  273.02    7.48
   3  -4   1  274.92    7.11
   3  -4   1  270.81    7.38
   3  -4   1  278.39    7.40
   3  -4   2  128.28    4.10
   3  -4   2  129.18    3.86
  -3   4  -2  120.78    3.63
   3  -4   2  125.15    3.85
   3  -4   2  127.21    3.58
  -3   4  -2  131.47    3.63
   3  -4   2  131.71    4.11
   3  -4   2  127.70    4.11
  -3   4  -3   82.95    2.80
   3  -4   3   86.51    2.89
  -3   4  -3   84.56    2.80
   3  -4   3   85.36    2.91
   3  -4   3   85.54    2.77
   3  -4   3   87.15    3.12
   3  -4   3   83.59    3.08
   3  -4   4   11.29    1.95
   3  -4   4   10.08    0.90
   3  -4   4    9.54    2.42
   3  -4   4   11.90    1.02
   3  -4   4   10.36    1.30
   3  -4   4   11.73    1.01
  -3   4  -4   12.50    1.00
  -3   4  -4   10.93    0.95
   3  -4   4   11.93    1.07
   3  -4   4   10.21    0.99
   3  -4   5   68.22    5.77
   3  -4   5   65.77    2.59
   3  -4   5   74.27    3.80
   3  -4   5   69.24    2.54
   3  -4   5   69.06    2.64
  -3   4  -5   70.74    2.71
  -3   4  -5   73.29    2.74
   3  -4   5   64.54    3.06
   3  -4   5   73.04    3.09
   3  -4   5   65.15    2.55
   3  -4   6    6.94    1.77
  -3   4  -6    6.20    0.90
   3  -4   6    6.57    0.95
  -3   4  -6    6.07    0.85
   3  -4   6    4.81    1.25
   3  -4   6    8.77    1.31
   3  -4   7   92.03    4.59
  -3   4  -7   86.76    3.37
   3  -4   7   88.29    3.29
   3  -4   7   79.25    3.81
   3  -4   7   92.71    3.89
  -3   4  -7   85.66    3.30
   3  -4   8    3.05    1.39
   3  -4   8    0.89    1.43
  -3   4  -8    2.24    0.70
  -3   4  -8    3.31    0.81
   3  -4   8    2.93    1.12
   3  -4   9   63.20    3.58
   3  -4   9   62.34    3.28
   3  -4   9   70.89    3.33
   3  -4  10   84.81    3.91
   3  -4  10   87.62    3.72
   3  -4  10   84.47    3.16
   3  -4  10   97.55    3.76
   3  -4  11   -0.39    0.96
   3  -4  11    0.04    0.55
   3  -4  11    0.06    0.93
   3  -4  11    0.74    0.72
   3  -4  12   -0.25    0.41
   3  -4  12   -0.07    0.63
   3  -4  12   -0.31    0.54
   3  -3 -13    4.49    0.89
  -3   3  13    7.06    0.87
  -3   3  12    5.16    0.95
   3  -3 -12    5.31    0.83
   3  -3 -12    4.75    1.25
  -3   3  11    7.22    1.33
   3  -3 -11    4.97    1.00
   3  -3 -11    5.65    1.36
  -3   3  11    6.18    0.67
   3  -3 -10   65.01    3.10
   3  -3 -10   61.88    3.65
  -3   3  10   62.04    2.39
   3  -3  -9   11.62    1.50
   3  -3  -9   12.40    1.90
  -3   3   9   11.10    1.01
  -3   3   9   11.38    1.33
   3  -3  -9   12.46    2.59
   3  -3  -8   13.11    1.57
   3  -3  -8   13.18    1.86
  -3   3   8   10.91    1.37
  -3   3   8   12.17    1.05
   3  -3  -7    4.62    1.10
   3  -3  -7    3.44    1.32
  -3   3   7    4.11    1.09
   3  -3  -7    3.11    1.89
   3  -3  -6    2.01    1.08
  -3   3   6    1.11    0.79
   3  -3  -6    1.67    1.69
   3  -3  -5   20.00    1.56
   3  -3  -5   18.23    1.06
  -3   3   5   19.93    1.40
   3  -3  -5   20.24    1.22
   3  -3  -5   17.41    1.18
   3  -3  -5   16.65    1.15
   3  -3  -5   21.11    2.42
   3  -3  -4    3.84    0.65
   3  -3  -4    3.02    0.62
  -3   3   4    2.78    0.52
  -3   3   4    2.76    0.69
   3  -3  -4    3.39    0.73
   3  -3  -4    2.35    0.58
   3  -3  -3    4.77    0.70
   3  -3  -3    5.81    0.74
  -3   3   3    4.51    0.59
  -3   3   3    5.21    0.78
   3  -3  -3    6.14    0.86
   3  -3  -3    6.34    0.77
  -3   3   2   17.05    1.22
  -3   3   2   21.49    1.13
   3  -3  -2   21.77    1.28
   3  -3  -2   20.77    1.25
   3  -3  -2   21.76    1.35
   3  -3  -2   21.83    1.30
   3  -3  -1   33.00    1.57
   3  -3  -1   31.90    1.58
  -3   3   0  114.14    3.07
   3  -3   0  123.52    3.67
   3  -3   0  118.50    3.66
   3  -3   1  105.47    3.34
   3  -3   1  104.00    3.26
   3  -3   1  103.12    3.35
   3  -3   1  103.98    3.32
   3  -3   2   90.01    3.03
   3  -3   2   96.01    3.12
   3  -3   2   94.86    3.15
   3  -3   2   95.61    3.11
   3  -3   3   16.68    1.13
   3  -3   3   15.50    1.17
   3  -3   3   15.92    1.12
  -3   3  -3   16.25    0.90
  -3   3  -3   13.72    1.08
   3  -3   3   15.96    1.10
   3  -3   4    4.99    0.70
   3  -3   4    4.06    0.71
  -3   3  -4    3.85    0.69
   3  -3   4    4.79    0.66
   3  -3   4    4.62    0.62
   3  -3   4    4.85    0.71
   3  -3   4    4.83    0.82
   3  -3   5   68.96    3.70
   3  -3   5   74.28    2.72
  -3   3  -5   79.40    2.92
   3  -3   5   76.47    3.31
   3  -3   6  107.53    4.93
   3  -3   6  106.69    3.68
  -3   3  -6  107.62    3.80
   3  -3   6  116.28    4.45
   3  -3   7    0.12    0.39
   3  -3   7    0.53    1.44
  -3   3  -7    0.27    0.56
   3  -3   7    0.92    1.10
   3  -3   8    6.59    1.78
  -3   3  -8    9.37    1.16
   3  -3   8    7.71    0.78
  -3   3  -8    9.00    1.12
   3  -3   8    8.18    1.46
   3  -3   9   14.73    2.15
   3  -3   9   17.42    1.09
   3  -3   9   12.42    1.81
   3  -3   9   17.99    1.92
   3  -3   9   15.24    1.38
   3  -3  10   -0.33    1.31
   3  -3  10    0.60    0.69
   3  -3  10    0.94    1.30
   3  -3  10    1.29    1.05
   3  -3  11   10.36    1.51
   3  -3  11    9.71    0.98
   3  -3  11   12.28    1.53
   3  -3  11   13.39    1.34
   3  -3  12   -0.13    0.68
   3  -3  12    0.52    0.46
   3  -3  12   -0.09    0.74
   3  -2 -14    6.09    0.81
   3  -2 -14    5.32    0.66
   3  -2 -13   12.56    1.00
   3  -2 -13   12.62    1.50
  -3   2  13   14.13    0.82
  -3   2  12   33.24    2.27
   3  -2 -12   26.12    1.74
   3  -2 -12   30.12    2.45
  -3   2  12   27.47    1.43
  -3   2  11    2.03    1.10
   3  -2 -11    2.66    0.98
  -3   2  11    2.06    0.65
   3  -2 -10  119.97    4.58
  -3   2  10  112.77    3.86
  -3   2  10  110.25    4.37
   3  -2  -9  150.13    5.41
   3  -2  -9  149.47    6.24
  -3   2   9  149.27    5.32
  -3   2   9  162.40    4.87
   3  -2  -9  146.82    7.02
   3  -2  -8  225.41    7.03
   3  -2  -8  228.19    7.84
  -3   2   8  229.92    6.40
  -3   2   8  228.87    6.95
   3  -2  -8  219.56    8.68
   3  -2  -7  279.26    7.88
   3  -2  -7  268.09    8.51
  -3   2   7  270.71    7.23
  -3   2   7  270.96    7.73
  -3   2   6    0.47    0.66
   3  -2  -6    0.70    0.42
  -3   2   6    1.69    0.72
  -3   2   6    0.64    0.50
   3  -2  -6    0.77    0.47
  -3   2   6    0.49    0.44
  -3   2   5    9.33    0.99
   3  -2  -5   10.68    0.82
  -3   2   5   11.34    0.87
   3  -2  -5   10.97    0.91
   3  -2  -4  183.64    4.95
   3  -2  -4  180.54    4.83
  -3   2   4  189.88    5.22
  -3   2   4  183.91    4.86
   3  -2  -4  180.75    4.94
   3  -2  -4  189.61    4.93
   3  -2  -3 2858.58   62.04
   3  -2  -3 2829.88   61.92
  -3   2   3 2839.06   61.51
   3  -2  -3 2818.35   62.12
  -3   2   3 2830.38   62.20
   3  -2  -3 2834.17   62.06
   3  -2  -3 2870.94   62.03
   3  -2  -2  706.48   16.10
  -3   2   2  714.20   15.80
   3  -2  -2  706.64   16.33
   3  -2  -2  705.10   16.24
   3  -2  -2  697.22   16.25
   3  -2  -2  721.40   16.24
   3  -2  -1 1376.66   30.48
   3  -2  -1 1382.28   30.63
   3  -2   0   36.18    1.59
   3  -2   0   37.46    1.65
  -3   2   0   38.96    1.27
   3  -2   0   35.09    1.57
   3  -2   1   28.88    1.31
  -3   2  -1   30.57    1.26
   3  -2   1   31.88    1.53
   3  -2   1   32.01    1.47
   3  -2   1   31.34    1.44
   3  -2   1   29.75    1.39
   3  -2   2  166.10    4.43
   3  -2   2  166.97    4.63
   3  -2   2  174.15    4.57
   3  -2   2  165.09    4.56
  -3   2  -2  157.98    4.41
   3  -2   2  169.36    4.54
   3  -2   3   24.66    1.23
  -3   2  -3   28.67    1.28
   3  -2   3   27.21    1.28
   3  -2   3   27.54    1.36
   3  -2   4  150.85    4.56
   3  -2   4  153.95    4.39
  -3   2  -4  156.58    4.64
   3  -2   4  157.84    4.26
   3  -2   4  154.03    4.31
  -3   2  -4  155.31    4.23
   3  -2   5  138.93    4.53
   3  -2   5  134.87    3.94
  -3   2  -5  145.16    4.45
   3  -2   5  137.55    4.20
   3  -2   5  142.28    6.44
  -3   2  -5  150.29    3.97
   3  -2   5  136.02    4.95
   3  -2   5  131.14    3.81
   3  -2   6   27.27    1.85
   3  -2   6   24.04    1.34
  -3   2  -6   23.57    1.57
   3  -2   6   25.99    2.10
   3  -2   7    1.76    0.83
   3  -2   7    1.56    0.52
  -3   2  -7    1.45    0.65
   3  -2   7    3.49    1.24
   3  -2   8   -0.43    1.60
   3  -2   8   -0.48    0.74
   3  -2   8    0.15    0.48
  -3   2  -8   -0.22    0.72
   3  -2   8   -0.46    1.12
   3  -2   9    9.15    2.03
   3  -2   9    7.72    1.10
   3  -2   9    7.44    0.84
   3  -2  10    6.94    1.75
   3  -2  10    5.39    0.96
   3  -2  10    5.61    0.71
   3  -2  11    0.62    1.09
   3  -2  11    0.39    0.61
   3  -2  11   -0.83    0.86
   3  -2  11   -0.56    1.10
   3  -2  12   37.10    1.93
   3  -2  12   42.26    1.61
   3  -2  12   42.25    2.06
   3  -1 -14   19.56    1.50
  -3   1  14   21.68    0.98
  -3   1  13   -0.26    0.96
   3  -1 -13   -0.20    0.57
   3  -1 -13    0.30    1.11
  -3   1  13    0.24    0.42
  -3   1  12   -0.55    0.95
   3  -1 -12   -0.29    0.76
   3  -1 -12   -0.50    1.31
  -3   1  12   -0.21    0.56
  -3   1  11    6.48    1.43
   3  -1 -11    7.89    1.28
   3  -1 -11   10.02    1.85
  -3   1  11    8.50    1.00
  -3   1  10   87.23    4.17
   3  -1 -10   79.07    3.58
   3  -1 -10   77.55    4.34
   3  -1 -10   74.43    3.19
  -3   1  10   77.68    3.11
  -3   1   9   23.86    1.80
  -3   1   9   25.43    2.17
   3  -1  -9   19.86    1.76
   3  -1  -9   20.01    2.28
  -3   1   9   19.87    1.47
   3  -1  -9   20.23    1.52
  -3   1   8    3.67    0.88
   3  -1  -8    5.12    1.01
   3  -1  -8    4.29    1.27
  -3   1   8    4.86    0.85
   3  -1  -8    3.73    0.75
  -3   1   8    5.50    0.82
  -3   1   7    4.60    0.90
   3  -1  -7    5.34    0.97
   3  -1  -7    4.95    0.78
  -3   1   7    6.03    0.79
  -3   1   7    4.71    0.75
  -3   1   6    5.98    0.86
   3  -1  -6    6.82    0.72
   3  -1  -6    5.49    0.56
   3  -1  -6    5.55    0.76
   3  -1  -6    6.06    0.63
  -3   1   6    6.45    0.82
   3  -1  -6    4.82    0.61
  -3   1   5   51.33    1.95
   3  -1  -5   49.74    1.72
   3  -1  -5   53.99    1.93
   3  -1  -5   47.16    1.53
  -3   1   5   49.57    2.03
   3  -1  -5   52.66    1.87
  -3   1   5   50.92    2.18
   3  -1  -4   53.10    1.78
  -3   1   4   52.53    2.10
   3  -1  -4   50.20    1.92
  -3   1   4   51.99    2.01
   3  -1  -4   55.07    1.94
  -3   1   4   55.98    1.76
   3  -1  -3   19.29    0.94
  -3   1   3   17.95    1.14
   3  -1  -3   17.44    1.08
   3  -1  -3   19.44    1.09
  -3   1   3   20.50    0.90
  -3   1   3   19.26    0.71
   3  -1  -2    3.92    0.51
  -3   1   2    3.10    0.24
  -3   1   2    3.91    0.48
   3  -1  -2    3.93    0.69
   3  -1  -2    4.41    0.71
   3  -1  -1  296.45    6.96
   3  -1  -1  295.08    7.18
  -3   1   1  283.06    6.91
   3  -1  -1  297.27    7.17
   3  -1   0  400.78    9.71
  -3   1   0  415.20    9.61
   3  -1   0  390.99    9.68
   3  -1   1  108.23    3.20
   3  -1   1  108.16    2.98
  -3   1  -1  107.30    3.20
   3  -1   1  110.43    3.18
   3  -1   2   20.25    0.98
  -3   1  -2   20.07    1.20
   3  -1   2   19.64    1.11
   3  -1   2   18.42    1.07
  -3   1  -2   18.78    1.04
   3  -1   3    4.87    1.05
   3  -1   3    5.44    0.55
   3  -1   3    5.33    0.67
   3  -1   3    5.16    0.70
  -3   1  -3    5.14    0.64
   3  -1   4   48.65    1.69
   3  -1   4   47.32    1.84
   3  -1   4   48.00    1.99
   3  -1   4   47.76    1.83
   3  -1   4   48.27    1.78
  -3   1  -4   50.69    1.93
   3  -1   5  116.07    3.54
   3  -1   5  116.40    4.69
  -3   1  -5  115.82    3.51
   3  -1   5  110.82    4.45
   3  -1   6    6.93    1.47
   3  -1   6    6.05    0.92
  -3   1  -6    5.69    0.87
   3  -1   6    6.63    0.79
  -3   1  -6    7.62    0.82
   3  -1   7    4.58    1.30
  -3   1  -7    5.30    1.08
   3  -1   7    4.71    0.96
   3  -1   7    5.02    0.77
  -3   1  -7    3.91    0.82
  -3   1  -7    3.96    0.74
   3  -1   8   12.15    1.70
  -3   1  -8   14.55    1.54
   3  -1   8   15.08    1.39
  -3   1  -8   13.49    1.61
   3  -1   8   13.68    1.17
   3  -1   8   16.37    1.92
  -3   1  -9   40.14    2.31
   3  -1   9   34.94    2.05
   3  -1   9   35.58    1.84
   3  -1   9   37.14    2.66
   3  -1  10    0.19    0.47
   3  -1  10    0.37    1.40
   3  -1  10    0.73    0.76
   3  -1  10   -0.10    1.03
   3  -1  11   12.14    1.64
   3  -1  11   12.94    1.07
   3  -1  11   12.02    1.32
   3  -1  12    0.48    0.73
   3  -1  12    0.59    0.59
  -3   0  14   69.51    2.26
   3   0 -13   32.88    1.83
   3   0 -13   33.61    2.48
  -3   0  13   36.39    1.69
  -3   0  12   14.90    1.80
   3   0 -12   12.46    1.40
   3   0 -12   12.00    1.84
  -3   0  12   12.96    1.15
  -3   0  11   10.60    1.66
   3   0 -11    7.61    1.28
  -3   0  11    7.82    1.01
  -3   0  10    5.50    1.10
  -3   0  10    6.32    1.43
  -3   0  10    4.75    1.08
   3   0 -10    5.40    1.18
   3   0 -10    6.23    1.54
   3   0 -10    6.15    1.06
  -3   0  10    5.41    0.90
  -3   0   9    2.12    0.84
  -3   0   9    3.42    1.05
   3   0  -9    2.59    0.95
   3   0  -9    2.22    1.44
   3   0  -9    3.25    0.77
  -3   0   9    1.81    0.95
  -3   0   9    2.68    0.77
  -3   0   9    2.75    0.78
   3   0  -9    2.85    0.78
  -3   0   8  196.33    6.04
  -3   0   8  227.00    6.88
   3   0  -8  202.66    6.22
   3   0  -8  199.32    7.09
   3   0  -8  218.56    5.71
  -3   0   8  200.53    5.97
   3   0  -8  191.22    5.88
  -3   0   8  184.19    5.74
  -3   0   8  197.48    6.16
  -3   0   7   61.30    2.56
   3   0  -7   57.12    2.02
  -3   0   7   61.96    2.77
  -3   0   7   62.59    2.59
   3   0  -6   30.84    1.24
   3   0  -6   34.59    1.37
   3   0  -6   35.13    1.43
  -3   0   6   33.09    1.75
  -3   0   6   31.85    1.80
   3   0  -6   31.05    1.37
  -3   0   6   32.44    1.63
   3   0  -5  342.46    8.10
   3   0  -5  350.52    8.21
  -3   0   5  347.87    8.75
   3   0  -5  346.44    8.33
  -3   0   5  356.55    8.69
   3   0  -5  343.57    8.36
  -3   0   5  338.65    8.44
   3   0  -4  334.07    7.82
  -3   0   4  340.46    8.07
   3   0  -4  331.28    7.90
   3   0  -4  334.71    8.05
   3   0  -4  335.10    8.09
  -3   0   4  334.20    8.25
  -3   0   4  326.63    7.89
   3   0  -3  291.86    6.88
   3   0  -3  288.96    6.98
   3   0  -3  294.30    7.11
   3   0  -3  295.00    7.16
  -3   0   3  281.35    7.05
  -3   0   3  287.78    6.78
   3   0  -2  110.34    2.92
  -3   0   2  103.63    3.10
  -3   0   1    3.64    0.65
   3   0  -1    4.48    0.69
   3   0  -1    4.41    0.67
   3   0   0 1789.93   38.66
   3   0   0 1694.45   38.70
  -3   0   0 1763.19   39.03
   3   0   0 1792.70   38.92
   3   0   0 1827.41   38.97
   3   0   1   12.49    0.73
   3   0   1   11.23    0.69
  -3   0  -1   11.67    0.99
   3   0   1   11.48    0.90
   3   0   1   12.03    0.90
  -3   0  -1   10.59    0.85
   3   0   2  169.98    4.25
   3   0   2  154.58    4.09
  -3   0  -2  178.58    4.84
   3   0   2  179.50    4.52
   3   0   2  176.47    4.53
  -3   0  -2  160.73    4.54
  -3   0  -3    6.20    0.74
   3   0   3    6.77    0.56
   3   0   3    7.13    0.72
   3   0   3    6.53    0.71
  -3   0  -3    7.29    0.96
   3   0   4  100.89    2.88
  -3   0  -4  103.45    3.45
   3   0   4  108.18    3.11
   3   0   4  109.99    3.31
  -3   0  -4  108.27    3.76
   3   0   4  105.05    3.07
  -3   0  -4  110.49    3.36
  -3   0  -5   16.36    1.42
   3   0   5   14.76    1.23
  -3   0  -5   14.02    1.13
   3   0   5   15.60    1.10
  -3   0  -5   15.26    1.14
   3   0   5   12.79    1.58
   3   0   6  129.43    5.97
   3   0   6  141.21    4.59
  -3   0  -6  140.35    4.45
   3   0   6  142.66    4.35
  -3   0  -6  140.28    4.95
  -3   0  -6  147.66    4.38
   3   0   6  127.52    5.26
   3   0   7   17.50    1.32
  -3   0  -7   22.59    1.92
   3   0   7   19.32    1.58
  -3   0  -7   17.83    1.75
   3   0   7   18.66    2.32
  -3   0  -7   19.51    1.38
   3   0   7   18.29    2.03
  -3   0  -7   17.52    1.47
   3   0   8    9.33    1.73
  -3   0  -8    7.93    1.40
   3   0   8    7.52    1.16
  -3   0  -8    6.76    2.11
   3   0   8    7.65    0.96
   3   0   8    8.15    1.61
  -3   0  -9   98.64    4.15
   3   0   9  100.49    3.71
   3   0   9   93.95    3.41
   3   0   9   99.81    4.35
  -3   0 -10    0.45    0.84
   3   0  10    0.11    0.67
   3   0  10    0.05    0.48
   3   0  10   -0.09    0.92
   3   0  11   53.98    2.88
  -3   0 -11   62.03    2.48
   3   0  11   59.61    2.53
   3   0  12   49.81    2.11
   3   0  12   63.00    1.96
  -3  -1  15    9.45    0.95
  -3  -1  14   24.46    2.00
   3   1 -13   -0.58    1.13
   3   1 -12    0.90    0.81
   3   1 -12    1.47    1.27
   3   1 -11   42.75    2.56
   3   1 -11   38.82    3.06
  -3  -1  10   88.52    4.19
   3   1 -10   66.86    3.30
   3   1 -10   65.42    3.98
   3   1 -10   84.34    2.98
  -3  -1  10   66.59    3.16
  -3  -1  10   70.02    3.18
  -3  -1  10   68.35    3.22
   3   1 -10   70.40    3.13
  -3  -1  10   67.81    3.25
  -3  -1   9    0.24    0.72
  -3  -1   9   -0.23    1.00
   3   1  -9    0.25    0.79
   3   1  -9   -0.38    1.18
   3   1  -9    0.10    0.47
   3   1  -9    0.27    0.58
   3   1  -9    0.22    0.61
  -3  -1   9    0.62    0.81
  -3  -1   9    0.16    0.68
  -3  -1   9   -0.08    0.78
  -3  -1   8    1.29    0.71
  -3  -1   8    1.23    0.95
   3   1  -8    1.91    0.84
   3   1  -8    0.35    1.19
   3   1  -8    0.90    0.59
   3   1  -8    0.88    0.50
   3   1  -8    1.03    0.63
  -3  -1   8    1.00    0.68
  -3  -1   8    1.03    1.03
  -3  -1   8    0.99    0.79
   3   1  -7    7.55    1.11
   3   1  -7    8.80    0.89
   3   1  -7    8.28    0.80
   3   1  -7   10.00    1.03
  -3  -1   7    9.09    1.61
   3   1  -7    7.90    0.71
  -3  -1   7    9.40    1.09
   3   1  -7    7.23    0.71
  -3  -1   7    8.98    1.04
   3   1  -6    7.05    0.58
   3   1  -6    8.38    0.81
  -3  -1   6    6.64    1.25
  -3  -1   6    8.28    0.98
   3   1  -6    7.02    0.83
   3   1  -6    6.44    0.74
   3   1  -6    6.83    0.72
  -3  -1   6    7.63    0.89
   3   1  -5   50.18    1.87
  -3  -1   5   46.22    2.05
  -3  -1   5   49.80    2.05
  -3  -1   5   48.18    2.18
   3   1  -5   47.81    1.88
   3   1  -5   46.51    1.91
  -3  -1   5   46.51    1.92
  -3  -1   4    2.34    0.51
   3   1  -4    2.96    0.56
  -3  -1   4    2.33    0.57
  -3  -1   4    2.70    0.67
   3   1  -4    3.29    0.68
   3   1  -4    3.41    0.65
   3   1  -3   19.24    1.24
   3   1  -3   19.75    1.21
  -3  -1   3   17.30    1.17
   3   1  -3   20.14    1.11
   3   1  -3   19.26    1.16
  -3  -1   3   16.96    0.99
   3   1  -2   17.69    0.63
  -3  -1   2   18.05    1.21
   3   1  -2   20.21    1.22
   3   1  -2   18.84    1.09
  -3  -1   2   19.45    1.03
   3   1  -1   86.62    2.72
   3   1  -1   82.53    2.72
   3   1  -1   79.90    2.26
  -3  -1   1   82.64    2.87
   3   1  -1   82.33    2.74
  -3  -1   1   87.09    2.59
   3   1   0  172.31    4.64
   3   1   0  173.05    4.74
   3   1   0  171.81    4.45
  -3  -1   0  173.00    4.92
   3   1   0  174.60    4.69
  -3  -1   0  171.42    4.60
   3   1   1  117.30    3.50
   3   1   1  119.95    3.53
   3   1   1  127.05    3.61
   3   1   1  128.35    3.68
  -3  -1  -1  127.06    3.93
   3   1   2   10.60    0.82
   3   1   2   11.81    0.93
   3   1   2   10.32    0.91
  -3  -1  -2    9.76    1.10
   3   1   2   10.03    0.92
  -3  -1  -2   10.83    0.91
   3   1   3    0.49    0.32
   3   1   3    0.39    0.37
   3   1   3    0.60    0.56
  -3  -1  -3    0.44    0.67
   3   1   3    0.11    0.37
   3   1   3    0.68    0.52
   3   1   3    0.22    0.54
  -3  -1  -3    0.47    0.53
   3   1   4   63.46    2.00
   3   1   4   65.17    2.81
   3   1   4   70.83    2.48
  -3  -1  -4   70.18    2.99
  -3  -1  -4   67.75    2.53
  -3  -1  -4   61.05    2.42
   3   1   4   62.24    2.59
   3   1   5   84.64    3.48
   3   1   5   80.49    3.19
   3   1   5   90.23    3.05
  -3  -1  -5   82.02    3.07
  -3  -1  -5   77.40    2.95
  -3  -1  -5   95.31    3.77
  -3  -1  -6    1.30    1.04
  -3  -1  -6    1.08    0.70
   3   1   6    0.91    0.75
   3   1   6    1.86    0.60
  -3  -1  -6    0.98    0.70
   3   1   6    1.45    1.17
   3   1   7   20.47    2.70
  -3  -1  -7   25.63    2.18
   3   1   7   23.64    1.76
  -3  -1  -7   21.45    2.21
   3   1   7   21.97    1.49
  -3  -1  -7   25.25    2.04
  -3  -1  -7   22.78    1.60
   3   1   7   24.59    2.26
  -3  -1  -7   23.24    2.11
  -3  -1  -8   31.41    2.39
   3   1   8   29.80    1.93
   3   1   8   29.91    1.74
   3   1   8   31.62    2.47
  -3  -1  -9   19.93    1.82
   3   1   9   17.36    1.25
   3   1   9   15.76    1.71
  -3  -1 -10   10.04    1.24
   3   1  10   10.56    1.23
   3   1  11    3.19    1.10
  -3  -1 -11    4.23    0.82
   3   1  11    4.11    0.67
  -3  -2  14    4.12    1.14
  -3  -2  14    3.61    0.50
  -3  -2  13    5.56    0.74
  -3  -2  12   25.08    1.56
   3   2 -11   20.71    2.21
  -3  -2  11   25.41    1.70
  -3  -2  10   70.32    3.99
  -3  -2  10   70.19    2.98
   3   2 -10   58.40    3.16
   3   2 -10   60.87    3.69
   3   2 -10   80.80    2.86
   3   2 -10   67.58    2.78
   3   2 -10   66.69    3.06
  -3  -2  10   66.20    2.91
  -3  -2  10   70.29    3.23
  -3  -2  10   63.46    3.14
  -3  -2   9  107.64    4.88
   3   2  -9   89.51    3.92
   3   2  -9   81.26    4.28
   3   2  -9  104.85    3.47
   3   2  -9   93.62    3.67
   3   2  -9   97.23    3.46
  -3  -2   9   87.99    3.52
  -3  -2   9   96.37    3.58
  -3  -2   9   97.37    3.88
  -3  -2   9   96.09    3.85
  -3  -2   8   28.51    2.38
   3   2  -8   21.17    1.77
   3   2  -8   20.75    2.13
   3   2  -8   25.89    1.55
   3   2  -8   26.16    1.58
   3   2  -8   22.39    1.59
  -3  -2   8   24.82    1.67
  -3  -2   8   24.48    1.70
  -3  -2   7   61.89    3.25
   3   2  -7   49.72    2.59
   3   2  -7   40.69    2.89
   3   2  -7   55.00    2.24
   3   2  -7   55.12    2.29
   3   2  -7   50.84    2.29
  -3  -2   7   48.10    2.37
   3   2  -7   53.91    2.06
   3   2  -7   48.76    2.04
  -3  -2   7   52.35    2.41
   3   2  -6   15.89    1.12
  -3  -2   6   13.99    1.61
   3   2  -6   14.03    1.11
   3   2  -6   14.36    1.09
   3   2  -6   14.11    0.91
   3   2  -6   13.10    1.10
  -3  -2   6   13.36    1.13
   3   2  -5  154.71    4.46
  -3  -2   5  157.39    4.74
  -3  -2   5  157.45    4.84
   3   2  -5  148.97    4.48
  -3  -2   5  153.85    3.96
   3   2  -5  154.33    4.43
  -3  -2   5  160.37    4.51
   3   2  -4  487.64   11.50
  -3  -2   4  445.62   11.20
  -3  -2   4  491.74   11.81
   3   2  -4  488.10   11.53
  -3  -2   4  475.77   11.01
  -3  -2   4  492.37   11.45
   3   2  -3   66.24    2.58
  -3  -2   3   59.93    2.08
  -3  -2   3   59.14    2.50
   3   2  -3   62.97    2.38
  -3  -2   3   62.46    2.01
   3   2  -2 1287.66   28.34
  -3  -2   2 1260.39   28.40
  -3  -2   2 1314.54   27.74
   3   2  -1  746.68   17.71
  -3  -2   1  784.01   17.98
   3   2  -1  746.07   17.13
  -3  -2   1  766.24   17.28
   3   2  -1  775.48   17.60
   3   2   0  100.28    3.32
   3   2   0   98.98    3.00
  -3  -2   0   97.16    3.50
   3   2   0  102.13    3.23
  -3  -2   0   98.81    3.04
   3   2   1   13.74    1.12
   3   2   1   13.87    1.04
   3   2   1   16.23    1.16
   3   2   1   14.48    1.13
  -3  -2  -1   15.35    1.06
   3   2   2  163.31    4.75
   3   2   2  159.68    4.55
   3   2   2  164.61    4.75
   3   2   2  157.92    4.61
   3   2   2  150.73    4.27
  -3  -2  -2  161.99    4.58
   3   2   3  430.58   10.81
   3   2   3  452.15   11.09
   3   2   3  432.77   10.58
  -3  -2  -3  410.05   10.35
   3   2   3  429.07   10.51
   3   2   4  359.95    9.54
   3   2   4  356.10    9.74
   3   2   4  392.32   10.11
  -3  -2  -4  362.24    9.21
   3   2   4  382.18    9.47
  -3  -2  -4  370.17   10.23
  -3  -2  -4  391.72    9.71
   3   2   5   38.10    2.30
  -3  -2  -5   29.79    1.74
   3   2   5   36.50    1.81
  -3  -2  -5   36.77    2.33
  -3  -2  -5   39.72    2.08
  -3  -2  -5   37.01    2.55
  -3  -2  -6   10.81    1.63
   3   2   6    6.28    1.16
   3   2   6   10.03    1.02
  -3  -2  -6    9.87    1.41
  -3  -2  -6    9.00    1.16
   3   2   6    8.18    1.55
  -3  -2  -7   10.90    1.70
  -3  -2  -7   10.49    1.57
   3   2   7    9.18    1.00
   3   2   7    9.26    1.56
  -3  -2  -8   31.32    2.32
   3   2   8   32.97    2.31
  -3  -2  -8   34.71    2.56
  -3  -2  -9   37.36    2.26
   3   2   9   37.79    2.15
  -3  -2  -9   40.10    2.50
  -3  -2 -10   13.83    1.27
   3   2  10   13.29    1.01
   3   2  11    7.29    0.86
  -3  -2 -11    6.70    0.72
  -3  -3  14    2.32    1.10
  -3  -3  13    0.36    1.12
  -3  -3  13    0.60    0.42
  -3  -3  12    5.36    0.79
   3   3 -11   58.00    2.36
  -3  -3  11   50.22    2.36
  -3  -3  10   16.63    2.25
  -3  -3  10   18.31    1.43
   3   3 -10   22.61    1.46
   3   3 -10   17.21    1.47
  -3  -3  10   20.24    1.71
  -3  -3  10   18.24    1.66
  -3  -3   9   -0.63    0.77
  -3  -3   9    0.61    1.23
   3   3  -9    0.18    0.58
   3   3  -9   -0.07    0.64
  -3  -3   9    0.26    0.59
  -3  -3   9    0.79    0.70
  -3  -3   8    3.72    0.90
  -3  -3   8    5.53    1.50
   3   3  -8    5.23    0.83
   3   3  -8    5.02    0.92
  -3  -3   8    6.20    1.08
  -3  -3   7    5.00    0.87
  -3  -3   7    2.54    1.38
  -3  -3   7    4.11    1.45
   3   3  -7    4.01    0.79
   3   3  -7    4.61    0.83
  -3  -3   7    2.78    0.87
   3   3  -7    3.22    0.78
   3   3  -7    3.13    0.71
  -3  -3   6   28.37    2.59
   3   3  -6   29.16    1.65
   3   3  -6   29.43    1.72
   3   3  -6   29.53    1.67
   3   3  -6   27.56    1.43
   3   3  -6   27.65    1.70
  -3  -3   6   30.57    1.92
  -3  -3   6   28.43    1.73
  -3  -3   5   66.08    3.81
   3   3  -5   66.20    2.96
   3   3  -5   62.35    2.51
  -3  -3   5   65.81    2.87
   3   3  -5   62.97    2.58
  -3  -3   5   61.98    2.80
  -3  -3   5   61.65    2.60
  -3  -3   4   14.65    1.37
  -3  -3   4   12.72    1.23
   3   3  -4   12.35    1.17
   3   3  -3   30.39    1.29
  -3  -3   3   31.32    1.33
   3   3  -2   13.03    1.24
   3   3  -2   10.26    0.99
   3   3  -2    9.29    0.74
   3   3  -2   10.84    1.03
  -3  -3   2   10.64    0.84
   3   3  -1   21.46    1.56
   3   3  -1   20.51    1.32
   3   3  -1   20.44    1.18
  -3  -3   1   20.69    1.22
   3   3   0   59.31    2.64
   3   3   0   53.19    2.28
  -3  -3   0   59.80    2.79
   3   3   0   61.09    2.32
   3   3   0   58.41    2.43
  -3  -3   0   55.51    2.20
   3   3   1   22.09    1.60
   3   3   1   23.16    1.44
  -3  -3  -1   22.63    1.77
   3   3   1   24.60    1.55
  -3  -3  -1   24.70    1.54
  -3  -3  -2    0.27    0.96
   3   3   2    0.49    0.46
   3   3   2    0.14    0.63
  -3  -3  -2    1.39    1.79
   3   3   2    0.13    0.53
  -3  -3  -2    0.33    0.88
   3   3   2    0.64    0.65
   3   3   2    0.32    0.60
  -3  -3  -2    0.43    0.90
   3   3   3   18.89    1.56
  -3  -3  -3   22.59    1.84
   3   3   3   20.35    1.55
   3   3   3   18.25    1.35
   3   3   3   20.14    1.33
   3   3   3   18.57    1.11
  -3  -3  -3   20.58    1.65
  -3  -3  -3   20.18    2.00
   3   3   4   50.58    2.51
  -3  -3  -4   52.89    2.88
  -3  -3  -4   51.27    2.50
   3   3   4   51.75    2.65
  -3  -3  -4   50.22    3.21
  -3  -3  -5    7.42    1.55
   3   3   5    6.19    1.10
  -3  -3  -5    5.11    1.21
  -3  -3  -6    8.95    1.60
   3   3   6    8.83    1.51
   3   3   7   20.91    1.84
  -3  -3  -7   30.69    2.46
   3   3   8   20.09    1.57
  -3  -3  -8   24.56    2.10
  -3  -3  -9    4.49    0.90
  -3  -3  -9    4.98    1.15
  -3  -3 -10    4.38    0.72
  -3  -4  14   17.30    1.70
  -3  -4  13    2.10    1.30
  -3  -4  12   29.00    2.67
  -3  -4  12    0.19    0.28
   3   4 -11   -0.09    0.52
  -3  -4  11   -0.39    0.48
   3   4 -10    2.87    0.75
  -3  -4  10    2.50    0.62
  -3  -4  10    3.07    1.05
  -3  -4   9   96.46    5.61
  -3  -4   9   98.63    3.60
   3   4  -9  114.12    3.84
  -3  -4   9  110.66    3.40
   3   4  -9  114.66    4.15
  -3  -4   9  110.60    4.26
  -3  -4   9  117.39    4.20
  -3  -4   9  107.21    4.20
  -3  -4   8   20.91    1.76
  -3  -4   8   24.45    2.91
  -3  -4   8   26.25    1.93
   3   4  -8   24.86    1.62
   3   4  -8   22.73    1.71
  -3  -4   8   21.00    1.44
  -3  -4   8   21.08    1.70
  -3  -4   8   23.91    1.89
  -3  -4   7   24.33    2.93
  -3  -4   7   24.48    1.88
  -3  -4   7   25.24    1.41
  -3  -4   7   22.85    1.50
  -3  -4   7   25.46    2.02
   3   4  -7   22.60    1.58
   3   4  -7   24.77    1.63
  -3  -4   7   24.07    1.77
   3   4  -7   25.32    1.70
   3   4  -7   23.12    1.41
  -3  -4   7   23.44    1.81
  -3  -4   6    0.12    0.60
  -3  -4   6   -0.77    1.56
   3   4  -6    0.46    0.83
  -3  -4   6    0.19    1.19
   3   4  -6    0.06    0.70
  -3  -4   6    0.29    0.57
  -3  -4   6    0.62    0.70
  -3  -4   6   -0.15    1.02
   3   4  -6    0.07    0.71
  -3  -4   5   10.53    2.28
   3   4  -5   13.05    1.49
   3   4  -5   12.14    1.23
  -3  -4   5   10.13    1.88
   3   4  -5   10.19    1.19
  -3  -4   5   12.80    1.29
   3   4  -5   11.69    1.29
  -3  -4   5   10.54    1.30
  -3  -4   4  161.76    7.58
   3   4  -4  178.39    5.79
  -3  -4   4  189.55    6.30
   3   4  -4  174.85    5.24
   3   4  -4  173.60    5.35
  -3  -4   4  147.55    5.13
  -3  -4   4  157.60    5.32
  -3  -4   3   13.77    2.65
  -3  -4   3   13.34    1.50
   3   4  -3   12.92    1.21
  -3  -4   3   12.17    1.23
  -3  -4   3   12.18    1.44
  -3  -4   2  201.96    8.87
   3   4  -2  214.61    6.58
  -3  -4   2  213.38    7.15
   3   4  -2  187.73    5.54
  -3  -4   2  211.41    6.55
  -3  -4   2  206.53    6.27
  -3  -4   2  206.28    5.40
   3   4  -1   13.49    1.40
   3   4  -1   14.12    1.28
  -3  -4   1   13.75    2.26
  -3  -4   1   13.17    1.48
   3   4  -1   15.66    1.18
  -3  -4   1   12.27    1.50
  -3  -4   1   13.16    1.20
   3   4   0   -0.34    0.75
  -3  -4   0    1.57    1.39
   3   4   0    0.19    0.68
   3   4   0    0.67    0.59
  -3  -4   0    0.80    0.90
   3   4   0    0.20    0.76
  -3  -4   0    0.74    0.87
  -3  -4  -1   -0.10    1.01
  -3  -4  -1    0.81    0.63
   3   4   1    0.09    0.77
  -3  -4  -1    0.73    1.08
   3   4   1   -0.32    0.76
  -3  -4  -1    0.20    0.57
   3   4   1    0.27    0.57
  -3  -4  -1    0.37    0.87
   3   4   1   -0.40    0.73
  -3  -4  -1   -0.33    0.80
   3   4   2  504.31   13.16
  -3  -4  -2  512.34   12.16
  -3  -4  -2  490.08   12.43
  -3  -4  -2  519.52   13.25
   3   4   2  492.17   12.62
  -3  -4  -2  492.72   13.27
   3   4   2  520.44   12.88
   3   4   2  491.93   12.60
   3   4   2  490.83   12.49
   3   4   2  499.45   12.10
  -3  -4  -2  518.21   12.57
   3   4   3  900.63   21.69
  -3  -4  -3  894.94   20.44
   3   4   3  893.04   21.49
  -3  -4  -3  897.04   21.90
   3   4   3  873.23   20.39
  -3  -4  -3  932.58   21.22
   3   4   4  104.55    4.18
  -3  -4  -4  107.42    4.42
  -3  -4  -4  117.87    4.15
  -3  -4  -4  125.47    5.07
  -3  -4  -5   49.95    2.83
   3   4   5   45.81    2.21
   3   4   5   42.21    2.67
  -3  -4  -6   32.15    2.19
   3   4   6   27.22    1.53
   3   4   6   26.95    1.93
  -3  -4  -6   32.82    2.53
  -3  -4  -7    3.96    1.29
  -3  -4  -7    3.53    0.95
  -3  -4  -8   15.51    1.29
  -3  -4  -8   18.86    1.74
  -3  -4  -9    0.83    0.50
  -3  -5  13   -0.36    1.03
  -3  -5  12    7.38    1.73
  -3  -5  11   48.78    3.78
   3   5 -11   50.03    1.94
  -3  -5  11   56.26    2.27
   3   5 -10   -0.23    0.53
  -3  -5  10   -0.17    0.50
  -3  -5  10    0.37    0.91
   3   5  -9    0.33    0.60
  -3  -5   9   -0.04    0.52
  -3  -5   9   -0.22    1.03
  -3  -5   8   13.68    2.69
  -3  -5   8   14.22    1.10
  -3  -5   8   15.75    1.69
   3   5  -8   15.15    1.32
  -3  -5   8   18.25    1.74
   3   5  -8   14.12    1.63
   3   5  -8   14.17    1.06
   3   5  -7    3.60    0.73
  -3  -5   7    4.06    2.14
  -3  -5   7    3.07    1.07
  -3  -5   7    5.13    1.33
  -3  -5   7    4.57    0.84
   3   5  -7    3.38    0.85
  -3  -5   7    3.90    0.79
   3   5  -7    3.43    0.93
   3   5  -7    3.32    0.97
  -3  -5   7    4.38    0.76
  -3  -5   7    3.46    1.22
   3   5  -7    3.38    0.89
  -3  -5   6   13.41    2.86
   3   5  -6   18.09    1.59
   3   5  -6   20.89    1.88
  -3  -5   6   17.55    1.34
  -3  -5   6   15.53    1.76
  -3  -5   6   19.47    2.00
  -3  -5   6   17.24    1.48
   3   5  -6   20.65    1.56
  -3  -5   6   18.19    1.42
  -3  -5   6   19.60    1.88
   3   5  -6   17.37    1.56
  -3  -5   5    3.05    2.25
   3   5  -5    1.65    0.97
  -3  -5   5    2.67    0.78
  -3  -5   5    2.22    1.25
   3   5  -5    2.76    0.83
  -3  -5   5    1.51    0.69
   3   5  -5    2.36    0.87
  -3  -5   5    2.70    0.74
  -3  -5   5    2.12    1.16
   3   5  -5    1.87    0.89
  -3  -5   4   22.99    3.57
   3   5  -4   26.05    2.06
  -3  -5   4   20.28    1.48
  -3  -5   4   24.79    1.76
  -3  -5   4   25.62    2.28
   3   5  -4   26.69    1.76
   3   5  -4   20.68    1.71
  -3  -5   4   23.33    2.00
  -3  -5   4   26.42    2.08
  -3  -5   3    1.33    2.19
  -3  -5   3    0.23    0.64
   3   5  -3   -0.43    0.73
  -3  -5   3    0.54    0.67
  -3  -5   3   -0.29    0.83
  -3  -5   3   -0.69    1.09
  -3  -5   2    5.20    1.30
  -3  -5   2    7.00    1.57
  -3  -5   2    3.59    1.04
  -3  -5   2    5.13    1.34
  -3  -5   1    0.38    0.98
  -3  -5   1    0.07    0.65
   3   5  -1    0.40    0.74
  -3  -5   1    0.11    1.16
  -3  -5   1    0.24    0.60
   3   5  -1   -0.26    0.57
  -3  -5   1    0.56    0.87
  -3  -5   1   -0.18    1.11
   3   5  -1    0.24    0.81
   3   5   0   13.97    1.62
  -3  -5   0   14.36    1.25
  -3  -5   0   15.94    1.85
  -3  -5   0   15.62    1.39
   3   5   0   13.97    1.34
  -3  -5   0   13.80    1.24
   3   5   0   13.53    1.27
  -3  -5   0   12.50    1.52
   3   5   0   14.57    1.49
  -3  -5   0   15.36    1.81
   3   5   1   13.11    1.60
  -3  -5  -1   15.10    1.22
  -3  -5  -1   12.34    1.54
  -3  -5  -1   12.81    1.54
   3   5   1   15.73    1.45
  -3  -5  -1   14.72    1.33
  -3  -5  -1   14.30    1.75
  -3  -5  -1   15.31    1.26
   3   5   1   12.56    1.34
   3   5   1   14.01    1.40
   3   5   1   15.67    1.22
  -3  -5  -1   12.36    1.94
  -3  -5  -2   -0.11    1.11
   3   5   2    0.05    0.52
  -3  -5  -2    0.37    1.04
   3   5   2    0.21    0.75
  -3  -5  -2    0.10    0.55
   3   5   2    0.25    1.14
  -3  -5  -3   10.97    1.82
  -3  -5  -3    9.49    1.37
   3   5   3   11.25    1.23
  -3  -5  -4   11.64    1.41
   3   5   4   11.02    1.13
  -3  -5  -5   -0.07    0.72
   3   5   5   -0.19    0.50
  -3  -5  -6    8.80    1.42
  -3  -5  -6    7.98    1.00
   3   5   6    4.74    0.60
  -3  -5  -7   26.81    1.42
  -3  -5  -7   31.04    1.97
  -3  -6  12    5.08    1.32
  -3  -6  11   43.06    3.35
  -3  -6  11   48.87    1.78
  -3  -6  10  204.05    4.99
  -3  -6  10  212.82    5.55
  -3  -6   9  135.86    3.74
  -3  -6   9  139.88    4.36
   3   6  -8    1.29    0.53
  -3  -6   8    2.17    1.05
   3   6  -8    2.08    0.64
  -3  -6   8    1.53    0.55
   3   6  -8    1.87    0.99
  -3  -6   8    2.12    0.98
  -3  -6   7   11.37    2.74
  -3  -6   7   12.16    1.06
  -3  -6   7   11.69    1.66
   3   6  -7   12.04    1.15
   3   6  -7   14.52    1.74
  -3  -6   7   13.92    1.55
   3   6  -7   13.82    1.09
   3   6  -6    5.81    0.85
  -3  -6   6    4.45    2.52
  -3  -6   6    6.41    1.48
   3   6  -6    5.45    0.96
  -3  -6   6    6.13    0.89
  -3  -6   6    5.26    1.36
  -3  -6   5   18.62    1.39
  -3  -6   5   21.90    2.16
   3   6  -5   18.92    1.53
  -3  -6   5   18.35    1.88
   3   6  -4   -0.35    0.81
  -3  -6   4   -0.06    0.63
  -3  -6   4    0.17    1.17
  -3  -6   3   39.17    2.01
  -3  -6   3   41.77    2.86
   3   6  -3   38.52    2.16
  -3  -6   3   36.92    2.46
  -3  -6   2    4.73    1.08
  -3  -6   2    4.70    1.41
   3   6  -2    5.02    0.95
  -3  -6   2    5.39    0.95
  -3  -6   2    3.88    1.31
  -3  -6   1    6.49    1.31
  -3  -6   1    9.34    1.04
  -3  -6   1    9.38    1.65
  -3  -6   0    0.64    0.99
   3   6   0    0.69    0.58
  -3  -6   0    0.75    1.13
  -3  -6   0    2.14    0.67
  -3  -6  -1   48.73    2.08
  -3  -6  -1   46.72    2.78
   3   6   1   49.21    2.38
   3   6   1   47.12    2.73
   3   6   1   47.53    2.02
  -3  -6  -1   51.01    2.91
  -3  -6  -2  155.85    4.57
  -3  -6  -2  178.39    5.60
   3   6   2  170.36    5.15
   3   6   2  169.35    5.25
   3   6   2  169.31    4.57
   3   6   3   32.07    1.66
  -3  -6  -3   32.12    2.25
  -3  -6  -4    8.06    1.35
   3   6   4    6.80    0.79
   3   6   5   17.77    0.97
  -3  -6  -5   20.52    1.67
  -3  -7   9    4.11    0.52
  -3  -7   9    4.21    0.77
  -3  -7   8   -0.23    0.49
   3   7  -8    3.76    0.57
  -3  -7   8    6.46    0.67
  -3  -7   8   -0.53    0.43
   3   7  -8    0.04    0.33
  -3  -7   8    7.18    0.99
   3   7  -7    0.03    0.44
  -3  -7   7    0.63    0.92
   3   7  -7    0.08    0.48
  -3  -7   7   -0.17    0.44
   3   7  -7   -1.11    0.98
  -3  -7   7    0.49    0.84
  -3  -7   6   16.29    1.70
  -3  -7   6   14.13    1.05
   3   7  -6   11.93    1.04
  -3  -7   6   14.26    1.46
   3   7  -6   11.09    1.50
   3   7  -6   12.70    1.00
   3   7  -5   -0.45    0.59
  -3  -7   5   -0.19    1.07
   3   7  -5    0.35    0.56
  -3  -7   5    0.18    0.55
  -3  -7   5   -0.33    0.96
  -3  -7   4   19.62    1.29
   3   7  -4   19.03    1.37
  -3  -7   4   18.12    1.69
   3   7  -4   18.61    1.26
  -3  -7   3   -0.10    1.08
   3   7  -3    0.05    0.59
   3   7  -2    1.46    0.58
  -3  -7   2    0.99    1.14
   3   7  -2    0.75    0.62
  -3  -7   2    1.30    0.60
   3   7  -1    3.06    0.64
  -3  -7   1    1.88    1.11
   3   7  -1    3.09    0.73
  -3  -7   1    3.15    0.63
   3   7  -1    3.02    1.19
  -3  -7   0   -0.23    0.47
   3   7   0    0.52    0.47
  -3  -7   0    0.94    0.98
  -3  -7   0    0.90    0.49
  -3  -7  -1   -0.11    0.53
   3   7   1    0.27    0.32
  -3  -7  -1    0.11    0.85
  -3  -7  -1    0.05    0.36
  -3  -7  -1    0.05    0.69
   3   7   1    0.26    0.75
  -3  -7  -2    2.69    0.64
   3   7   2    4.30    0.62
  -3  -8   6   12.00    1.16
  -3  -8   6    7.40    0.88
  -3  -8   6    8.62    0.63
   3   8  -6   11.33    0.94
  -3  -8   5   16.68    1.38
  -3  -8   5   14.92    0.84
   3   8  -5   16.34    1.22
  -3  -8   5   13.57    1.15
   3   8  -5   15.43    0.81
   3   8  -4    1.30    0.39
   3   8  -4    1.37    0.40
  -3  -8   4    1.17    0.40
  -3  -8   3   16.54    1.38
   3   8  -3   10.97    0.79
  -3  -8   3   12.36    1.18
   3   8  -3   15.04    1.20
   3   8  -2    2.15    0.40
  -3  -8   2    3.25    0.84
   3   8  -2    1.84    0.43
  -3  -8   2    2.02    0.39
  -3  -8   2    2.09    0.70
   3   8  -2    2.40    0.74
   4  -9   0    1.05    0.54
   4  -9   1    1.29    0.63
   4  -9   2    1.00    0.57
   4  -9   3    1.86    0.52
   4  -8  -3   78.28    2.44
   4  -8  -3   83.23    2.94
   4  -8  -2    2.41    1.49
   4  -8  -2    1.40    0.83
   4  -8  -2    1.42    0.52
   4  -8  -1   13.64    2.20
   4  -8  -1   13.19    1.02
   4  -8  -1   14.98    1.52
   4  -8   0   11.46    2.12
   4  -8   0   11.32    1.45
   4  -8   1   14.77    1.14
   4  -8   2    0.14    1.58
   4  -8   2    1.40    0.98
   4  -8   2    0.88    0.55
   4  -8   3    0.25    1.50
   4  -8   3    0.49    0.91
   4  -8   3    1.43    0.53
   4  -8   4    1.34    1.11
   4  -8   4    0.46    0.72
   4  -8   4    0.17    0.42
   4  -8   5    1.12    0.98
   4  -8   5    0.19    0.33
   4  -8   5    1.19    0.38
   4  -8   6    1.53    0.93
   4  -7  -8    1.95    0.43
   4  -7  -7    0.85    0.55
   4  -7  -6    2.02    0.70
   4  -7  -5    1.13    0.71
   4  -7  -4   14.89    1.31
   4  -7  -4   14.88    1.05
   4  -7  -4   15.89    1.49
   4  -7  -3   12.91    1.19
   4  -7  -3   11.47    2.20
   4  -7  -3   13.39    1.08
   4  -7  -3   14.71    1.65
   4  -7  -2   -0.06    0.31
   4  -7  -2    2.28    1.89
   4  -7  -2    4.28    1.31
   4  -7  -2    3.11    0.74
   4  -7  -1    3.53    2.11
   4  -7  -1    1.50    1.25
   4  -7  -1    4.53    0.84
   4  -7   0    3.45    2.13
   4  -7   0    6.78    1.50
   4  -7   1   24.89    2.37
   4  -7   1   27.90    1.71
   4  -7   2    0.20    1.18
   4  -7   2    0.18    1.87
   4  -7   2    1.06    1.14
   4  -7   2    0.18    0.62
   4  -7   3    1.74    1.90
   4  -7   3    0.39    1.02
   4  -7   3    0.66    0.62
   4  -7   4    9.96    2.18
   4  -7   4   10.49    1.01
   4  -7   4   12.69    1.51
   4  -7   5   20.66    1.92
   4  -7   5   20.92    1.19
   4  -7   5   20.61    1.61
   4  -7   6   63.10    3.03
   4  -7   6   56.26    2.06
   4  -7   7   21.11    1.69
   4  -7   7   19.77    1.07
   4  -7   8    2.45    0.89
   4  -7   8    4.57    0.54
   4  -6  -9   -0.12    0.26
   4  -6  -8    6.36    0.92
   4  -6  -8   -0.40    0.56
   4  -6  -7    6.15    1.03
   4  -6  -7    5.61    1.03
   4  -6  -6  162.61    5.30
   4  -6  -6  153.91    5.21
   4  -6  -5  473.83   12.16
   4  -6  -5  447.50   11.08
   4  -6  -5  463.87   11.95
   4  -6  -5  466.10   12.10
   4  -6  -4   22.96    1.82
   4  -6  -4   26.57    3.02
   4  -6  -4   25.06    1.51
   4  -6  -4   23.14    1.99
   4  -6  -4   22.35    1.85
   4  -6  -3    3.10    0.93
   4  -6  -3    1.98    0.74
   4  -6  -3    5.06    2.16
   4  -6  -3    3.16    1.02
   4  -6  -3    1.60    1.20
   4  -6  -3    2.32    2.83
   4  -6  -3    2.97    0.78
   4  -6  -2   22.78    1.68
   4  -6  -2   24.49    3.20
   4  -6  -2   25.21    1.65
   4  -6  -2   27.72    2.37
   4  -6  -2   22.49    2.36
   4  -6  -2   20.32    9.62
   4  -6  -2   27.16    1.88
   4  -6  -2   22.97    1.80
   4  -6  -1  244.20    7.49
   4  -6  -1  224.74    9.24
   4  -6  -1  224.30    6.49
   4  -6  -1  232.99    7.71
   4  -6  -1  218.66    6.62
   4  -6  -1  200.64   12.03
   4  -6  -1  212.47    6.84
   4  -6  -1  218.58    6.86
   4  -6   0    1.96    1.27
   4  -6   0    1.78    0.82
   4  -6   0    3.25    1.99
   4  -6   0    1.08    1.31
   4  -6   0    1.71    1.25
  -4   6   0    0.94    0.72
   4  -6   1   24.51    2.24
   4  -6   1   21.55    1.56
  -4   6  -1   17.81    1.66
   4  -6   1   12.61    9.65
   4  -6   1   21.48    1.72
   4  -6   1   16.51    1.55
   4  -6   2   55.91    3.33
   4  -6   2   49.72    4.21
   4  -6   2   52.63    2.44
   4  -6   2   55.37    3.32
   4  -6   2   50.63    2.91
  -4   6  -2   50.27    2.79
   4  -6   2   48.06   10.94
   4  -6   2   52.02    2.70
   4  -6   2   52.71    2.69
   4  -6   3    9.99    1.74
   4  -6   3    8.02    1.12
   4  -6   3    6.98    2.24
   4  -6   3    8.74    1.02
   4  -6   3    9.18    1.58
   4  -6   3    7.63    2.84
  -4   6  -3    6.98    1.20
   4  -6   3   11.95   11.00
   4  -6   3    7.87    1.14
   4  -6   4   40.82    3.57
   4  -6   4   43.51    2.05
   4  -6   4   45.36    2.76
   4  -6   4   40.06    1.89
   4  -6   5    4.17    1.12
   4  -6   5    3.84    0.70
   4  -6   5    4.30    0.78
   4  -6   6    5.55    1.46
   4  -6   6    5.84    0.90
   4  -6   7   39.46    2.54
   4  -6   7   39.96    1.87
   4  -6   8   14.70    1.62
   4  -6   8   15.97    1.11
   4  -6   9    4.15    0.93
   4  -6   9    4.57    0.65
   4  -6  10    5.54    0.74
   4  -5 -11    4.36    0.58
   4  -5 -11    4.37    0.65
  -4   5  10   19.24    1.35
   4  -5 -10   17.47    1.27
   4  -5 -10   18.18    1.45
  -4   5   9    1.05    0.74
   4  -5  -9   -0.14    0.46
   4  -5  -9    2.02    1.05
   4  -5  -8    9.23    1.25
   4  -5  -8    8.81    1.51
   4  -5  -7    6.84    1.19
   4  -5  -7    7.04    1.46
   4  -5  -6   12.22    1.47
   4  -5  -6   12.76    1.78
   4  -5  -5   19.63    2.02
  -4   5   5   19.82    1.55
   4  -5  -5   19.27    1.71
   4  -5  -5   19.35    1.31
   4  -5  -5   22.57    1.90
   4  -5  -5   21.17    1.73
   4  -5  -5   17.41    5.41
   4  -5  -4    6.40    0.96
   4  -5  -4    7.55    1.24
   4  -5  -4    7.92    1.04
   4  -5  -4    8.29    2.17
   4  -5  -4    6.52    1.34
   4  -5  -4    6.55    1.01
   4  -5  -4    7.57    0.93
   4  -5  -4    8.94    5.37
   4  -5  -4    6.74    1.46
   4  -5  -3   13.22    1.69
   4  -5  -3   11.57    1.39
   4  -5  -3   12.84    2.57
   4  -5  -3   12.73    1.18
   4  -5  -3   12.46    1.24
   4  -5  -3   13.89    1.78
   4  -5  -3   15.80    3.88
   4  -5  -3   14.52    1.36
   4  -5  -3   12.82    1.35
   4  -5  -2   37.70    2.44
   4  -5  -2   26.38    1.84
   4  -5  -2   32.62    3.49
   4  -5  -2   34.55    1.86
   4  -5  -2   30.79    2.41
   4  -5  -2   28.75    1.81
   4  -5  -2   30.58    3.28
   4  -5  -2   28.63    1.93
   4  -5  -2   32.04    2.29
   4  -5  -2   28.21    1.93
   4  -5  -1    6.45    1.29
   4  -5  -1    2.64    0.84
   4  -5  -1    7.12    2.27
   4  -5  -1    4.99    1.22
   4  -5  -1    3.21    1.30
   4  -5  -1    3.52    0.81
  -4   5   1    4.09    0.82
   4  -5   0   12.44    1.60
   4  -5   0   11.97    1.17
  -4   5   0    8.86    1.16
   4  -5   0   14.44    2.35
   4  -5   0   11.66    1.46
   4  -5   0   12.30    1.29
   4  -5   1   26.83    2.20
   4  -5   1   26.32    3.12
   4  -5   1   24.74    1.58
   4  -5   1   23.00    2.18
   4  -5   1   22.60    1.58
  -4   5  -1   24.72    1.80
   4  -5   1   21.50    2.72
   4  -5   1   23.10    1.74
   4  -5   1   27.69    1.99
   4  -5   1   25.40    1.79
   4  -5   2   10.49    1.63
   4  -5   2    6.35    2.24
   4  -5   2    8.88    1.04
   4  -5   2    9.38    1.12
   4  -5   2   11.55    1.64
   4  -5   2    7.45    2.85
   4  -5   2    9.32    1.17
   4  -5   2    6.89    1.28
   4  -5   2   11.06    1.20
   4  -5   3   20.31    2.21
   4  -5   3   14.16    2.67
   4  -5   3   16.99    1.29
   4  -5   3   15.79    1.83
   4  -5   3   17.44    1.42
   4  -5   3   15.28    1.15
   4  -5   3   19.30    1.79
   4  -5   3   19.73    4.88
   4  -5   3   17.38    1.48
   4  -5   3   16.57    1.45
   4  -5   4    5.17    0.87
   4  -5   4    6.44    0.96
   4  -5   4    3.89    1.84
   4  -5   4    6.94    1.34
   4  -5   4    7.08    1.11
   4  -5   4    5.66    0.83
   4  -5   4    7.42    0.95
   4  -5   4    7.03    7.40
   4  -5   4    9.50    3.13
   4  -5   5   42.50    1.90
   4  -5   5   42.71    2.44
   4  -5   5   39.65    2.96
   4  -5   5   39.68    2.02
   4  -5   5   33.75    9.49
   4  -5   6  172.90    6.45
   4  -5   6  168.57    5.13
   4  -5   7   40.36    2.84
   4  -5   7   37.69    1.97
   4  -5   7   36.14    2.00
   4  -5   7   31.05    1.82
   4  -5   8    1.71    1.29
   4  -5   8    2.45    0.72
   4  -5   8   -0.34    0.59
   4  -5   8    0.11    0.52
   4  -5   9   -0.04    0.45
   4  -5   9   -0.05    0.43
   4  -5  10    0.75    0.79
   4  -5  10    0.88    0.51
   4  -5  10    0.48    0.27
  -4   4  12    0.45    0.47
   4  -4 -12    0.32    0.44
   4  -4 -12    0.04    0.66
  -4   4  11   13.72    1.27
   4  -4 -11   12.45    1.12
   4  -4 -11   10.78    1.35
   4  -4 -11   13.70    1.41
  -4   4  10  107.77    3.99
   4  -4 -10   92.37    3.59
   4  -4  -9   20.88    2.14
   4  -4  -8   18.11    2.09
   4  -4  -7   34.45    2.77
  -4   4   7   41.05    2.42
   4  -4  -6   90.63    4.42
  -4   4   6   98.30    3.90
   4  -4  -5   82.49    3.59
   4  -4  -5   82.62    3.97
   4  -4  -5   74.62    3.78
   4  -4  -5   84.68    2.97
   4  -4  -5   90.25    3.71
   4  -4  -5   81.03    2.96
   4  -4  -5   81.98    3.93
  -4   4   5   89.82    3.49
   4  -4  -4   22.80    1.75
   4  -4  -4   20.84    2.71
   4  -4  -4   22.14    1.42
   4  -4  -4   25.80    2.00
   4  -4  -4   24.87    1.47
   4  -4  -4   24.26    2.25
  -4   4   4   22.11    1.57
   4  -4  -4   21.51    2.04
   4  -4  -4   24.03    1.61
   4  -4  -4   23.47    1.59
   4  -4  -4   22.21    1.53
   4  -4  -3    0.07    0.58
   4  -4  -3    1.07    0.67
  -4   4   3    0.63    0.60
   4  -4  -3    0.14    0.69
   4  -4  -3   -0.45    0.71
   4  -4  -3    0.99    1.71
   4  -4  -3   -0.28    1.01
   4  -4  -3    0.26    0.59
   4  -4  -3    0.05    0.54
   4  -4  -3    0.40    1.33
   4  -4  -3    0.09    1.02
   4  -4  -3    0.49    0.80
   4  -4  -2  154.98    4.43
   4  -4  -2  154.99    5.05
   4  -4  -2  159.75    6.83
   4  -4  -2  149.94    4.58
   4  -4  -2  155.11    5.53
   4  -4  -2  150.24    4.56
   4  -4  -2  138.00    5.49
   4  -4  -2  150.39    4.91
   4  -4  -2  148.51    4.95
   4  -4  -2  148.19    4.85
   4  -4  -2  151.90    5.30
   4  -4  -2  154.78    4.88
  -4   4   2  160.47    4.77
   4  -4  -1 1310.05   28.52
   4  -4  -1 1329.32   29.46
   4  -4  -1 1195.30   31.61
   4  -4  -1 1279.06   29.96
   4  -4  -1 1227.05   28.67
  -4   4   1 1250.20   28.67
  -4   4   1 1338.86   28.91
   4  -4  -1 1219.79   29.48
   4  -4  -1 1230.02   29.07
   4  -4  -1 1254.42   29.10
   4  -4   0    6.32    1.25
   4  -4   0    6.69    0.87
   4  -4   0    6.61    1.61
   4  -4   0    6.69    1.25
   4  -4   0    5.99    1.12
   4  -4   0    7.42    0.98
   4  -4   1   13.46    1.05
   4  -4   1   15.91    1.76
   4  -4   1   19.94    2.62
   4  -4   1   18.92    1.31
   4  -4   1   22.19    1.91
   4  -4   1   14.11    1.16
   4  -4   1   20.71    1.50
   4  -4   1   10.67    1.77
   4  -4   1   16.40    1.35
   4  -4   1   14.40    1.38
   4  -4   1   14.51    1.49
   4  -4   1   19.53    1.45
   4  -4   2    0.40    0.59
   4  -4   2   -0.13    0.63
   4  -4   2    0.10    1.17
   4  -4   2    0.71    0.67
   4  -4   2    0.33    1.65
   4  -4   2    0.28    1.01
   4  -4   2   -0.21    0.60
   4  -4   2    0.31    0.55
  -4   4  -2    0.62    0.42
   4  -4   2    1.10    1.41
   4  -4   2    0.64    0.99
   4  -4   2    0.49    0.76
   4  -4   3   77.65    3.82
   4  -4   3   58.30    4.13
   4  -4   3   71.05    2.67
   4  -4   3   75.12    3.44
   4  -4   3   68.56    2.67
   4  -4   3   70.39    2.57
  -4   4  -3   67.02    2.53
   4  -4   3   63.71    3.54
   4  -4   3   71.33    3.29
   4  -4   3   70.66    2.92
   4  -4   3   70.19    2.94
   4  -4   3   71.87    2.89
  -4   4  -3   67.19    2.69
   4  -4   4   74.35    3.86
   4  -4   4   75.80    2.72
   4  -4   4   78.35    3.41
   4  -4   4   74.75    2.77
  -4   4  -4   73.48    2.80
   4  -4   4   76.14    2.82
   4  -4   4   76.03    3.87
  -4   4  -4   63.22    2.79
   4  -4   4   75.26    3.65
   4  -4   5    0.75    0.63
  -4   4  -5    0.36    0.59
   4  -4   5    0.52    0.67
  -4   4  -5    1.18    0.62
   4  -4   5    0.91    6.22
   4  -4   5    0.38    0.84
  -4   4  -6   97.36    3.67
   4  -4   6  103.57    3.70
  -4   4  -6  103.94    3.80
   4  -4   6   99.62    3.93
   4  -4   6  111.61    4.19
   4  -4   7    9.93    1.93
   4  -4   7    8.40    1.12
   4  -4   7    8.93    1.40
   4  -4   7   10.77    1.41
   4  -4   8    2.00    1.37
   4  -4   8    2.15    0.80
   4  -4   8    3.34    1.16
   4  -4   8    3.66    1.00
   4  -4   9    4.32    1.37
   4  -4   9    4.33    0.86
   4  -4   9    4.56    1.07
   4  -4   9    3.15    0.96
   4  -4  10    0.29    0.98
   4  -4  10   -0.09    0.64
   4  -4  10    0.53    0.71
   4  -4  11    0.04    0.59
   4  -4  11   -0.25    0.48
   4  -4  11   -0.03    0.46
  -4   3  13    0.93    0.48
   4  -3 -13    0.58    0.37
   4  -3 -13    0.83    0.61
  -4   3  12    8.01    1.05
   4  -3 -12    5.97    0.85
   4  -3 -12    6.95    1.27
   4  -3 -12    4.90    1.06
  -4   3  11    0.78    0.87
   4  -3 -11    1.28    0.83
   4  -3 -11    0.56    1.15
  -4   3  10    5.34    1.24
   4  -3 -10    6.58    1.20
   4  -3 -10    4.06    1.46
  -4   3   9    8.22    1.46
   4  -3  -9    8.09    1.33
   4  -3  -9    8.48    1.78
  -4   3   9    7.69    0.88
   4  -3  -8   11.02    1.91
  -4   3   8    8.22    1.45
   4  -3  -7   31.46    2.15
   4  -3  -7   25.55    2.54
  -4   3   7   28.08    2.22
   4  -3  -6    8.97    1.27
   4  -3  -6    8.29    1.67
   4  -3  -6    8.05    0.80
  -4   3   6    9.01    1.22
   4  -3  -6    8.49    1.00
   4  -3  -5   82.92    2.68
   4  -3  -5   83.47    3.40
   4  -3  -5   75.70    3.84
   4  -3  -5   85.07    2.87
   4  -3  -5   86.55    3.50
   4  -3  -5   83.35    2.81
   4  -3  -5   77.13    3.54
  -4   3   5   83.18    3.38
   4  -3  -5   83.19    3.03
   4  -3  -5   83.29    3.13
   4  -3  -4   85.98    2.73
   4  -3  -4   85.09    3.28
   4  -3  -4   82.35    2.85
   4  -3  -4   82.67    3.02
   4  -3  -4   84.58    3.48
   4  -3  -4   80.83    2.78
   4  -3  -4   79.70    3.57
  -4   3   4   78.01    3.24
   4  -3  -4   86.98    3.17
   4  -3  -4   80.57    3.64
   4  -3  -3   11.38    0.89
   4  -3  -3   10.90    0.97
   4  -3  -3   12.25    0.96
   4  -3  -3   11.28    1.50
   4  -3  -3    9.72    0.95
   4  -3  -3    8.65    1.00
  -4   3   3    8.10    1.03
   4  -3  -3   10.23    1.11
   4  -3  -3   10.36    1.03
   4  -3  -2    1.46    0.58
   4  -3  -2    1.21    0.58
   4  -3  -2    1.73    0.48
   4  -3  -2    0.77    0.59
   4  -3  -2    1.07    0.55
   4  -3  -2    0.99    0.53
  -4   3   2    1.07    0.56
   4  -3  -2    1.20    0.71
   4  -3  -1  101.27    3.00
   4  -3  -1   92.62    3.02
   4  -3  -1   91.20    3.20
  -4   3   1   89.43    2.91
   4  -3  -1   94.73    3.32
   4  -3   0  201.04    5.27
   4  -3   0  187.12    5.37
   4  -3   0  202.14    5.36
   4  -3   0  199.62    5.73
   4  -3   0  197.37    5.72
   4  -3   1   11.94    0.92
   4  -3   1   11.35    0.98
   4  -3   1   13.37    1.01
   4  -3   1   12.17    1.07
   4  -3   1   10.61    1.05
   4  -3   1   12.77    1.22
   4  -3   1   11.17    1.07
   4  -3   2    0.46    0.55
   4  -3   2    0.16    0.53
   4  -3   2    0.15    0.43
   4  -3   2   -0.46    1.11
   4  -3   2    0.50    0.57
   4  -3   2   -0.08    0.90
   4  -3   2    0.13    0.52
   4  -3   2    0.27    0.51
   4  -3   2    0.43    0.50
   4  -3   2    0.33    1.12
   4  -3   2   -0.69    0.97
   4  -3   2    0.41    0.73
  -4   3  -2    0.43    0.47
   4  -3   3   61.97    2.20
   4  -3   3   66.46    3.45
   4  -3   3   60.67    2.31
   4  -3   3   62.08    2.89
   4  -3   3   60.26    2.30
   4  -3   3   62.24    2.36
   4  -3   3   58.03    3.06
   4  -3   3   57.71    2.46
   4  -3   3   61.18    2.62
   4  -3   3   56.97    2.90
  -4   3  -3   60.86    2.31
   4  -3   4   79.46    2.52
   4  -3   4   74.64    3.88
  -4   3  -4   74.30    2.98
   4  -3   4   71.48    2.59
   4  -3   4   72.40    3.12
   4  -3   4   72.93    2.59
   4  -3   4   76.19    2.82
   4  -3   4   67.44    2.85
   4  -3   4   69.50    2.78
   4  -3   4   82.80    3.63
   4  -3   4   73.26    3.27
   4  -3   5  154.41    6.17
   4  -3   5  156.31    4.84
  -4   3  -5  154.30    5.02
  -4   3  -5  149.51    4.94
   4  -3   5  145.26    7.78
   4  -3   5  163.54    5.54
   4  -3   6  132.24    4.45
  -4   3  -6  132.52    4.58
  -4   3  -6  129.36    4.59
   4  -3   6  139.62    5.19
   4  -3   7   22.35    1.67
  -4   3  -7   22.39    1.69
  -4   3  -7   25.48    1.80
   4  -3   7   24.95    2.14
   4  -3   8   12.72    2.07
   4  -3   8   13.95    1.37
   4  -3   8   13.81    1.67
   4  -3   8   12.54    1.63
   4  -3   9   -0.11    1.39
   4  -3   9    1.80    1.08
   4  -3   9    0.94    0.99
   4  -3  10    0.51    1.14
   4  -3  10    0.62    0.63
   4  -3  10    0.42    0.90
   4  -3  10   -0.20    0.78
   4  -3  11   12.17    1.21
   4  -3  11   11.93    0.83
   4  -3  11   11.63    1.03
  -4   2  13   30.00    1.81
   4  -2 -13   25.32    1.41
  -4   2  13   26.42    1.09
   4  -2 -13   26.00    1.68
   4  -2 -12   78.08    3.17
  -4   2  12   76.38    2.63
  -4   2  11    3.40    1.07
   4  -2 -11    2.55    0.94
  -4   2  11    2.44    0.62
  -4   2  10    4.31    1.14
   4  -2 -10    3.04    1.01
   4  -2 -10    1.77    1.50
  -4   2  10    2.29    0.70
  -4   2   9   18.96    1.98
   4  -2  -9   22.75    1.91
   4  -2  -9   19.33    2.45
  -4   2   9   18.72    1.42
  -4   2   9   18.04    1.82
  -4   2   8    0.21    0.83
   4  -2  -8   -0.28    1.30
  -4   2   8    1.15    1.34
  -4   2   8    0.06    0.59
   4  -2  -7   76.68    3.34
   4  -2  -7   66.42    3.95
  -4   2   7   73.86    2.93
  -4   2   7   75.52    3.33
   4  -2  -6  184.65    5.74
   4  -2  -6  171.44    6.50
   4  -2  -6  179.17    5.03
  -4   2   6  179.62    5.65
  -4   2   6  183.75    5.24
   4  -2  -6  181.38    5.14
   4  -2  -5   94.05    3.44
   4  -2  -5   78.86    3.92
   4  -2  -5   91.58    2.92
   4  -2  -5   90.30    2.83
   4  -2  -5   91.10    3.00
   4  -2  -5   83.72    3.12
  -4   2   5   89.35    3.42
  -4   2   5   95.89    3.17
   4  -2  -5   90.36    3.11
   4  -2  -5   87.36    2.75
   4  -2  -4    3.53    0.58
  -4   2   4    2.92    0.77
   4  -2  -4    3.58    0.57
   4  -2  -4    3.01    0.57
   4  -2  -4    3.71    0.75
   4  -2  -4    3.54    0.81
  -4   2   4    3.53    0.67
   4  -2  -4    3.46    0.62
   4  -2  -3   62.67    2.31
   4  -2  -3   66.59    2.37
   4  -2  -3   65.44    2.22
   4  -2  -3   61.61    2.53
  -4   2   3   67.76    2.65
   4  -2  -3   62.68    2.49
   4  -2  -3   61.33    2.18
   4  -2  -2   37.53    1.64
   4  -2  -2   35.95    1.63
   4  -2  -2   36.20    1.53
   4  -2  -2   35.22    1.52
   4  -2  -1  499.12   12.02
   4  -2  -1  497.89   12.06
   4  -2  -1  521.29   12.40
   4  -2  -1  521.53   12.31
   4  -2   0  124.77    3.73
   4  -2   0  128.33    3.79
   4  -2   0  128.37    3.63
   4  -2   0  128.34    4.03
   4  -2   0  128.06    3.95
   4  -2   0  123.62    3.60
   4  -2   1  325.81    8.28
   4  -2   1  347.80    8.40
   4  -2   1  330.54    8.15
   4  -2   1  334.50    8.63
  -4   2  -1  334.21    8.24
   4  -2   1  339.22    8.55
   4  -2   1  335.63    8.16
   4  -2   2  423.29   10.25
   4  -2   2  425.64   10.14
   4  -2   2  433.73   10.36
   4  -2   2  407.97   10.19
   4  -2   2  427.26   10.63
  -4   2  -2  431.46   10.44
   4  -2   2  424.58   10.51
  -4   2  -2  432.26   10.45
   4  -2   2  421.51   10.09
   4  -2   3    2.39    0.51
   4  -2   3    2.64    1.26
   4  -2   3    2.16    0.52
   4  -2   3    1.87    0.68
  -4   2  -3    2.15    0.72
   4  -2   3    2.72    0.96
   4  -2   3    3.19    0.73
   4  -2   3    2.37    0.77
  -4   2  -3    1.98    0.55
   4  -2   3    3.21    0.66
   4  -2   4   14.68    2.02
   4  -2   4   14.81    1.25
   4  -2   4   16.32    1.11
  -4   2  -4   14.96    1.30
  -4   2  -4   15.61    1.35
   4  -2   4   13.54    1.13
   4  -2   4   14.25    2.00
  -4   2  -4   15.86    1.11
   4  -2   4   14.47    1.69
   4  -2   5   29.26    2.62
   4  -2   5   30.45    1.82
  -4   2  -5   31.33    1.91
  -4   2  -5   31.34    1.99
  -4   2  -5   32.17    1.65
   4  -2   5   36.58    2.47
   4  -2   6   25.66    2.79
   4  -2   6   31.32    1.91
  -4   2  -6   32.48    1.98
  -4   2  -6   27.66    1.99
   4  -2   6   34.12    2.51
  -4   2  -7  200.37    6.32
  -4   2  -7  204.69    6.53
   4  -2   7  214.57    7.20
   4  -2   8    6.86    1.82
   4  -2   8    8.35    1.54
   4  -2   9    0.95    1.40
   4  -2   9    0.44    0.74
   4  -2   9    0.47    0.98
   4  -2  10    2.08    1.15
   4  -2  10    2.50    0.71
   4  -2  10    2.27    1.10
   4  -2  11   33.09    1.89
   4  -2  11   32.62    1.42
   4  -2  11   30.64    1.60
  -4   1  14   11.60    1.14
  -4   1  13    0.97    0.82
   4  -1 -13    0.26    0.62
   4  -1 -13   -0.09    1.03
  -4   1  13    0.14    0.39
   4  -1 -13   -0.95    0.84
  -4   1  12   18.25    1.80
   4  -1 -12   19.88    1.63
   4  -1 -12   17.10    2.08
  -4   1  12   16.28    1.21
  -4   1  11   21.09    2.02
   4  -1 -11   18.59    1.72
   4  -1 -11   16.32    2.22
  -4   1  11   17.48    1.39
  -4   1  10    4.66    1.27
   4  -1 -10    5.15    1.28
   4  -1 -10    5.27    1.66
  -4   1  10    5.41    0.92
  -4   1  10    5.55    1.26
  -4   1   9    7.10    1.31
   4  -1  -9    6.84    1.24
   4  -1  -9    7.23    1.85
  -4   1   9    6.31    1.01
  -4   1   9    5.74    0.93
  -4   1   8   30.92    2.25
  -4   1   8   25.78    1.74
  -4   1   8   29.07    1.80
  -4   1   7    0.27    0.79
   4  -1  -7   -0.31    0.72
   4  -1  -7   -0.20    0.53
  -4   1   7   -0.07    0.56
   4  -1  -6   30.51    1.88
   4  -1  -6   27.53    2.46
   4  -1  -6   32.48    1.58
   4  -1  -6   28.88    1.40
   4  -1  -6   29.47    1.59
  -4   1   6   30.45    1.75
   4  -1  -6   26.95    1.48
   4  -1  -5   32.69    1.49
   4  -1  -5   34.21    1.54
   4  -1  -5   32.77    1.41
   4  -1  -5   36.24    1.75
  -4   1   5   32.05    1.77
   4  -1  -5   32.29    1.61
   4  -1  -5   30.52    1.38
   4  -1  -4   81.36    2.68
   4  -1  -4   83.94    2.61
   4  -1  -4   86.25    2.98
   4  -1  -4   83.66    2.90
   4  -1  -4   86.14    2.66
   4  -1  -3   85.73    2.72
   4  -1  -3   84.64    2.97
  -4   1   3   80.79    2.57
   4  -1  -3   86.10    2.94
   4  -1  -2   37.82    1.57
  -4   1   2   35.59    1.53
   4  -1  -1  131.60    3.93
   4  -1  -1  125.27    3.87
  -4   1   1  122.57    3.64
   4  -1   0  216.66    5.58
   4  -1   0  213.64    5.84
   4  -1   0  219.67    5.89
  -4   1   0  210.14    5.73
   4  -1   1   66.38    2.30
   4  -1   1   68.72    2.22
   4  -1   1   66.02    2.53
  -4   1  -1   67.01    2.54
   4  -1   1   71.70    2.56
   4  -1   1   65.67    2.25
   4  -1   2   13.95    0.95
   4  -1   2   14.62    0.91
   4  -1   2   11.80    1.02
   4  -1   2   15.32    1.18
  -4   1  -2   14.14    1.19
   4  -1   2   14.03    1.12
  -4   1  -2   13.36    1.10
   4  -1   2   12.56    0.90
   4  -1   3   34.97    1.58
   4  -1   3   34.48    1.48
   4  -1   3   37.58    1.83
   4  -1   3   36.16    1.81
  -4   1  -3   36.72    1.98
   4  -1   3   33.98    2.25
   4  -1   3   36.61    1.77
  -4   1  -3   39.73    1.81
   4  -1   3   36.93    1.52
   4  -1   4  118.71    3.59
   4  -1   4  124.77    4.07
  -4   1  -4  123.24    4.33
   4  -1   4  127.68    5.98
  -4   1  -4  129.90    3.95
   4  -1   4  115.21    4.76
   4  -1   5  334.21    8.82
  -4   1  -5  327.04    8.95
  -4   1  -5  327.88    9.22
  -4   1  -5  335.29    8.49
   4  -1   5  312.40    9.77
  -4   1  -6   97.86    3.73
  -4   1  -6   98.41    4.06
  -4   1  -6   97.26    3.40
   4  -1   6   99.39    4.54
  -4   1  -7    0.57    0.85
  -4   1  -7    0.71    0.68
  -4   1  -7   -0.19    0.94
   4  -1   7   -0.60    1.26
  -4   1  -8    7.58    1.13
   4  -1   8    6.46    1.11
   4  -1   9    4.04    1.61
   4  -1   9    4.77    0.92
   4  -1  10    3.01    1.31
   4  -1  10    2.79    0.70
   4  -1  10    3.45    0.96
   4  -1  11   10.00    0.93
   4  -1  11    8.14    1.09
   4  -1  11    7.65    0.95
  -4   0  14   96.78    3.62
  -4   0  14   85.55    2.57
  -4   0  13    0.92    0.91
   4   0 -13    1.42    0.72
   4   0 -13    1.17    0.73
  -4   0  13    1.44    0.49
  -4   0  12    5.32    1.32
   4   0 -12    4.65    1.02
   4   0 -12    4.84    1.52
  -4   0  12    5.03    0.80
   4   0 -11  104.59    4.27
   4   0 -11   94.45    5.01
  -4   0  11  103.90    3.83
  -4   0  10   14.29    1.81
   4   0 -10   13.19    1.57
   4   0 -10    9.81    1.98
  -4   0  10   11.79    1.26
  -4   0  10   12.42    1.48
  -4   0  10   13.80    1.33
  -4   0   9    0.81    0.91
   4   0  -9    1.47    0.97
   4   0  -9    0.60    1.53
  -4   0   9    1.58    1.26
  -4   0   9    0.28    0.64
  -4   0   9    0.16    0.68
  -4   0   8   46.63    2.79
   4   0  -8   41.35    2.50
   4   0  -8   35.24    2.98
   4   0  -8   46.21    2.11
  -4   0   8   38.08    2.81
  -4   0   8   40.62    2.26
  -4   0   7  198.42    6.22
   4   0  -7  144.46    6.38
   4   0  -7  168.99    4.62
   4   0  -7  188.71    5.08
   4   0  -7  165.38    4.84
  -4   0   7  175.03    5.50
  -4   0   7  176.18    5.58
   4   0  -7  168.18    4.81
   4   0  -6    8.99    1.14
   4   0  -6    9.03    0.76
   4   0  -6    6.54    1.54
   4   0  -6    7.68    0.86
   4   0  -6   10.08    0.76
   4   0  -6    9.04    0.82
   4   0  -6    9.27    0.94
  -4   0   6    8.16    1.04
   4   0  -6    9.16    0.92
   4   0  -6    9.08    0.74
  -4   0   6    9.81    1.13
   4   0  -5  293.96    7.18
   4   0  -5  291.54    7.29
   4   0  -5  279.06    7.05
   4   0  -5  291.99    7.49
   4   0  -5  284.21    7.25
  -4   0   5  294.92    7.87
  -4   0   5  293.55    7.80
   4   0  -5  289.61    7.48
   4   0  -5  279.81    7.11
   4   0  -4  133.16    3.76
  -4   0   4  136.11    4.16
   4   0  -4  132.32    4.01
  -4   0   4  132.62    3.96
   4   0  -4  131.81    4.04
   4   0  -4  127.30    3.72
   4   0  -3   19.79    1.08
  -4   0   3   19.44    1.23
   4   0  -3   19.82    1.30
   4   0  -3   18.62    1.28
   4   0  -2 1132.32   25.12
  -4   0   2 1112.79   25.44
  -4   0   1  178.62    5.10
   4   0  -1  179.61    5.05
   4   0  -1  177.75    5.08
   4   0   0  303.43    7.42
   4   0   0  306.18    7.76
  -4   0   0  312.53    7.95
   4   0   0  304.56    7.79
   4   0   0  288.94    7.42
   4   0   1  778.40   17.53
  -4   0  -1  796.31   18.23
   4   0   1  783.25   17.45
   4   0   1  737.21   17.73
   4   0   1  795.23   17.91
   4   0   1  797.03   17.94
   4   0   1  760.99   17.53
  -4   0  -1  713.78   17.91
   4   0   2   37.02    1.57
   4   0   2   38.95    1.54
   4   0   2   36.61    1.81
  -4   0  -2   38.41    2.06
   4   0   2   37.95    1.82
   4   0   2   36.18    1.78
  -4   0  -2   37.51    1.79
   4   0   2   36.22    1.56
   4   0   3   64.44    2.20
   4   0   3   59.58    2.06
   4   0   3   60.14    2.52
   4   0   3   61.34    2.38
   4   0   3   61.38    2.41
  -4   0  -3   62.51    2.82
   4   0   3   65.76    4.04
  -4   0  -3   63.59    2.49
   4   0   3   59.66    2.11
   4   0   4  107.08    3.82
  -4   0  -4  108.33    3.80
  -4   0  -4  110.97    4.21
  -4   0  -4  115.34    3.72
   4   0   5  659.97   18.14
  -4   0  -5  646.22   16.40
  -4   0  -5  695.01   17.14
  -4   0  -5  712.58   16.32
  -4   0  -6  110.54    4.00
  -4   0  -6  116.44    4.62
  -4   0  -6  119.14    3.99
  -4   0  -7  120.84    4.88
   4   0   7  116.31    4.25
   4   0   7  117.97    5.04
  -4   0  -8   44.24    2.54
   4   0   8   38.14    2.16
   4   0   8   36.77    2.58
  -4   0  -9    3.42    0.93
   4   0   9    2.77    0.79
   4   0   9    4.20    1.13
   4   0  10    6.12    1.26
  -4   0 -10    5.53    0.76
   4   0  10    5.30    0.95
   4   0  11   11.53    1.01
   4   0  11   12.61    0.82
  -4  -1  14    5.16    1.08
  -4  -1  13    3.12    1.15
  -4  -1  12    4.87    1.38
  -4  -1  11   12.89    1.81
   4   1 -11   13.07    1.54
  -4  -1  10    8.90    1.68
   4   1 -10    7.92    1.32
   4   1 -10    8.63    1.96
   4   1 -10   10.80    1.12
  -4  -1  10    8.75    1.26
  -4  -1  10    9.42    1.23
  -4  -1   9   19.22    2.05
   4   1  -9   17.54    1.78
   4   1  -9   15.33    2.23
   4   1  -9   19.17    1.39
  -4  -1   9   17.30    1.78
  -4  -1   9   18.68    1.59
  -4  -1   9   14.96    1.38
  -4  -1   8   25.25    2.23
   4   1  -8   23.75    1.95
   4   1  -8   23.40    1.46
  -4  -1   8   24.48    2.35
  -4  -1   8   24.45    1.83
  -4  -1   8   21.75    1.50
  -4  -1   7    1.64    0.57
  -4  -1   7    1.89    0.94
   4   1  -7    1.94    0.62
   4   1  -7    0.96    0.54
  -4  -1   7    1.64    1.87
  -4  -1   7    1.62    0.80
   4   1  -7    1.11    0.61
   4   1  -7    1.58    0.63
   4   1  -7    0.87    0.40
  -4  -1   6   65.78    3.22
   4   1  -6   56.21    2.09
   4   1  -6   54.12    2.71
   4   1  -6   57.71    2.33
   4   1  -6   58.56    2.38
  -4  -1   6   56.14    2.61
   4   1  -6   61.56    2.41
  -4  -1   6   61.31    2.80
   4   1  -6   56.27    2.37
   4   1  -6   59.09    2.14
  -4  -1   6   60.33    2.29
   4   1  -5   81.54    2.60
   4   1  -5   79.20    2.76
   4   1  -5   79.53    2.85
  -4  -1   5   76.33    2.95
  -4  -1   5   79.57    3.00
  -4  -1   5   80.09    3.28
   4   1  -5   79.64    2.87
   4   1  -5   78.05    2.90
   4   1  -5   75.98    2.60
  -4  -1   5   72.02    2.58
   4   1  -4   14.04    0.93
   4   1  -4   12.81    0.98
   4   1  -4   10.36    0.99
  -4  -1   4   11.38    1.08
  -4  -1   4   12.64    1.17
   4   1  -4   13.32    1.14
   4   1  -4   14.73    1.22
   4   1  -4   13.02    0.96
   4   1  -3    4.81    0.67
   4   1  -3    5.40    0.68
  -4  -1   3    4.34    0.85
   4   1  -3    5.34    0.89
   4   1  -3    4.96    0.85
  -4  -1   3    5.35    0.70
   4   1  -2  122.15    3.87
  -4  -1   2  116.07    3.97
   4   1  -2  117.38    3.81
   4   1  -2  123.08    3.93
   4   1  -2  115.06    3.53
  -4  -1   2  124.61    3.68
   4   1  -1  255.21    6.71
  -4  -1   1  253.33    7.02
   4   1  -1  252.74    6.75
   4   1  -1  251.55    6.81
   4   1  -1  232.93    6.38
  -4  -1   1  264.37    6.63
   4   1   0   98.98    3.00
   4   1   0   89.42    3.13
  -4  -1   0   98.32    3.61
   4   1   0  102.24    3.36
   4   1   0   98.48    3.38
   4   1   0   94.61    3.04
  -4  -1   0   98.33    3.22
   4   1   1   32.57    1.45
   4   1   1   29.89    1.51
   4   1   1   27.47    1.63
  -4  -1  -1   32.93    1.99
   4   1   1   32.00    1.71
   4   1   1   32.78    1.73
   4   1   1   30.60    1.47
   4   1   2   34.41    1.50
   4   1   2   31.33    1.78
  -4  -1  -2   34.68    2.09
   4   1   2   32.46    1.71
   4   1   2   31.74    3.68
   4   1   2   35.50    1.80
   4   1   2   32.79    1.51
   4   1   3   54.26    2.01
   4   1   3   56.74    1.97
   4   1   3   52.23    2.45
  -4  -1  -3   55.22    2.35
  -4  -1  -3   55.86    2.84
   4   1   3   58.28    2.31
   4   1   3   58.62    2.35
  -4  -1  -3   59.81    2.47
   4   1   3   53.55    2.02
  -4  -1  -4  110.17    3.86
  -4  -1  -4  109.35    4.47
  -4  -1  -4  122.39    4.03
  -4  -1  -5  118.45    4.74
  -4  -1  -5  128.97    4.21
  -4  -1  -5  130.44    4.77
   4   1   6   22.72    2.54
   4   1   6   22.48    1.75
  -4  -1  -6   15.38    1.60
  -4  -1  -6   20.96    1.93
  -4  -1  -6   22.50    1.67
   4   1   6   23.15    2.22
  -4  -1  -6   24.82    2.09
  -4  -1  -7   -0.19    0.93
   4   1   7   -0.33    1.13
  -4  -1  -8    3.27    0.96
   4   1   8    1.38    1.05
  -4  -1  -9    0.95    0.72
   4   1   9    1.07    0.84
   4   1  10    5.14    1.07
  -4  -1 -10    6.14    0.78
   4   1  10    6.35    0.78
  -4  -2  14    0.79    0.97
  -4  -2  14    0.65    0.34
  -4  -2  13   67.34    3.59
  -4  -2  13   68.12    2.43
  -4  -2  12   10.17    1.82
  -4  -2  12   10.87    1.07
  -4  -2  11   62.68    3.84
   4   2 -11   62.18    2.51
  -4  -2  11   55.29    2.61
  -4  -2  10    4.22    1.46
   4   2 -10    5.45    0.92
  -4  -2  10    3.96    0.93
  -4  -2   9    4.07    0.93
  -4  -2   9    5.76    1.53
   4   2  -9    5.14    0.85
   4   2  -9    5.76    0.90
  -4  -2   9    5.79    1.09
  -4  -2   8  101.62    4.82
   4   2  -8  111.83    3.66
   4   2  -8  101.06    3.67
  -4  -2   8   89.70    3.65
  -4  -2   8   91.68    3.65
  -4  -2   7  284.11    9.03
   4   2  -7  267.97    6.72
   4   2  -7  269.36    7.34
   4   2  -7  262.87    7.55
  -4  -2   7  232.63    7.28
   4   2  -7  264.47    7.08
   4   2  -7  274.59    7.19
   4   2  -7  266.50    6.75
  -4  -2   7  235.58    7.20
  -4  -2   6   13.74    1.81
   4   2  -6   13.95    1.17
   4   2  -6   12.63    1.19
  -4  -2   6   14.03    1.90
   4   2  -6   14.15    1.25
   4   2  -6   14.06    1.29
   4   2  -6   10.88    1.52
   4   2  -6   12.01    0.99
  -4  -2   6   13.81    1.18
  -4  -2   5    7.92    1.56
   4   2  -5    7.17    0.91
   4   2  -5    9.44    1.04
  -4  -2   5    6.09    0.96
  -4  -2   5    7.22    1.06
  -4  -2   5    6.65    1.07
   4   2  -5    9.02    1.41
   4   2  -5    8.12    1.08
   4   2  -5    9.26    0.89
   4   2  -5    6.90    0.98
  -4  -2   5    7.30    0.73
   4   2  -4   35.04    1.99
   4   2  -4   32.76    1.68
   4   2  -4   32.98    1.84
  -4  -2   4   27.45    1.58
   4   2  -4   30.64    2.17
  -4  -2   4   29.83    1.91
   4   2  -4   31.41    1.82
   4   2  -4   32.97    1.91
   4   2  -4   33.09    1.61
  -4  -2   4   27.66    1.46
   4   2  -3   34.33    2.01
   4   2  -3   34.30    1.73
  -4  -2   3   38.51    2.20
   4   2  -3   36.46    1.71
  -4  -2   3   36.74    1.65
   4   2  -2  593.75   14.42
   4   2  -2  556.92   13.78
   4   2  -2  558.91   14.69
  -4  -2   2  566.51   14.54
   4   2  -2  605.65   14.23
   4   2  -2  594.86   14.32
  -4  -2   2  602.32   13.79
   4   2  -1  218.04    6.41
   4   2  -1  215.70    6.00
   4   2  -1  213.07    6.80
  -4  -2   1  222.80    6.72
   4   2  -1  232.40    6.41
   4   2  -1  234.29    6.51
   4   2  -1  218.10    5.99
  -4  -2   1  235.51    6.10
   4   2   0   31.57    1.82
   4   2   0   29.10    1.56
   4   2   0   29.37    1.48
   4   2   0   34.82    2.30
  -4  -2   0   31.87    2.06
   4   2   0   33.19    1.84
   4   2   0   32.57    1.87
   4   2   0   31.94    1.59
  -4  -2   0   30.79    1.66
   4   2   1   12.35    1.15
   4   2   1   10.93    0.99
   4   2   1   10.74    1.06
  -4  -2  -1   12.49    1.42
   4   2   1   12.47    1.21
   4   2   1   12.65    1.22
   4   2   1   13.92    1.58
   4   2   1   12.67    0.98
  -4  -2  -1   12.42    1.13
   4   2   2    4.51    0.68
   4   2   2    3.73    0.81
  -4  -2  -2    4.55    1.17
  -4  -2  -2    5.43    0.69
   4   2   2    6.04    1.26
   4   2   2    5.12    0.90
   4   2   2    3.82    0.59
   4   2   2    4.11    0.84
  -4  -2  -2    4.74    0.93
   4   2   3   25.69    1.27
   4   2   3   22.96    1.69
  -4  -2  -3   19.87    1.32
  -4  -2  -3   25.37    2.00
   4   2   3   22.82    1.26
  -4  -2  -3   28.03    2.23
  -4  -2  -4  465.30   12.75
  -4  -2  -5 1051.78   25.53
  -4  -2  -5 1184.71   26.76
  -4  -2  -6    1.40    1.21
  -4  -2  -6    0.67    0.99
   4   2   6    0.11    1.09
  -4  -2  -7   16.67    1.67
   4   2   7   16.21    1.72
  -4  -2  -7   16.55    1.77
  -4  -2  -8   70.42    3.00
   4   2   8   61.53    2.85
  -4  -2  -8   63.52    2.87
  -4  -2  -9   11.03    1.09
   4   2   9   12.22    1.01
  -4  -3  14    2.20    0.95
  -4  -3  13    6.46    1.46
  -4  -3  13    4.92    0.59
  -4  -3  12    3.03    1.37
   4   3 -12    3.05    0.61
  -4  -3  12    2.90    0.63
  -4  -3  11   11.00    2.10
  -4  -3  11   11.95    1.19
  -4  -3  10   -0.68    1.50
   4   3 -10    0.81    0.63
  -4  -3  10    0.19    0.56
  -4  -3   9   35.38    3.28
   4   3  -9   42.43    2.07
   4   3  -9   36.11    2.15
  -4  -3   9   35.01    2.05
  -4  -3   9   33.89    2.28
  -4  -3   8    1.34    0.82
  -4  -3   8    2.41    1.47
  -4  -3   8    3.68    1.33
   4   3  -8    3.05    0.81
   4   3  -8    2.35    0.79
  -4  -3   8    3.46    1.00
  -4  -3   7    7.47    1.88
   4   3  -7    8.79    1.10
   4   3  -7    8.75    1.17
  -4  -3   7    7.94    1.23
   4   3  -7    9.31    1.12
   4   3  -7    7.53    1.47
   4   3  -7    7.82    1.06
   4   3  -7    9.29    0.93
  -4  -3   6   10.35    2.06
   4   3  -6   10.29    1.22
   4   3  -6   12.10    1.30
  -4  -3   6   11.32    1.40
   4   3  -6   10.96    1.28
   4   3  -6   11.24    1.66
   4   3  -6   11.31    1.01
  -4  -3   5   35.31    3.38
   4   3  -5   42.25    2.12
   4   3  -5   38.29    2.19
   4   3  -5   38.88    2.60
  -4  -3   5   43.63    2.55
  -4  -3   5   40.66    2.41
   4   3  -5   41.22    2.30
   4   3  -5   41.15    2.24
   4   3  -5   44.66    2.01
   4   3  -4    0.16    0.53
  -4  -3   4    0.18    1.70
   4   3  -4    0.78    0.80
   4   3  -4    0.78    0.61
  -4  -3   4    0.44    0.80
  -4  -3   4    0.65    0.71
   4   3  -4    1.24    1.29
   4   3  -4    0.98    0.85
   4   3  -4    0.07    0.73
   4   3  -3    5.38    0.81
  -4  -3   3    5.79    2.05
   4   3  -3    4.52    1.02
   4   3  -3    4.15    0.83
  -4  -3   3    4.22    1.09
  -4  -3   3    4.24    0.69
   4   3  -2   85.00    3.55
   4   3  -2   79.37    3.07
   4   3  -2   82.48    3.81
  -4  -3   2   77.42    3.57
   4   3  -2   79.47    3.28
   4   3  -2   88.56    3.48
  -4  -3   2   82.28    2.84
   4   3  -1   76.81    3.36
   4   3  -1   78.61    3.06
   4   3  -1   72.94    3.64
  -4  -3   1   79.61    3.61
   4   3  -1   85.86    3.35
   4   3  -1   83.54    3.38
   4   3  -1   81.30    2.95
  -4  -3   1   78.26    2.91
   4   3   0   57.63    2.78
   4   3   0   57.02    2.49
   4   3   0   53.18    3.03
   4   3   0   58.70    2.68
   4   3   0   58.80    2.75
   4   3   0   56.10    2.35
  -4  -3   0   54.24    2.47
   4   3   1   29.70    1.96
   4   3   1   30.15    1.77
   4   3   1   31.40    1.81
   4   3   1   32.65    2.38
   4   3   1   32.69    1.95
   4   3   1   33.93    2.05
   4   3   1   35.91    1.74
  -4  -3  -1   32.49    2.05
   4   3   2   13.17    1.31
   4   3   2   14.48    1.22
  -4  -3  -2   15.37    2.41
   4   3   2   13.09    1.29
   4   3   2   15.73    1.73
  -4  -3  -2   15.35    1.71
   4   3   2   12.97    1.25
   4   3   2   16.50    1.37
   4   3   2   14.92    1.10
  -4  -3  -2   16.49    1.67
  -4  -3  -2   14.28    1.86
  -4  -3  -3   28.03    1.46
   4   3   3   27.62    1.65
   4   3   3   33.11    2.01
  -4  -3  -3   32.37    2.34
  -4  -3  -3   29.28    2.03
   4   3   3   27.60    1.39
  -4  -3  -3   29.79    2.52
  -4  -3  -4  103.21    4.68
   4   3   5   29.80    2.36
  -4  -3  -5   41.51    2.76
  -4  -3  -6    0.10    1.10
   4   3   6    0.52    1.01
  -4  -3  -7    0.72    0.95
   4   3   7   -0.06    0.79
  -4  -3  -8    0.95    0.68
   4   3   8    0.69    0.53
  -4  -3  -8    0.42    0.78
  -4  -4  13   32.08    2.47
  -4  -4  12    1.44    1.31
   4   4 -12    1.28    0.49
  -4  -4  12    0.02    0.22
  -4  -4  11   35.31    3.26
   4   4 -11   42.83    1.83
  -4  -4  11   35.31    1.65
  -4  -4  10    2.51    1.58
   4   4 -10    4.31    0.81
  -4  -4  10    3.34    0.68
  -4  -4   9  100.14    5.87
  -4  -4   9  112.21    3.86
  -4  -4   8  688.11   16.20
  -4  -4   8  740.12   17.51
   4   4  -8  713.29   16.78
   4   4  -8  700.80   17.15
   4   4  -8  680.13   16.16
  -4  -4   7  197.85    9.02
  -4  -4   7  220.65    6.05
  -4  -4   7  202.21    6.28
  -4  -4   7  235.16    7.31
   4   4  -7  224.16    6.45
   4   4  -7  210.25    6.74
   4   4  -7  220.02    7.01
  -4  -4   7  210.30    6.77
   4   4  -7  218.29    6.45
   4   4  -7  219.08    6.54
   4   4  -7  218.92    6.05
  -4  -4   6   33.76    3.74
  -4  -4   6   39.67    2.93
   4   4  -6   38.87    2.12
   4   4  -6   34.08    2.58
  -4  -4   6   35.06    2.23
   4   4  -6   35.91    2.14
   4   4  -6   36.10    2.25
   4   4  -6   36.19    1.89
  -4  -4   5    7.57    2.48
  -4  -4   5   16.47    2.91
  -4  -4   5   11.89    1.58
  -4  -4   5   12.24    1.39
   4   4  -5   11.60    1.33
   4   4  -5   12.07    1.46
  -4  -4   5   11.42    1.35
   4   4  -5    7.06    1.72
   4   4  -5   11.63    1.13
   4   4  -4    0.06    0.60
  -4  -4   4    0.24    2.01
   4   4  -4   -0.40    0.82
  -4  -4   4    0.96    3.28
   4   4  -4    0.28    0.70
  -4  -4   4   -0.58    0.76
   4   4  -4   -0.11    1.34
   4   4  -4   -0.69    0.88
  -4  -4   4   -0.07    0.96
   4   4  -4    0.08    0.80
   4   4  -3   65.69    3.39
  -4  -4   3   70.93    4.99
   4   4  -3   69.48    2.97
  -4  -4   3   68.06    3.08
  -4  -4   3   63.87    3.05
   4   4  -3   73.43    2.86
   4   4  -2   82.30    3.70
  -4  -4   2   77.16    4.91
   4   4  -2   75.10    3.14
   4   4  -2   78.04    3.95
   4   4  -2   79.58    3.42
   4   4  -2   77.05    3.45
   4   4  -1   17.46    1.68
   4   4  -1   15.84    1.55
   4   4  -1   17.00    1.46
  -4  -4   1   19.80    2.88
  -4  -4   1   17.52    1.84
   4   4  -1   16.47    1.66
   4   4  -1   16.39    2.05
   4   4  -1   18.70    1.41
  -4  -4   1   17.01    1.49
   4   4   0   46.28    2.67
  -4  -4   0   47.49    3.08
   4   4   0   43.07    2.26
   4   4   0   47.58    2.94
   4   4   0   46.27    2.53
  -4  -4   0   44.00    2.74
   4   4   0   44.96    2.41
   4   4   0   44.03    2.10
  -4  -4   0   41.54    2.24
  -4  -4   0   35.70    3.05
   4   4   1   25.96    1.78
   4   4   1   25.59    1.95
  -4  -4  -1   29.15    1.62
  -4  -4  -1   23.35    1.65
  -4  -4  -1   27.25    2.22
   4   4   1   27.16    1.73
  -4  -4  -1   23.40    2.09
   4   4   1   26.99    1.86
   4   4   1   27.52    1.59
  -4  -4  -1   21.26    1.72
   4   4   1   28.54    2.26
  -4  -4  -2    7.03    0.87
  -4  -4  -2    8.05    1.34
   4   4   2    6.72    0.99
   4   4   2    6.92    1.41
   4   4   2    7.35    0.83
   4   4   3   68.75    2.80
  -4  -4  -3   80.64    3.91
  -4  -4  -4   65.86    3.20
  -4  -4  -4   72.84    3.59
  -4  -4  -5   65.90    2.96
  -4  -4  -5   60.99    3.17
  -4  -4  -6   77.00    3.06
   4   4   6   69.80    2.72
  -4  -4  -6   76.63    3.32
  -4  -4  -7    9.93    0.97
  -4  -4  -7   10.47    1.21
  -4  -5  12    0.32    1.15
  -4  -5  11    6.33    1.88
   4   5 -11    8.75    0.77
  -4  -5  10    0.70    1.60
   4   5 -10    0.21    0.50
  -4  -5   9   10.58    2.56
   4   5  -9   19.72    1.34
  -4  -5   8    5.86    2.19
  -4  -5   8    8.13    0.87
  -4  -5   8    9.99    1.43
   4   5  -8    6.98    0.99
   4   5  -8    7.62    1.40
   4   5  -8    9.00    0.85
   4   5  -7    2.41    0.65
  -4  -5   7    1.66    2.06
  -4  -5   7    2.30    1.21
   4   5  -7    3.37    0.91
  -4  -5   7    2.98    0.73
   4   5  -7    2.66    1.36
  -4  -5   7    2.00    1.01
   4   5  -6    5.07    0.88
  -4  -5   6    2.25    2.10
  -4  -5   6    5.09    1.36
   4   5  -6    6.15    0.99
  -4  -5   6    6.84    0.93
   4   5  -6    4.39    1.47
  -4  -5   6    2.80    1.12
  -4  -5   5   17.14    3.30
  -4  -5   5   20.22    1.45
   4   5  -5   17.29    1.50
   4   5  -5   21.33    2.19
  -4  -5   5   17.39    1.72
   4   5  -5   19.83    1.43
   4   5  -4    6.33    0.95
  -4  -5   4    5.09    0.90
  -4  -5   4    3.69    1.17
  -4  -5   3    7.77    1.04
  -4  -5   3    6.09    1.46
   4   5  -3    7.34    1.76
  -4  -5   2   79.84    3.07
  -4  -5   2   79.44    3.92
   4   5  -2   75.95    3.18
   4   5  -2   75.11    3.93
   4   5  -2   77.47    3.05
  -4  -5   2   81.21    3.76
  -4  -5   1   20.50    1.45
  -4  -5   1   23.03    2.14
   4   5  -1   20.30    1.56
   4   5  -1   22.18    2.24
   4   5  -1   22.32    1.50
  -4  -5   1   20.60    2.06
  -4  -5   0   19.22    1.36
  -4  -5   0   17.18    1.85
   4   5   0   17.84    1.46
   4   5   0   21.98    2.10
   4   5   0   18.68    1.33
  -4  -5   0   17.11    1.99
  -4  -5  -1   13.72    1.73
  -4  -5  -1   12.95    1.08
  -4  -5  -1   15.61    1.68
   4   5   1   12.37    1.21
   4   5   1   14.90    1.79
   4   5   1   12.12    1.03
  -4  -5  -2   18.64    1.13
  -4  -5  -2   15.73    1.61
   4   5   2   18.16    1.33
   4   5   2   18.81    1.61
   4   5   2   17.98    1.08
  -4  -5  -2   19.30    2.03
  -4  -5  -3   33.95    2.14
   4   5   3   38.85    1.81
  -4  -5  -4   20.41    1.41
   4   5   4   19.03    1.34
  -4  -5  -5    2.22    1.01
  -4  -5  -5    1.33    0.64
  -4  -5  -6    0.05    0.71
  -4  -6  10   52.84    3.59
   4   6 -10   59.04    1.91
  -4  -6   9   85.24    4.97
   4   6  -9  102.97    3.06
  -4  -6   8   72.60    4.56
  -4  -6   8   98.58    2.08
   4   6  -8   93.16    2.39
  -4  -6   8   96.89    2.03
  -4  -6   8   83.67    2.33
   4   6  -8   95.99    2.03
  -4  -6   7    7.46    1.29
   4   6  -7    6.33    0.85
  -4  -6   7    6.97    0.81
   4   6  -7    8.02    1.35
  -4  -6   7    7.17    1.11
   4   6  -7    7.95    0.78
  -4  -6   6   21.25    1.31
  -4  -6   6   23.29    1.99
   4   6  -6   17.49    1.34
   4   6  -6   19.59    1.86
  -4  -6   6   15.43    1.44
   4   6  -6   21.59    1.32
  -4  -6   5   28.20    1.57
  -4  -6   5   33.27    2.37
   4   6  -5   27.33    1.69
   4   6  -5   30.94    2.32
   4   6  -5   27.91    1.60
  -4  -6   4   42.84    1.80
   4   6  -4   44.96    1.96
   4   6  -4   44.73    1.83
  -4  -6   3   82.01    3.76
   4   6  -3   78.68    3.67
  -4  -6   2   67.82    2.57
  -4  -6   2   70.79    3.45
   4   6  -2   61.07    2.63
   4   6  -2   63.39    3.31
   4   6  -2   64.86    2.53
  -4  -6   2   58.16    2.89
  -4  -6   1    4.21    1.10
   4   6  -1    5.18    0.77
  -4  -6   1    7.38    1.32
   4   6  -1    4.07    0.82
  -4  -6   1    4.72    0.77
   4   6  -1    5.64    1.44
  -4  -6   0    6.32    1.22
  -4  -6   0    7.60    0.80
  -4  -6   0    6.70    1.24
   4   6   0    7.07    0.92
   4   6   0    8.17    1.35
   4   6   0    7.03    0.75
  -4  -6  -1   18.18    1.02
  -4  -6  -1   17.73    1.47
   4   6   1   17.89    1.23
   4   6   1   20.34    1.47
   4   6   1   18.13    0.98
  -4  -6  -1   19.22    1.67
  -4  -6  -2   -0.67    0.95
   4   6   2    0.14    0.44
  -4  -6  -3   -0.40    0.84
  -4  -6  -4   42.52    1.94
   4   7  -7   -0.08    0.32
  -4  -7   7    0.71    0.73
   4   7  -7   -0.32    0.39
  -4  -7   7   -0.35    0.36
  -4  -7   7    0.04    0.66
  -4  -7   7   -0.02    0.35
   4   7  -7    0.87    0.66
   4   7  -6   -0.28    0.38
  -4  -7   6   -0.38    0.84
   4   7  -6    0.10    0.43
  -4  -7   6   -0.29    0.40
   4   7  -6   -0.29    0.87
   4   7  -5    4.75    0.61
  -4  -7   5    5.53    1.11
   4   7  -5    3.92    0.65
  -4  -7   5    5.30    0.65
   4   7  -5    5.06    1.08
   4   7  -4    0.66    0.44
   4   7  -4    0.59    0.49
  -4  -7   4   -0.44    0.46
  -4  -7   3    6.00    1.12
   4   7  -3    5.36    0.71
   4   7  -3    5.73    1.09
  -4  -7   2   15.31    1.41
  -4  -7   2   12.33    0.86
   4   7  -2   13.29    1.27
   4   7  -2   13.79    0.86
  -4  -7   1    7.16    0.61
  -4  -7   1    7.98    1.05
   4   7  -1    5.22    0.66
   4   7  -1    7.78    0.99
   4   7  -1    6.56    0.57
   4   7   0   16.06    0.95
   5  -8  -3   21.92    1.24
   5  -8  -2   49.52    1.82
   5  -8  -2   56.77    2.31
   5  -8  -1    6.42    0.70
   5  -8  -1    8.63    1.08
   5  -8   0   18.98    1.50
   5  -8   1   53.70    2.00
   5  -8   2    4.70    0.62
   5  -8   2    4.57    0.92
   5  -8   3    5.01    0.84
   5  -8   3    2.75    0.49
   5  -8   4   -0.17    0.28
   5  -7  -6   -0.27    0.22
   5  -7  -5    0.46    0.13
   5  -7  -4    0.23    0.78
   5  -7  -4    0.14    0.46
   5  -7  -3    1.04    0.92
   5  -7  -3    0.87    0.56
   5  -7  -2    1.19    0.99
   5  -7  -2    0.10    0.56
   5  -7  -1    9.90    1.03
   5  -7  -1   10.22    1.53
   5  -7   0   22.51    1.48
   5  -7   0   24.37    2.08
   5  -7   1    2.03    1.20
   5  -7   1    3.50    1.18
   5  -7   1    2.97    0.71
   5  -7   2    2.94    1.23
   5  -7   2    3.93    1.13
   5  -7   2    3.82    0.73
   5  -7   3    1.87    0.93
   5  -7   3    1.84    0.62
   5  -7   4    0.60    0.95
   5  -7   4    0.59    0.75
   5  -7   4    0.70    0.45
   5  -7   5    1.00    0.21
   5  -7   7    4.82    0.89
   5  -6  -9    5.46    0.60
   5  -6  -8   59.01    1.85
   5  -6  -8   -0.04    0.50
   5  -6  -7   48.00    2.10
   5  -6  -7   40.50    2.17
   5  -6  -6    5.35    0.89
   5  -6  -6    5.60    1.16
   5  -6  -5   11.89    0.97
   5  -6  -5   10.56    1.32
   5  -6  -5   11.38    1.42
   5  -6  -4  149.94    4.71
   5  -6  -4  152.89    4.62
   5  -6  -4  163.69    5.47
   5  -6  -4  144.93    5.24
   5  -6  -4  157.15    5.30
   5  -6  -3   20.44    1.44
   5  -6  -3   19.70    1.96
   5  -6  -3   21.52    1.96
   5  -6  -3   20.73    9.79
   5  -6  -3   21.38    1.85
   5  -6  -2    0.87    1.14
   5  -6  -2    0.64    1.01
   5  -6  -2    1.68    0.72
   5  -6  -2    2.16    8.60
   5  -6  -2    1.30    0.97
   5  -6  -1   14.46    1.76
   5  -6  -1   11.80    2.77
   5  -6  -1   15.80    1.96
   5  -6  -1   14.10    1.48
   5  -6  -1   12.99    1.54
   5  -6   0  117.21    4.55
   5  -6   0  111.21    3.88
   5  -6   0  102.13    9.45
   5  -6   0  102.20    4.08
   5  -6   1  181.62    6.03
   5  -6   1  165.74    5.14
   5  -6   1  173.74    6.19
   5  -6   1  159.35    5.20
   5  -6   1  143.16   10.47
   5  -6   1  156.34    5.36
   5  -6   2    0.40    1.21
   5  -6   2    2.37    1.20
   5  -6   2    2.96    1.25
   5  -6   2    2.10    0.72
   5  -6   2    2.69    9.63
   5  -6   3    1.98    1.24
   5  -6   3    0.74    1.05
   5  -6   3   -0.58    2.20
   5  -6   3    1.68    0.64
   5  -6   3   -0.97   10.30
   5  -6   4    1.16    1.18
   5  -6   4    0.47    0.90
   5  -6   4    0.78    0.53
   5  -6   5   63.55    2.99
   5  -6   5   -0.06    0.47
   5  -6   6   -0.23    0.43
   5  -6   7    0.80    0.40
   5  -6   8    0.15    0.70
   5  -5 -10    2.81    0.63
   5  -5 -10    3.54    0.80
   5  -5  -9   10.73    1.08
   5  -5  -9    8.60    1.22
   5  -5  -8    3.96    0.90
   5  -5  -8    6.39    1.28
   5  -5  -7    1.98    0.86
   5  -5  -7    2.09    1.12
   5  -5  -6    3.89    1.03
   5  -5  -6   -0.98    6.49
   5  -5  -6    1.22    1.20
   5  -5  -5   63.81    2.88
   5  -5  -5   62.59    2.50
   5  -5  -5   68.53    3.24
   5  -5  -5   59.12    2.55
   5  -5  -5   59.71    3.34
   5  -5  -4    5.52    0.97
   5  -5  -4    4.74    1.26
   5  -5  -4    4.11    0.92
   5  -5  -4    4.17    0.82
   5  -5  -4    4.92    3.66
   5  -5  -4    4.61    1.35
   5  -5  -3   12.90    1.22
   5  -5  -3   13.00    1.26
   5  -5  -3   13.03    1.71
   5  -5  -3   13.97    2.63
   5  -5  -3   11.43    1.65
   5  -5  -2   20.37    1.86
   5  -5  -2   19.37    1.47
   5  -5  -2   20.43    2.13
   5  -5  -2   18.36    1.47
   5  -5  -2   19.86    2.55
   5  -5  -2   21.24    1.99
   5  -5  -2   16.65    1.53
   5  -5  -1   12.07    1.55
   5  -5  -1   10.75    1.23
   5  -5  -1   13.03    1.82
   5  -5  -1   11.61    1.66
   5  -5  -1   11.74    1.30
   5  -5   0   -0.09    0.67
   5  -5   0    1.38    1.13
   5  -5   0   -0.40    0.60
   5  -5   0    0.51    1.77
   5  -5   0    1.04    1.11
   5  -5   1   10.16    1.62
   5  -5   1   10.32    1.14
   5  -5   1   11.28    1.74
   5  -5   1    8.99    1.13
   5  -5   1    9.99    2.30
   5  -5   1   11.89    1.61
   5  -5   1   10.27    1.25
   5  -5   2   45.02    2.87
   5  -5   2   42.46    2.17
   5  -5   2   42.73    2.82
   5  -5   2   42.02    2.19
   5  -5   2   36.18    3.42
   5  -5   2   44.18    2.68
   5  -5   3   -0.11    1.19
   5  -5   3    0.98    1.07
   5  -5   3    1.27    0.75
   5  -5   3    0.75    0.63
   5  -5   3    1.43    1.38
   5  -5   4   19.61    2.22
   5  -5   4   21.56    1.40
   5  -5   4   24.74    1.94
   5  -5   4   20.34    1.50
   5  -5   4   20.59    1.33
   5  -5   4   16.98    7.39
   5  -5   4   15.55    5.65
   5  -5   5   11.38    1.80
   5  -5   5    9.82    1.12
   5  -5   5   10.61    2.50
   5  -5   5   10.52    1.06
   5  -5   6   30.38    2.44
   5  -5   6   27.63    1.60
   5  -5   7    3.10    0.67
   5  -5   8    1.67    0.56
   5  -5   9    1.63    0.79
   5  -5   9    1.38    0.44
   5  -4 -10   52.81    2.43
   5  -4  -9    0.74    0.74
   5  -4  -8    5.67    1.13
   5  -4  -7   89.48    3.74
   5  -4  -7   85.71    4.16
   5  -4  -6   23.82    2.29
   5  -4  -6   20.66    1.74
   5  -4  -6   25.82    1.93
   5  -4  -6   20.52    1.33
  -5   4   6   21.71    1.88
   5  -4  -6   17.76    2.41
   5  -4  -5  308.14    8.40
   5  -4  -5  301.50    7.81
   5  -4  -5  304.79    8.74
   5  -4  -5  293.67    7.74
   5  -4  -5  277.03    8.86
  -5   4   5  281.54    8.43
   5  -4  -5  293.26    9.09
   5  -4  -5  268.68    8.02
   5  -4  -4   10.47    1.23
   5  -4  -4    9.35    1.04
   5  -4  -4   11.71    1.14
   5  -4  -4    8.54    1.50
  -5   4   4   11.49    1.33
   5  -4  -4    9.46    1.87
   5  -4  -4    9.35    1.17
   5  -4  -4   11.98    1.81
   5  -4  -4    9.23    1.27
   5  -4  -3   17.33    1.22
   5  -4  -3   16.92    1.35
   5  -4  -3   18.37    1.93
   5  -4  -3   15.56    1.29
  -5   4   3   14.12    1.44
   5  -4  -3   16.03    2.18
   5  -4  -3   14.10    1.39
   5  -4  -3   17.49    1.64
   5  -4  -3   17.75    1.93
   5  -4  -2   10.08    1.01
   5  -4  -2   12.37    1.17
   5  -4  -2   10.76    1.12
   5  -4  -2   10.04    1.60
  -5   4   2    8.13    1.16
   5  -4  -2    9.66    1.25
   5  -4  -2   11.17    1.99
   5  -4  -2   10.54    1.64
   5  -4  -2    9.96    1.31
   5  -4  -1    6.38    1.05
   5  -4  -1    5.40    1.23
   5  -4  -1    5.82    0.85
   5  -4  -1    5.59    1.43
   5  -4  -1    6.53    0.98
  -5   4   1    5.40    1.04
   5  -4  -1    6.36    1.33
   5  -4   0   49.14    2.13
   5  -4   0   45.75    2.71
   5  -4   0   47.14    2.27
   5  -4   0   48.44    3.00
   5  -4   0   49.63    2.27
   5  -4   0   41.72    3.12
   5  -4   0   46.39    2.46
   5  -4   0   46.71    2.60
   5  -4   0   50.19    2.94
   5  -4   1   33.83    1.73
   5  -4   1   32.73    2.39
   5  -4   1   32.36    1.85
   5  -4   1   37.28    2.61
   5  -4   1   34.88    1.89
   5  -4   1   28.36    2.61
   5  -4   1   31.10    2.04
   5  -4   1   31.88    2.12
   5  -4   1   32.95    2.43
  -5   4  -1   30.62    1.71
   5  -4   2   14.48    1.14
   5  -4   2   12.69    1.83
   5  -4   2   14.35    1.22
   5  -4   2   16.36    1.82
   5  -4   2   14.12    1.25
  -5   4  -2    8.53    1.04
   5  -4   2   12.26    2.02
   5  -4   2   12.66    1.47
   5  -4   2   10.60    1.26
   5  -4   2   13.49    1.74
   5  -4   3  169.79    6.18
   5  -4   3  163.96    4.91
   5  -4   3  166.31    5.77
   5  -4   3  166.07    4.96
   5  -4   3  164.08    4.78
   5  -4   3  150.81    6.01
  -5   4  -3  152.11    5.05
   5  -4   3  150.18    5.29
   5  -4   3  179.07    5.99
   5  -4   3  159.84    5.28
   5  -4   4   67.55    3.70
   5  -4   4   62.11    3.00
   5  -4   4   60.76    2.46
   5  -4   4   61.31    2.54
   5  -4   4   55.27    3.43
  -5   4  -4   52.19    2.60
   5  -4   4   65.24    4.42
   5  -4   5   26.38    2.53
   5  -4   5   26.79    1.66
   5  -4   6   34.81    2.69
   5  -4   6   34.63    1.91
   5  -4   6   37.96    2.06
   5  -4   7    2.24    0.74
   5  -4   7    1.24    0.69
   5  -4   8   35.09    1.58
   5  -4   8    0.05    0.50
   5  -4   9   74.41    2.61
   5  -4   9   69.35    1.84
   5  -4  10   13.81    1.01
  -5   3  12   19.28    1.21
   5  -3 -12   17.86    1.21
   5  -3 -12   18.57    1.35
   5  -3 -11   23.82    1.64
   5  -3 -11   24.36    1.91
  -5   3  10    1.83    0.90
   5  -3 -10    0.72    1.23
   5  -3 -10    1.46    1.19
  -5   3   9    1.08    0.77
   5  -3  -9    0.69    0.86
   5  -3  -9    1.49    1.34
   5  -3  -9   -0.22    1.18
   5  -3  -8    1.71    0.93
   5  -3  -8    1.28    1.39
   5  -3  -8    2.26    1.46
   5  -3  -7   10.33    1.36
   5  -3  -7    7.99    1.81
  -5   3   7    8.48    1.64
   5  -3  -7    8.89    1.76
   5  -3  -6   29.47    1.45
   5  -3  -6   26.54    1.96
   5  -3  -6   30.66    2.11
   5  -3  -6   29.41    1.56
   5  -3  -6   28.89    2.32
  -5   3   6   22.85    1.93
   5  -3  -6   25.51    1.64
   5  -3  -6   24.50    1.69
   5  -3  -6   25.37    2.39
   5  -3  -5   25.86    1.42
   5  -3  -5   27.69    1.87
   5  -3  -5   25.68    2.07
   5  -3  -5   26.91    1.57
   5  -3  -5   28.41    2.34
  -5   3   5   23.89    1.98
   5  -3  -5   27.83    1.71
   5  -3  -5   25.83    1.78
   5  -3  -4    0.07    0.58
   5  -3  -4    0.46    0.52
   5  -3  -4    0.34    0.66
   5  -3  -4    0.09    1.04
   5  -3  -4    0.51    0.57
   5  -3  -4    0.50    0.60
  -5   3   4    0.24    0.72
   5  -3  -4    0.60    1.31
   5  -3  -4    0.07    0.76
   5  -3  -3   -0.13    0.59
   5  -3  -3    0.33    0.50
   5  -3  -3   -0.77    1.14
   5  -3  -3   -0.05    0.57
   5  -3  -3   -0.17    0.59
  -5   3   3   -0.08    0.67
   5  -3  -3    0.72    0.79
   5  -3  -2   20.23    1.28
   5  -3  -2   19.35    1.89
   5  -3  -2   20.84    1.37
   5  -3  -2   20.04    1.46
  -5   3   2   17.39    1.58
   5  -3  -1   56.25    2.42
   5  -3  -1   56.49    3.22
   5  -3  -1   60.57    2.75
   5  -3  -1   53.06    2.98
   5  -3   0    0.40    0.56
   5  -3   0    0.28    0.55
   5  -3   0   -0.55    1.01
   5  -3   0   -0.19    1.00
   5  -3   0    0.05    0.55
   5  -3   0    0.23    0.60
   5  -3   0    1.12    1.29
   5  -3   0    0.18    1.06
   5  -3   0    0.93    0.75
   5  -3   1    2.18    0.71
   5  -3   1    2.65    0.63
   5  -3   1    3.52    1.20
   5  -3   1    4.98    1.25
   5  -3   1    4.02    0.76
   5  -3   1    2.98    0.74
   5  -3   1    3.15    1.38
   5  -3   1    4.11    1.24
   5  -3   1    2.97    0.91
  -5   3  -1    2.37    0.73
   5  -3   2   46.47    2.02
   5  -3   2   48.40    2.91
   5  -3   2   52.84    2.25
   5  -3   2   45.58    2.71
   5  -3   2   46.91    2.12
   5  -3   2   46.72    2.99
   5  -3   2   46.46    2.31
   5  -3   2   43.97    2.40
   5  -3   2   44.85    2.81
  -5   3  -2   45.01    2.13
   5  -3   3   -0.07    0.57
   5  -3   3    0.13    0.52
   5  -3   3    0.69    1.23
   5  -3   3    1.23    1.04
   5  -3   3   -0.05    0.62
   5  -3   3   -0.05    0.67
   5  -3   3    0.20    1.44
   5  -3   3    0.70    1.21
   5  -3   3   -0.21    0.77
  -5   3  -3   -0.44    0.58
  -5   3  -3    0.05    0.52
   5  -3   4   34.78    1.60
   5  -3   4   37.87    2.83
   5  -3   4   34.05    1.71
   5  -3   4   35.66    1.94
  -5   3  -4   29.57    1.97
   5  -3   4   37.70    3.85
   5  -3   4   34.60    2.27
   5  -3   5   76.93    4.14
   5  -3   5   77.11    3.07
  -5   3  -5   66.41    3.18
   5  -3   5   77.64    3.52
   5  -3   6   59.95    3.67
   5  -3   6   58.78    2.68
   5  -3   6   64.53    3.15
   5  -3   7    3.38    1.48
   5  -3   7    4.64    0.94
   5  -3   7    4.61    1.10
   5  -3   8    4.44    0.85
   5  -3   8    4.84    1.07
   5  -3   9    1.66    0.62
   5  -3   9    1.86    0.71
   5  -3  10    3.95    0.83
   5  -3  10    3.00    0.51
   5  -3  10    3.42    0.56
  -5   2  13   99.36    3.12
   5  -2 -13   90.26    2.92
   5  -2 -13  100.18    2.99
  -5   2  12   38.29    2.07
   5  -2 -12   33.60    1.85
  -5   2  12   32.39    1.38
   5  -2 -12   36.30    2.05
  -5   2  11    0.57    0.81
   5  -2 -11    1.48    0.86
  -5   2  11    0.72    0.48
   5  -2 -11    0.09    1.11
  -5   2  10    1.11    0.87
   5  -2 -10    0.85    1.35
  -5   2  10    0.91    0.57
   5  -2 -10   -0.11    1.26
  -5   2   9  148.29    5.27
   5  -2  -9  141.65    5.11
  -5   2   9  136.02    4.45
  -5   2   8   56.01    2.90
   5  -2  -8   52.12    2.79
   5  -2  -8   31.31    3.10
  -5   2   8   43.42    2.35
  -5   2   8   49.73    3.18
   5  -2  -8   40.78    2.93
   5  -2  -7   21.86    1.82
   5  -2  -7   18.36    2.39
  -5   2   7   21.14    2.05
   5  -2  -7   21.99    2.22
   5  -2  -6    7.69    0.78
   5  -2  -6    7.64    1.16
   5  -2  -6    7.51    0.84
  -5   2   6    7.26    1.18
   5  -2  -6    8.73    1.52
   5  -2  -6    6.51    1.48
   5  -2  -6    7.47    1.00
   5  -2  -6    7.50    0.89
   5  -2  -5  376.93    9.93
   5  -2  -5  375.09   10.28
   5  -2  -5  378.73    9.25
   5  -2  -5  381.56    9.56
   5  -2  -5  366.22   10.29
   5  -2  -5  367.69    9.82
  -5   2   5  368.74   10.12
  -5   2   5  367.47    9.69
   5  -2  -5  364.11    9.66
   5  -2  -5  351.14   10.53
   5  -2  -5  369.77    9.15
   5  -2  -4  292.19    7.93
   5  -2  -4  296.15    8.54
   5  -2  -4  289.35    7.48
   5  -2  -4  293.62    7.75
   5  -2  -4  280.84    8.53
   5  -2  -4  282.27    8.05
  -5   2   4  315.40    8.37
   5  -2  -4  284.78    7.93
   5  -2  -4  276.10    8.65
   5  -2  -4  295.24    7.47
   5  -2  -3    8.60    0.95
   5  -2  -3    8.69    0.88
   5  -2  -3    8.07    1.35
  -5   2   3    8.43    1.09
   5  -2  -3    8.61    1.56
   5  -2  -3    6.82    1.40
   5  -2  -3    8.40    1.05
   5  -2  -3    8.20    1.14
   5  -2  -3    9.21    0.91
   5  -2  -2   27.72    2.11
   5  -2  -2   26.55    1.58
   5  -2  -2   27.56    1.48
   5  -2  -2   25.43    2.04
   5  -2  -2   29.84    1.50
   5  -2  -1   28.60    2.30
   5  -2  -1   30.49    1.92
   5  -2  -1   29.71    1.83
   5  -2  -1   29.53    2.15
   5  -2   0  192.73    6.27
   5  -2   0  185.09    5.49
   5  -2   0  189.39    5.27
   5  -2   0  187.98    6.28
   5  -2   0  186.27    5.80
   5  -2   0  187.03    5.69
   5  -2   0  188.86    6.20
  -5   2   0  198.03    5.64
   5  -2   0  187.56    5.25
   5  -2   1   33.92    2.31
   5  -2   1   37.40    2.38
   5  -2   1   36.83    1.72
   5  -2   1   34.31    1.82
   5  -2   1   30.79    2.36
   5  -2   1   34.27    2.05
   5  -2   1   35.60    2.00
   5  -2   1   33.37    2.28
  -5   2  -1   36.02    1.88
   5  -2   1   36.85    1.70
   5  -2   2   69.29    3.58
   5  -2   2   71.61    3.37
   5  -2   2   74.68    2.66
   5  -2   2   75.75    2.89
   5  -2   2   72.27    2.73
   5  -2   2   74.20    3.54
   5  -2   2   72.42    3.09
   5  -2   2   72.59    2.98
  -5   2  -2   76.12    2.90
   5  -2   2   70.24    3.30
   5  -2   2   74.24    2.61
   5  -2   3  273.09    8.74
   5  -2   3  280.34    7.20
   5  -2   3  275.08    7.47
   5  -2   3  274.04    7.49
   5  -2   3  275.71    8.27
   5  -2   3  271.95    7.62
  -5   2  -3  298.82    7.60
   5  -2   3  263.75    8.28
   5  -2   3  278.49    7.11
   5  -2   4    0.67    0.46
   5  -2   4    1.52    1.45
   5  -2   4    0.19    0.73
  -5   2  -4    0.92    0.64
   5  -2   4    1.86    1.28
  -5   2  -4    0.74    0.59
   5  -2   5    1.86    1.45
   5  -2   5    3.29    0.89
  -5   2  -5    1.61    0.73
   5  -2   5    1.39    1.14
   5  -2   6  247.43    8.52
   5  -2   6  246.57    7.16
   5  -2   6  262.21    8.07
   5  -2   7  215.59    7.49
   5  -2   7  203.28    6.19
   5  -2   7  220.76    6.99
   5  -2   8  165.35    4.85
   5  -2   8  159.23    3.46
   5  -2   8  165.43    4.21
   5  -2   9    1.55    0.27
   5  -2   9   19.46    1.39
   5  -2  10    2.49    0.59
  -5   1  13    0.24    0.68
  -5   1  13    0.27    0.34
   5  -1 -13   -0.21    0.59
   5  -1 -12   10.64    1.22
  -5   1  12   10.32    0.90
   5  -1 -12   12.47    1.29
  -5   1  11   11.50    1.48
   5  -1 -11    9.72    1.33
  -5   1  11    8.27    0.98
   5  -1 -11   12.58    1.52
  -5   1  10    9.42    1.44
  -5   1  10    7.65    1.05
   5  -1 -10    7.99    1.50
  -5   1   9    0.94    0.94
  -5   1   9   -0.09    1.53
  -5   1   9    0.70    0.68
   5  -1  -9    0.54    1.21
  -5   1   8    5.37    1.16
   5  -1  -8    6.32    1.23
  -5   1   8    4.84    2.28
  -5   1   8    5.61    0.99
   5  -1  -8    7.11    1.53
   5  -1  -7   13.32    1.49
   5  -1  -7   13.04    1.15
   5  -1  -7   12.30    1.20
  -5   1   7   10.64    1.64
  -5   1   7   13.51    1.35
   5  -1  -7   12.29    1.52
   5  -1  -7   13.89    1.17
   5  -1  -7   11.55    1.73
   5  -1  -6  106.65    4.04
   5  -1  -6  117.37    3.53
   5  -1  -6  103.79    3.46
   5  -1  -6  100.77    3.27
   5  -1  -6  102.56    4.10
   5  -1  -6  102.19    3.71
  -5   1   6  108.69    3.99
   5  -1  -6   99.83    3.61
   5  -1  -6   98.26    4.30
   5  -1  -6  104.71    3.29
   5  -1  -5   58.34    2.77
   5  -1  -5   64.02    2.50
   5  -1  -5   62.43    2.34
   5  -1  -5   66.81    2.39
   5  -1  -5   64.30    3.17
   5  -1  -5   65.36    2.77
  -5   1   5   69.82    2.99
   5  -1  -5   63.14    2.71
   5  -1  -5   59.10    3.18
   5  -1  -5   64.70    2.39
   5  -1  -4   13.47    1.26
   5  -1  -4   14.89    1.13
   5  -1  -4   15.01    0.98
   5  -1  -4   13.36    1.03
   5  -1  -4   15.18    1.74
   5  -1  -4   14.33    1.32
   5  -1  -4   15.56    1.32
   5  -1  -4   15.34    1.67
   5  -1  -4   14.97    1.08
   5  -1  -3   16.15    1.19
   5  -1  -3   17.58    1.13
   5  -1  -3   16.82    1.80
   5  -1  -3   16.48    1.41
   5  -1  -3   15.50    1.34
   5  -1  -3   16.95    1.69
   5  -1  -3   16.72    1.14
   5  -1  -2   -0.14    0.55
   5  -1  -2    0.63    0.50
   5  -1  -2   -0.25    0.95
   5  -1  -2    0.20    0.50
   5  -1  -1    4.83    0.71
  -5   1   1    3.77    0.78
   5  -1  -1    4.92    1.33
   5  -1  -1    4.17    1.07
   5  -1  -1    4.63    0.89
   5  -1  -1    4.60    0.89
  -5   1   1    3.12    0.76
   5  -1   0   12.68    1.05
   5  -1   0   12.38    0.99
   5  -1   0   11.18    1.22
  -5   1   0   13.37    1.19
   5  -1   0   13.32    1.67
   5  -1   0   12.27    1.20
   5  -1   0   10.93    1.39
  -5   1   0   13.63    1.19
   5  -1   0   11.11    0.96
   5  -1   1   54.51    2.28
   5  -1   1   54.40    2.14
   5  -1   1   53.43    2.23
   5  -1   1   53.15    2.93
   5  -1   1   54.35    2.55
  -5   1  -1   55.70    2.53
   5  -1   1   54.76    2.88
   5  -1   1   53.16    2.47
  -5   1  -1   56.16    2.43
   5  -1   1   56.02    2.19
   5  -1   2    5.61    0.74
   5  -1   2    4.58    1.41
   5  -1   2    6.28    0.76
   5  -1   2    6.01    0.93
  -5   1  -2    5.41    1.02
   5  -1   2    4.54    1.39
   5  -1   2    5.71    1.37
   5  -1   2    5.58    0.94
   5  -1   2    6.53    1.01
  -5   1  -2    5.51    0.89
   5  -1   2    6.34    0.83
   5  -1   3   26.74    2.42
   5  -1   3   29.38    1.60
   5  -1   3   34.03    1.56
   5  -1   3   31.96    1.87
   5  -1   3   28.43    2.17
   5  -1   3   30.89    1.88
  -5   1  -3   28.76    1.98
   5  -1   3   31.87    3.24
   5  -1   3   31.05    1.80
  -5   1  -3   33.39    1.84
   5  -1   3   33.25    1.55
   5  -1   4   45.84    2.34
  -5   1  -4   39.76    2.31
  -5   1  -4   45.74    2.55
  -5   1  -4   44.25    2.17
   5  -1   4   41.11    2.83
   5  -1   5   74.88    4.18
   5  -1   5   79.42    3.26
  -5   1  -5   75.49    3.30
  -5   1  -5   77.61    3.50
  -5   1  -5   76.78    3.02
   5  -1   5   82.55    4.04
   5  -1   6   38.60    3.07
  -5   1  -6   43.13    2.41
   5  -1   6   43.70    2.33
   5  -1   6   44.36    2.90
   5  -1   7    1.22    1.40
   5  -1   7    0.73    0.76
   5  -1   7    1.30    1.05
   5  -1   8    2.63    1.34
   5  -1   8    3.74    1.08
   5  -1   9   -0.20    0.38
  -5   0  13    9.17    1.27
  -5   0  13    8.05    0.72
  -5   0  12    2.03    1.00
   5   0 -12    1.17    0.73
  -5   0  12    1.71    0.57
  -5   0  11   92.92    4.28
   5   0 -11   83.48    3.67
  -5   0  11   83.44    3.24
   5   0 -11   87.41    3.51
   5   0 -10   30.20    2.16
  -5   0  10   25.64    1.84
   5   0 -10   26.06    2.03
  -5   0   9   60.72    3.45
   5   0  -9   64.79    2.62
  -5   0   9   55.42    2.76
  -5   0   9   54.74    3.33
  -5   0   9   56.75    2.83
   5   0  -9   59.38    3.12
  -5   0   8   55.93    3.24
   5   0  -8   54.34    2.97
   5   0  -8   57.99    2.47
  -5   0   8   53.66    3.53
  -5   0   8   55.51    2.81
   5   0  -8   54.31    3.03
   5   0  -7   20.23    1.76
   5   0  -7   23.26    1.34
   5   0  -7   24.00    1.50
   5   0  -7   22.55    1.24
   5   0  -7   22.46    1.85
   5   0  -7   21.25    1.51
  -5   0   7   18.62    2.05
  -5   0   7   20.06    1.70
   5   0  -7   21.15    1.44
   5   0  -7   23.61    1.99
   5   0  -7   19.98    1.19
   5   0  -6  636.15   16.18
   5   0  -6  656.37   15.36
   5   0  -6  672.67   15.40
   5   0  -6  655.32   15.16
   5   0  -6  658.62   16.27
  -5   0   6  626.01   16.07
   5   0  -6  642.24   15.72
  -5   0   6  676.44   16.41
   5   0  -6  641.80   15.66
   5   0  -6  639.51   16.34
   5   0  -6  643.94   15.21
   5   0  -5   73.78    3.16
   5   0  -5   73.25    2.69
   5   0  -5   76.30    2.67
   5   0  -5   72.43    2.55
   5   0  -5   70.23    3.36
  -5   0   5   74.34    3.13
   5   0  -5   71.49    2.96
   5   0  -5   66.30    3.18
   5   0  -5   72.90    2.98
   5   0  -5   71.09    2.62
   5   0  -4  208.68    6.59
   5   0  -4  241.90    6.36
   5   0  -4  240.87    6.17
   5   0  -4  244.31    6.21
   5   0  -4  236.37    7.22
  -5   0   4  230.40    6.74
   5   0  -4  237.97    6.72
  -5   0   4  227.09    6.51
   5   0  -4  225.17    6.95
   5   0  -4  238.96    6.73
   5   0  -4  231.45    6.25
   5   0  -3   86.44    2.98
   5   0  -3   80.57    2.69
   5   0  -3   85.59    2.85
   5   0  -3   84.52    3.71
   5   0  -3   83.60    3.28
  -5   0   3   80.75    3.12
   5   0  -3   86.08    3.55
   5   0  -3   85.26    3.29
   5   0  -3   87.74    2.96
   5   0  -2  100.65    4.12
   5   0  -2  103.18    3.71
  -5   0   2   98.40    3.60
   5   0  -2  103.45    3.96
   5   0  -2   99.18    3.67
  -5   0   2  104.37    3.62
   5   0  -1  206.03    5.72
   5   0  -1  209.79    5.62
   5   0  -1  201.65    6.60
   5   0  -1  207.30    6.12
  -5   0   1  211.15    6.20
   5   0  -1  211.08    6.46
   5   0  -1  211.86    6.17
   5   0  -1  206.45    5.70
   5   0   0  160.06    4.63
   5   0   0  164.22    4.49
   5   0   0  145.14    5.33
   5   0   0  155.16    4.96
  -5   0   0  156.05    5.11
   5   0   0  158.45    5.34
   5   0   0  150.62    4.91
   5   0   0  153.56    4.54
   5   0   1   76.16    2.78
   5   0   1   82.83    2.73
   5   0   1   74.68    2.90
   5   0   1   73.18    3.46
   5   0   1   76.97    3.09
  -5   0  -1   76.53    3.33
   5   0   1   73.64    3.46
   5   0   1   81.19    3.13
  -5   0  -1   82.63    3.13
   5   0   1   77.40    2.76
   5   0   2    1.50    0.53
   5   0   2    1.03    0.52
   5   0   2    0.06    0.74
  -5   0  -2    0.85    0.84
   5   0   2    0.93    1.14
   5   0   2    1.03    2.33
   5   0   2    0.44    0.70
   5   0   2    0.78    0.71
   5   0   2    0.68    0.48
  -5   0  -2    1.14    0.66
   5   0   3   17.60    1.18
   5   0   3   19.40    1.13
   5   0   3   16.95    1.46
  -5   0  -3   16.41    1.43
  -5   0  -3   18.41    1.73
  -5   0  -3   20.38    1.47
   5   0   3   18.78    1.14
   5   0   4    4.42    0.98
  -5   0  -4    2.45    0.79
  -5   0  -4    5.19    1.18
  -5   0  -4    5.30    0.90
   5   0   4    2.86    1.35
   5   0   5    0.15    0.77
  -5   0  -5    0.07    0.58
  -5   0  -5    0.84    0.74
   5   0   5    0.24    1.16
   5   0   6  522.32   13.16
  -5   0  -7  243.67    7.22
   5   0   8    0.45    1.12
  -5   0  -8    2.27    0.78
   5   0   8    3.53    1.00
   5   0   9   39.76    2.19
   5   0   9   48.73    2.05
  -5  -1  13   10.84    1.46
  -5  -1  12   18.89    1.95
  -5  -1  11    0.49    1.03
  -5  -1  10    0.80    1.17
   5   1 -10    0.28    0.88
  -5  -1   9    8.65    1.69
   5   1  -9    8.72    1.02
  -5  -1   9    7.99    1.20
  -5  -1   8    0.52    1.09
   5   1  -8    0.10    0.91
   5   1  -8    0.59    0.62
  -5  -1   8    0.65    2.24
  -5  -1   8   -0.09    0.84
  -5  -1   7   47.76    3.16
   5   1  -7   41.23    2.59
   5   1  -7   47.12    2.00
   5   1  -7   48.62    2.21
   5   1  -7   45.45    1.89
   5   1  -7   46.12    2.66
  -5  -1   7   36.81    3.09
   5   1  -7   48.18    2.29
  -5  -1   7   45.43    2.67
   5   1  -7   45.83    2.24
   5   1  -7   43.26    1.91
   5   1  -6   16.91    1.20
   5   1  -6   15.35    1.56
   5   1  -6   16.84    1.34
   5   1  -6   17.62    1.17
   5   1  -6   17.15    1.84
  -5  -1   6   14.93    1.70
   5   1  -6   14.97    1.36
  -5  -1   6   16.18    1.66
   5   1  -6   17.42    1.46
   5   1  -6   15.02    1.16
  -5  -1   6   16.66    1.27
   5   1  -5   40.46    1.85
   5   1  -5   39.21    1.92
   5   1  -5   38.48    2.52
  -5  -1   5   35.86    2.13
   5   1  -5   38.73    2.12
  -5  -1   5   40.03    2.18
  -5  -1   5   41.00    2.44
   5   1  -5   36.70    2.11
   5   1  -5   39.93    1.88
  -5  -1   5   36.76    1.90
   5   1  -4    0.26    0.57
   5   1  -4    0.24    0.53
  -5  -1   4    1.25    0.69
  -5  -1   4   -0.07    0.74
   5   1  -4   -0.64    1.18
   5   1  -4    0.92    0.77
   5   1  -4    0.89    0.73
   5   1  -4    0.30    0.49
  -5  -1   4    0.06    0.54
   5   1  -3   20.22    1.28
   5   1  -3   18.88    1.25
  -5  -1   3   20.34    1.61
   5   1  -3   17.56    1.26
  -5  -1   3   17.65    1.34
   5   1  -2   -0.09    0.46
  -5  -1   2   -0.08    0.79
   5   1  -2   -0.19    1.17
   5   1  -2   -0.07    0.75
   5   1  -2   -0.34    0.80
  -5  -1   2    0.12    0.59
   5   1  -1    1.59    0.60
  -5  -1   1    1.24    0.87
   5   1  -1    1.39    1.26
   5   1  -1    1.36    0.80
   5   1  -1    1.58    0.83
   5   1  -1    1.66    0.55
  -5  -1   1    2.25    0.69
   5   1   0    0.41    0.57
  -5  -1   0    0.35    0.76
   5   1   0   -0.08    1.17
   5   1   0   -0.27    1.17
   5   1   0    0.14    0.76
   5   1   0    0.07    0.72
   5   1   0    0.30    0.46
  -5  -1   0   -0.06    0.58
   5   1   1   16.82    1.17
   5   1   1   17.17    1.14
  -5  -1  -1   15.49    1.67
   5   1   1   16.76    1.43
   5   1   1   13.33    1.70
   5   1   1   18.00    3.70
   5   1   1   15.68    1.40
   5   1   1   16.54    1.19
   5   1   2    0.82    0.52
   5   1   2    1.15    0.52
  -5  -1  -2    0.68    0.95
   5   1   2    1.52    1.17
   5   1   2    1.42    0.70
   5   1   2    0.84    0.73
   5   1   2    0.43    0.45
   5   1   3   46.90    1.83
  -5  -1  -3   37.32    2.17
  -5  -1  -3   52.94    2.96
  -5  -1  -3   51.51    2.44
   5   1   3   45.07    1.87
  -5  -1  -3   57.03    2.99
  -5  -1  -4   83.29    3.84
  -5  -1  -4   86.39    3.36
  -5  -1  -4   91.87    3.91
   5   1   5   62.14    3.57
  -5  -1  -5   74.14    3.37
  -5  -1  -6    3.70    1.06
   5   1   6    4.25    1.32
  -5  -1  -7    1.38    0.81
   5   1   7    2.62    1.00
   5   1   8    1.06    1.02
  -5  -1  -8    0.88    0.60
   5   1   8    1.26    0.76
   5   1   9    0.08    0.59
   5   1   9    0.30    0.43
  -5  -2  13   14.06    1.61
  -5  -2  13   15.93    0.93
  -5  -2  12    9.42    1.66
  -5  -2  12   12.66    1.01
  -5  -2  11   23.07    2.42
  -5  -2  11   20.88    1.50
  -5  -2  10    2.53    1.41
  -5  -2  10    2.22    0.77
  -5  -2   9   66.24    4.13
  -5  -2   8   40.99    3.28
   5   2  -8   44.86    2.21
   5   2  -8   43.78    1.79
   5   2  -8   43.25    2.43
  -5  -2   8   45.51    2.72
   5   2  -8   42.82    1.83
   5   2  -7  178.15    5.06
   5   2  -7  187.54    5.42
   5   2  -7  178.35    5.94
   5   2  -7  175.83    5.42
   5   2  -7  167.64    5.40
   5   2  -7  173.79    5.00
  -5  -2   6 1599.66   40.87
   5   2  -6 1709.21   38.08
   5   2  -6 1736.71   38.33
   5   2  -6 1714.88   39.29
   5   2  -6 1672.99   38.59
   5   2  -6 1712.28   38.71
   5   2  -6 1712.59   38.12
   5   2  -5   28.80    1.57
   5   2  -5   27.57    1.70
   5   2  -5   24.34    2.28
  -5  -2   5   22.33    1.72
  -5  -2   5   23.24    1.93
  -5  -2   5   26.60    2.06
   5   2  -5   30.46    1.92
   5   2  -5   27.47    1.89
   5   2  -5   27.30    1.59
  -5  -2   5   23.60    1.40
   5   2  -4   28.64    1.59
   5   2  -4   27.34    1.61
   5   2  -4   25.57    2.30
  -5  -2   4   21.03    1.56
  -5  -2   4   25.97    2.05
   5   2  -4   30.82    1.97
   5   2  -4   28.58    1.94
   5   2  -4   30.68    1.65
  -5  -2   4   23.51    1.44
   5   2  -3   22.67    1.43
   5   2  -3   24.14    1.51
  -5  -2   3   19.79    1.45
  -5  -2   3   23.41    1.93
   5   2  -3   22.92    1.47
  -5  -2   3   20.86    1.41
   5   2  -2   99.84    3.51
   5   2  -2  100.95    4.47
  -5  -2   2  103.15    4.34
   5   2  -2  108.32    4.00
   5   2  -2  113.38    4.13
  -5  -2   2  108.01    3.64
   5   2  -1    1.06    0.66
   5   2  -1    0.78    0.64
   5   2  -1    0.72    0.58
  -5  -2   1    0.68    0.89
   5   2  -1    0.30    1.27
   5   2  -1    0.78    0.81
   5   2  -1    0.30    0.77
   5   2  -1    0.16    0.44
  -5  -2   1    0.36    0.65
   5   2   0   35.76    1.77
   5   2   0   34.61    1.72
   5   2   0   34.34    2.50
  -5  -2   0   32.67    2.34
   5   2   0   30.33    1.96
   5   2   0   31.70    2.02
   5   2   0   34.84    1.79
  -5  -2   0   34.66    1.94
   5   2   1   43.67    1.98
   5   2   1   44.88    2.75
  -5  -2  -1   48.04    2.83
   5   2   1   44.04    2.29
   5   2   1   42.61    2.29
  -5  -2  -1   46.94    2.34
   5   2   1   44.31    2.02
   5   2   2   44.08    1.94
   5   2   2   44.47    1.85
   5   2   2   43.40    2.61
  -5  -2  -2   49.41    2.92
  -5  -2  -2   45.68    2.44
   5   2   2   47.47    1.99
  -5  -2  -2   50.75    3.14
  -5  -2  -3   90.74    4.15
  -5  -2  -4    0.96    1.12
  -5  -2  -5    0.87    1.00
   5   2   5    0.70    1.13
  -5  -2  -6  119.47    4.36
   5   2   6  110.10    4.32
  -5  -2  -6  114.76    4.19
  -5  -2  -7    0.63    0.65
   5   2   7    0.65    0.76
   5   2   8   18.41    1.29
  -5  -2  -8   21.20    1.24
   5   2   8   22.33    1.16
  -5  -3  13   11.30    1.56
  -5  -3  12    3.97    1.39
  -5  -3  12    2.74    0.52
  -5  -3  11    2.34    1.41
   5   3 -11    0.73    0.53
  -5  -3  11    0.89    0.52
  -5  -3  10    2.39    1.50
   5   3 -10    2.51    0.72
  -5  -3  10    1.22    0.62
  -5  -3   9   13.36    2.34
  -5  -3   8   -0.19    1.54
   5   3  -8    0.26    0.49
  -5  -3   8    1.60    1.59
   5   3  -8   -0.12    0.47
   5   3  -8    1.01    1.02
  -5  -3   7   57.79    4.48
   5   3  -7   68.33    2.85
   5   3  -7   68.20    3.38
   5   3  -7   61.54    2.84
  -5  -3   7   73.06    3.51
   5   3  -7   69.82    3.01
   5   3  -7   65.74    2.58
  -5  -3   6    1.98    1.93
   5   3  -6    5.51    0.92
   5   3  -6    4.23    0.90
  -5  -3   6    3.01    1.06
   5   3  -6    4.42    1.49
   5   3  -6    4.89    1.10
   5   3  -6    4.09    1.02
   5   3  -6    4.84    0.76
  -5  -3   5    3.66    1.99
   5   3  -5    4.59    0.84
   5   3  -5    4.99    0.97
  -5  -3   5    5.15    1.19
  -5  -3   5    5.51    1.18
   5   3  -5    6.90    1.62
   5   3  -5    4.69    1.07
   5   3  -5    5.42    0.81
   5   3  -5    6.77    1.16
   5   3  -4    0.12    0.64
   5   3  -4   -0.06    0.67
  -5  -3   4   -0.20    1.02
  -5  -3   4   -0.29    0.80
   5   3  -4   -0.22    1.45
   5   3  -4   -0.09    0.83
   5   3  -4   -0.74    0.90
   5   3  -3    4.58    0.86
   5   3  -3    5.31    0.90
  -5  -3   3    3.64    1.16
   5   3  -3    5.18    1.71
   5   3  -3    4.00    1.05
   5   3  -3    3.79    1.07
   5   3  -2   21.31    1.77
   5   3  -2   20.77    1.47
   5   3  -2   21.07    2.23
  -5  -3   2   19.97    2.01
   5   3  -2   20.92    1.76
   5   3  -2   22.53    1.84
   5   3  -2   21.81    1.50
  -5  -3   2   18.40    1.53
   5   3  -1    1.78    0.72
   5   3  -1    1.16    0.69
   5   3  -1    2.20    0.73
  -5  -3   1   -0.11    1.00
   5   3  -1    2.87    1.47
   5   3  -1    2.10    0.97
   5   3  -1    1.81    0.60
   5   3  -1    2.79    0.96
  -5  -3   1    1.15    1.15
   5   3   0    4.75    0.82
   5   3   0    3.73    0.82
  -5  -3   0    5.10    1.21
   5   3   0    6.53    1.62
   5   3   0    4.18    1.02
   5   3   0    4.61    1.02
   5   3   0    5.83    0.78
  -5  -3   0    5.48    1.42
  -5  -3  -1    1.40    1.16
   5   3   1    1.01    0.57
  -5  -3  -1   -0.09    3.26
   5   3   1    0.51    0.56
   5   3   1    1.82    1.24
  -5  -3  -1    0.06    1.41
  -5  -3  -2    8.97    1.60
  -5  -3  -2    9.89    1.52
   5   3   2    8.81    0.79
   5   3   2    6.76    1.28
   5   3   2    8.05    0.82
  -5  -3  -3   46.10    2.92
   5   3   4   46.15    2.77
  -5  -3  -4   55.16    3.00
   5   3   5   20.35    1.75
  -5  -3  -5   24.81    1.88
  -5  -3  -6    1.68    0.92
   5   3   6    2.45    0.80
  -5  -3  -7   -0.25    0.52
  -5  -4  12    8.08    1.48
  -5  -4  11    3.24    1.43
   5   4 -11    3.06    0.59
  -5  -4  10   -0.64    1.62
   5   4 -10    0.13    0.53
  -5  -4  10   -0.04    0.44
  -5  -4   9   17.77    2.74
   5   4  -9   22.81    1.41
  -5  -4   9   17.94    1.25
  -5  -4   8  175.72    4.93
  -5  -4   8  190.83    5.92
   5   4  -8  183.31    5.71
   5   4  -8  180.24    4.92
  -5  -4   7   90.20    3.06
  -5  -4   7   89.45    3.88
   5   4  -7   84.50    3.78
   5   4  -7   84.57    2.99
   5   4  -6  262.06    7.34
   5   4  -6  262.91    8.20
   5   4  -6  268.58    7.18
  -5  -4   5   22.67    2.77
   5   4  -5   18.13    1.45
   5   4  -5   20.39    2.16
   5   4  -5   20.23    1.45
   5   4  -4   31.76    1.89
   5   4  -4   28.73    1.75
   5   4  -3   11.63    1.19
   5   4  -3   15.18    2.05
  -5  -4   2  294.43    9.07
   5   4  -2  273.39    7.75
   5   4  -2  283.04    8.84
   5   4  -2  291.40    7.75
   5   4  -1   13.41    1.26
  -5  -4   1   15.80    2.19
   5   4  -1   14.14    1.95
   5   4  -1   16.84    1.29
  -5  -4   0   53.20    2.26
  -5  -4   0   52.89    3.00
   5   4   0   47.61    2.24
   5   4   0   49.71    2.92
   5   4   0   51.22    2.19
   5   4   1    4.03    0.68
  -5  -4  -1    5.35    1.17
   5   4   1    5.30    0.80
  -5  -4  -1    5.05    0.74
   5   4   1    6.06    1.33
  -5  -4  -2   11.35    0.85
   5   4   2    7.60    0.75
   5   4   2    8.44    0.65
   5   4   2   11.33    0.80
  -5  -4  -2   13.42    1.70
  -5  -4  -3   85.92    3.71
  -5  -4  -4    5.28    1.16
  -5  -4  -4    6.10    0.97
   5   4   4    5.22    1.01
  -5  -4  -5   64.25    2.38
  -5  -4  -5   60.71    2.59
  -5  -5  11   -0.09    1.11
  -5  -5  10    0.12    1.38
   5   5 -10   -0.36    0.45
  -5  -5   9    2.71    1.59
   5   5  -9    2.77    0.59
  -5  -5   8    7.19    2.09
  -5  -5   8    8.21    1.15
   5   5  -8    4.77    0.75
  -5  -5   8    5.41    0.63
   5   5  -8    2.11    0.79
   5   5  -8    5.04    0.62
  -5  -5   7   15.62    1.09
  -5  -5   7   17.94    1.67
   5   5  -7   15.92    1.65
   5   5  -7   15.02    1.06
   5   5  -6   -0.28    0.55
  -5  -5   6    0.73    1.02
  -5  -5   6    0.09    0.53
   5   5  -6    0.08    1.19
   5   5  -5    5.26    0.81
  -5  -5   5    8.38    1.43
   5   5  -5    6.15    0.93
  -5  -5   5    6.83    0.86
   5   5  -5    5.18    1.44
  -5  -5   4    0.39    0.96
   5   5  -4    0.32    0.59
   5   5  -4    0.40    0.64
  -5  -5   4    0.47    0.56
  -5  -5   3    1.23    1.00
  -5  -5   3    3.88    1.24
   5   5  -3    2.00    0.77
   5   5  -3    2.63    1.39
  -5  -5   2   10.17    1.51
  -5  -5   2   11.86    1.05
   5   5  -2    9.05    1.04
  -5  -5   2   12.72    1.63
   5   5  -2   13.08    1.72
   5   5  -2   10.63    1.03
  -5  -5   1    0.58    1.00
   5   5  -1    1.67    0.60
  -5  -5   1    1.21    1.05
   5   5  -1    1.36    0.61
  -5  -5   1    0.69    0.54
   5   5  -1    1.13    1.21
  -5  -5   0    0.08    0.95
   5   5   0    0.19    0.45
  -5  -5   0    0.30    0.87
   5   5   0    0.35    0.50
  -5  -5   0    0.04    0.48
   5   5   0   -0.27    1.09
  -5  -5  -1    4.98    1.20
   5   5   1    4.59    0.54
  -5  -5  -1    3.28    0.78
  -5  -5  -1    5.13    0.96
   5   5   1    3.34    0.61
  -5  -5  -1    4.64    0.58
   5   5   1    4.76    0.97
  -5  -5  -2    2.49    0.65
  -5  -5  -3   -0.17    0.37
   5   5   3   25.43    1.26
  -5  -5  -4   37.18    1.74
  -5  -6   8   -0.11    0.35
   5   6  -8   11.65    0.81
  -5  -6   7   34.57    1.35
   5   6  -7   37.78    1.79
   5   6  -7   35.48    1.34
  -5  -6   6    7.64    0.71
  -5  -6   6    7.55    1.16
   5   6  -6    8.06    1.16
   5   6  -6    6.87    0.68
   5   6  -5    4.12    0.62
  -5  -6   5    4.45    1.11
  -5  -6   5    4.23    0.63
   5   6  -5    4.44    1.10
  -5  -6   4   46.40    1.54
  -5  -6   4   46.18    2.26
   5   6  -4   40.81    1.54
   5   6  -4   45.98    1.52
  -5  -6   3   16.33    1.47
   5   6  -3   11.88    0.95
   5   6  -3   16.17    1.51
   5   6  -3   15.59    0.95
  -5  -6   2   37.51    1.50
  -5  -6   2   37.04    2.06
   5   6  -2   27.67    1.43
   5   6  -2   36.37    1.98
   5   6  -2   37.06    1.47
  -5  -6   2   26.01    1.62
  -5  -6   1    0.20    0.72
   5   6  -1    0.15    0.33
  -5  -6   1   -0.44    0.76
   5   6  -1   -0.12    0.40
  -5  -6   1    0.24    0.39
   5   6  -1    0.23    0.77
  -5  -6   0    4.64    0.87
   5   6   0    7.27    0.79
  -5  -6  -1   36.37    1.69
   6  -8  -1    1.36    0.56
   6  -8   1    3.52    0.61
   6  -7  -4    0.40    0.61
   6  -7  -3   25.67    1.63
   6  -7  -2   10.10    1.23
   6  -7  -1    3.61    0.98
   6  -7   0    4.19    0.70
   6  -7   1    2.97    0.92
   6  -7   2   11.35    1.32
   6  -7   2   13.92    1.31
   6  -7   3    0.79    0.84
   6  -7   3    2.73    0.74
   6  -7   4    0.69    0.78
   6  -7   5    0.28    0.57
   6  -6  -7    3.46    0.76
   6  -6  -6   28.01    1.70
   6  -6  -5    2.18    0.82
   6  -6  -5    2.28    0.86
   6  -6  -4   85.82    3.48
   6  -6  -4   87.08    3.52
   6  -6  -4   74.61    9.46
   6  -6  -4   81.25    3.36
   6  -6  -3   -0.08    0.96
   6  -6  -3    0.10    1.09
   6  -6  -3    0.79    0.59
   6  -6  -3    3.83    8.83
   6  -6  -3    0.36    0.87
   6  -6  -2   19.63    1.38
   6  -6  -2   18.93    1.86
   6  -6  -2   18.89    1.50
   6  -6  -2   18.74    8.27
   6  -6  -2   18.14    1.66
   6  -6  -1   10.01    1.54
   6  -6  -1   10.50    1.24
   6  -6  -1    9.42    1.35
   6  -6   0    0.20    0.99
   6  -6   0    2.04    0.66
   6  -6   0    1.49    7.85
   6  -6   0    0.77    0.88
   6  -6   1    1.54    0.99
   6  -6   1    0.27    1.00
   6  -6   1    0.27    0.96
   6  -6   1   -0.31    0.58
   6  -6   1    0.71    8.29
   6  -6   1   -0.39    1.00
   6  -6   2   24.00    1.79
   6  -6   2   30.12    1.99
   6  -6   2   23.90    1.91
   6  -6   2   26.77    8.96
   6  -6   3    0.28    0.95
   6  -6   3   -0.07    0.85
   6  -6   3    2.96    2.68
   6  -6   4   -0.06    0.95
   6  -6   5   24.71    1.71
   6  -6   6   25.35    1.54
   6  -6   7    0.50    0.49
   6  -5  -9    4.12    0.59
   6  -5  -9    2.79    0.83
   6  -5  -8    1.85    0.61
   6  -5  -8    0.83    0.88
   6  -5  -7    1.73    0.57
   6  -5  -7    6.17    1.24
   6  -5  -6   -0.21    0.44
   6  -5  -6    1.22    1.01
   6  -5  -6   -0.35    1.02
   6  -5  -5   -0.08    0.95
   6  -5  -5    0.15    0.69
   6  -5  -5    0.55    5.68
   6  -5  -5    1.49    1.16
   6  -5  -4    2.90    1.16
   6  -5  -4    1.87    0.76
   6  -5  -4    1.70    3.09
   6  -5  -4    1.64    1.24
   6  -5  -3   22.02    1.53
   6  -5  -3   19.14    1.99
   6  -5  -3   22.00    1.55
   6  -5  -3   19.87    2.68
   6  -5  -3   21.87    2.00
   6  -5  -2   18.56    1.44
   6  -5  -2   18.93    1.98
   6  -5  -2   16.26    1.42
   6  -5  -2   14.84    1.80
   6  -5  -1   45.78    2.28
   6  -5  -1   46.48    2.97
   6  -5  -1   45.20    2.29
   6  -5  -1   40.04    3.31
   6  -5  -1   49.30    2.90
   6  -5   0   12.37    1.47
   6  -5   0   15.29    1.32
   6  -5   0   14.72    1.85
   6  -5   0   13.78    1.30
   6  -5   0   14.65    2.35
   6  -5   0   12.65    1.68
   6  -5   1    0.08    0.92
   6  -5   1    1.22    1.13
   6  -5   1    0.12    0.70
   6  -5   1   -0.12    0.64
   6  -5   1   -1.16    1.84
   6  -5   1    1.19    1.11
   6  -5   2   29.61    2.17
   6  -5   2   32.36    2.29
   6  -5   2   31.54    1.80
   6  -5   2   28.25    3.49
   6  -5   2   29.96    2.32
   6  -5   3   10.01    1.48
   6  -5   3   10.03    1.34
   6  -5   3    9.57    1.07
   6  -5   3    5.72    5.55
   6  -5   3    7.65    4.13
   6  -5   4    5.57    1.29
   6  -5   4    7.58    1.35
   6  -5   4    3.16    7.31
   6  -5   5    2.79    1.08
   6  -5   6    0.06    0.92
   6  -5   7    8.58    1.07
   6  -4 -11   36.04    1.40
   6  -4 -11   39.01    1.61
   6  -4 -10   23.76    1.36
   6  -4  -9    2.18    0.73
   6  -4  -8   44.15    2.22
   6  -4  -7    7.09    1.08
   6  -4  -6   30.97    1.88
   6  -4  -6   30.67    1.61
   6  -4  -6   28.31    2.44
   6  -4  -5   60.90    2.62
   6  -4  -5   64.05    3.26
   6  -4  -5   61.50    2.55
   6  -4  -5   59.28    3.42
   6  -4  -4  113.72    4.70
   6  -4  -4  116.41    3.90
   6  -4  -4  111.31    4.94
   6  -4  -4  106.46    4.77
   6  -4  -3   32.64    1.72
   6  -4  -3   35.21    2.57
   6  -4  -3   32.40    1.86
   6  -4  -3   29.16    2.67
  -6   4   3   27.53    2.07
   6  -4  -3   26.90    1.94
   6  -4  -3   30.09    2.11
   6  -4  -3   31.96    2.55
   6  -4  -2   45.34    2.07
   6  -4  -2   42.17    2.83
   6  -4  -2   42.37    2.14
  -6   4   2   33.95    2.30
   6  -4  -2   41.15    2.39
   6  -4  -2   41.78    2.79
   6  -4  -1   42.47    2.15
   6  -4  -1   41.51    3.10
   6  -4  -1   40.50    2.45
   6  -4  -1   39.71    2.73
   6  -4   0   21.19    1.40
   6  -4   0   22.72    2.17
   6  -4   0   19.69    1.48
   6  -4   0   21.11    2.40
  -6   4   0   15.27    1.53
   6  -4   0   17.25    1.58
   6  -4   0   20.69    1.77
   6  -4   0   17.22    1.99
  -6   4   0   16.25    1.35
   6  -4   1   44.58    2.05
   6  -4   1   41.91    2.50
   6  -4   1   45.83    2.85
   6  -4   1   46.16    2.22
   6  -4   1   37.60    3.04
   6  -4   1   39.38    2.75
   6  -4   2    5.40    1.26
   6  -4   2    3.02    1.21
   6  -4   2    3.88    0.82
   6  -4   2    2.46    1.56
   6  -4   2    3.22    1.38
   6  -4   3    1.15    1.05
   6  -4   3    0.10    0.63
   6  -4   3   -0.50    1.48
   6  -4   3    2.32    2.57
   6  -4   4   32.93    2.36
   6  -4   4   28.92    1.50
   6  -4   5   22.13    1.99
   6  -4   5   21.71    1.26
   6  -4   6    0.86    0.97
   6  -4   6    0.82    0.55
   6  -4   7   16.60    1.49
   6  -4   7   14.56    0.93
   6  -4   8   91.26    3.05
   6  -3 -11    6.39    0.84
   6  -3 -11   10.68    1.08
   6  -3 -10    3.77    0.84
   6  -3 -10    4.00    1.14
   6  -3  -9    0.42    0.73
   6  -3  -9    0.82    1.09
   6  -3  -8    2.35    0.90
   6  -3  -8    3.33    1.37
   6  -3  -7    3.71    0.96
   6  -3  -7    3.01    1.26
   6  -3  -7    3.02    1.36
   6  -3  -6   15.92    1.10
   6  -3  -6   15.68    1.45
   6  -3  -6   15.43    1.17
   6  -3  -6   15.51    1.94
   6  -3  -6   15.72    1.97
   6  -3  -5    3.93    0.85
   6  -3  -5    3.65    0.71
   6  -3  -5    2.75    0.86
   6  -3  -5    4.07    0.80
  -6   3   5    2.68    1.02
   6  -3  -5    2.26    1.51
   6  -3  -5    4.59    1.43
   6  -3  -5    3.36    0.99
   6  -3  -4   56.92    2.30
   6  -3  -4   54.91    3.14
   6  -3  -4   53.95    2.37
   6  -3  -4   50.70    3.23
   6  -3  -4   49.04    2.52
   6  -3  -4   52.20    2.68
   6  -3  -4   52.23    3.19
   6  -3  -3   98.43    3.31
   6  -3  -3  100.59    4.36
   6  -3  -3   95.12    3.41
   6  -3  -3   95.48    4.50
   6  -3  -3   88.82    3.61
   6  -3  -3   89.14    3.74
   6  -3  -3   93.72    4.29
   6  -3  -2    3.16    0.87
   6  -3  -2    4.30    0.81
   6  -3  -2    3.20    1.33
   6  -3  -2    3.13    0.79
  -6   3   2    2.05    0.94
   6  -3  -1   23.98    2.44
   6  -3  -1   26.00    1.92
  -6   3   1   23.86    1.71
   6  -3   0   48.29    2.15
   6  -3   0   46.70    2.94
   6  -3   0   45.81    2.19
   6  -3   0   42.46    3.06
   6  -3   0   46.15    2.42
   6  -3   0   48.11    2.59
  -6   3   0   39.73    2.23
   6  -3   1   23.08    1.42
   6  -3   1   19.94    1.77
   6  -3   1   23.50    2.14
   6  -3   1   20.59    1.46
   6  -3   1   21.85    1.64
   6  -3   1   17.54    2.19
   6  -3   1   23.89    1.86
  -6   3  -1   17.79    1.48
   6  -3   2   25.30    1.46
   6  -3   2   25.45    2.15
   6  -3   2   26.31    1.58
   6  -3   2   22.97    2.33
   6  -3   2   27.29    1.77
   6  -3   2   23.01    1.80
  -6   3  -2   20.90    1.52
   6  -3   3    2.21    0.60
   6  -3   3    1.71    1.18
   6  -3   3    1.76    0.62
   6  -3   3    2.91    1.54
   6  -3   4    6.28    1.47
   6  -3   4    6.38    0.87
   6  -3   5   -0.10    1.12
   6  -3   5    0.05    0.62
   6  -3   5   -0.06    0.54
   6  -3   6    0.70    1.10
   6  -3   6    1.03    0.64
   6  -3   6    0.17    0.52
   6  -3   7   23.10    1.74
   6  -3   7   17.54    1.08
   6  -3   8   39.95    1.97
   6  -2 -12    0.96    0.59
   6  -2 -11   24.85    1.59
   6  -2 -11   28.75    1.74
   6  -2 -10   13.54    1.38
  -6   2  10   13.92    1.05
   6  -2 -10   16.30    1.61
   6  -2  -9   18.83    1.66
  -6   2   9   16.82    1.28
   6  -2  -9   18.80    1.93
   6  -2  -8  132.61    4.76
  -6   2   8  121.77    4.17
   6  -2  -8  133.52    5.18
   6  -2  -7   10.01    0.86
   6  -2  -7    8.94    1.27
   6  -2  -7   11.18    0.98
   6  -2  -7   10.11    1.57
   6  -2  -7    8.48    1.60
   6  -2  -6   33.86    1.65
   6  -2  -6   34.42    2.13
   6  -2  -6   34.35    1.73
   6  -2  -6   31.84    1.85
   6  -2  -6   32.60    2.48
  -6   2   6   29.69    2.23
   6  -2  -6   31.67    1.95
   6  -2  -6   30.62    2.56
   6  -2  -5  248.22    7.32
   6  -2  -5  259.69    6.94
   6  -2  -5  246.01    7.18
   6  -2  -5  256.06    8.13
   6  -2  -5  250.83    7.54
  -6   2   5  254.96    7.87
   6  -2  -5  248.84    7.38
   6  -2  -5  276.50    8.39
   6  -2  -5  260.77    6.85
   6  -2  -4   84.08    3.07
   6  -2  -4   78.04    3.23
   6  -2  -4   83.32    4.08
   6  -2  -4   85.09    3.62
  -6   2   4   83.48    3.67
   6  -2  -4   85.44    3.52
   6  -2  -4   83.88    3.97
   6  -2  -4   85.90    3.04
   6  -2  -3  519.49   12.49
   6  -2  -3  500.99   12.81
   6  -2  -3  505.36   13.83
   6  -2  -3  471.86   13.13
  -6   2   3  516.12   13.36
   6  -2  -3  509.80   13.07
   6  -2  -3  508.03   13.76
   6  -2  -3  520.20   12.43
   6  -2  -2   40.38    1.98
   6  -2  -2   35.45    2.05
   6  -2  -2   40.23    2.70
  -6   2   2   35.56    2.12
   6  -2  -2   36.72    1.86
   6  -2  -1   25.77    1.58
   6  -2  -1   26.23    1.76
   6  -2  -1   30.79    2.53
   6  -2  -1   23.93    1.94
   6  -2  -1   25.54    1.86
   6  -2  -1   26.25    2.28
  -6   2   1   29.73    1.87
   6  -2  -1   26.12    1.58
   6  -2   0   75.46    2.89
   6  -2   0   75.55    3.10
   6  -2   0   72.99    3.81
   6  -2   0   74.49    3.39
   6  -2   0   73.59    3.25
   6  -2   0   74.99    3.75
  -6   2   0   75.29    3.13
   6  -2   0   77.93    2.87
   6  -2   1  134.78    4.20
   6  -2   1  132.27    4.46
   6  -2   1  134.92    5.30
   6  -2   1  120.94    4.66
   6  -2   1  130.37    4.63
   6  -2   1  133.54    5.20
  -6   2  -1  129.82    4.46
   6  -2   1  135.11    4.13
   6  -2   2    0.66    0.55
   6  -2   2    1.22    1.04
   6  -2   2    0.62    0.59
   6  -2   2    1.23    0.64
   6  -2   2    0.41    1.36
   6  -2   2    1.47    1.45
   6  -2   2    0.44    0.79
   6  -2   2    1.31    0.99
  -6   2  -2    0.07    0.62
   6  -2   2    1.58    0.68
   6  -2   3    0.66    0.48
   6  -2   3    0.51    1.14
   6  -2   3   -0.05    0.50
   6  -2   3   -0.17    0.70
   6  -2   3    0.09    1.22
   6  -2   3   -1.98    4.45
   6  -2   3    0.09    0.92
   6  -2   4    0.53    1.27
   6  -2   4   -0.06    0.68
   6  -2   4   -0.27    0.94
   6  -2   5    0.30    1.24
   6  -2   5    0.57    0.66
   6  -2   5    0.34    0.95
   6  -2   6    0.45    1.18
   6  -2   6    0.97    0.63
   6  -2   6    1.02    0.87
   6  -2   7   14.97    1.54
   6  -2   7   15.39    1.30
   6  -2   8  160.00    4.81
   6  -2   8  168.69    4.55
  -6   1  12    2.30    0.46
  -6   1  11    0.17    0.43
   6  -1 -11    0.96    0.77
   6  -1 -10   -0.08    0.75
  -6   1  10    1.37    0.63
   6  -1 -10    1.67    1.03
   6  -1  -9    0.08    0.80
  -6   1   9    0.06    0.59
   6  -1  -9    0.54    1.09
   6  -1  -8    2.43    1.02
   6  -1  -8    1.18    1.17
   6  -1  -7    8.14    1.28
   6  -1  -7    8.38    0.87
  -6   1   7    6.22    1.95
   6  -1  -7    9.70    1.55
  -6   1   7    8.75    1.18
   6  -1  -7    9.88    1.65
   6  -1  -7    9.43    0.85
   6  -1  -6    4.35    0.72
   6  -1  -6    2.61    0.98
   6  -1  -6    3.41    0.68
   6  -1  -6    3.77    0.71
  -6   1   6    3.88    1.09
   6  -1  -6    2.71    1.41
  -6   1   6    4.55    0.97
   6  -1  -6    4.66    1.42
   6  -1  -6    2.98    0.83
   6  -1  -6    4.48    1.02
   6  -1  -6    3.04    0.74
   6  -1  -5    1.09    0.64
   6  -1  -5   -0.07    0.80
   6  -1  -5    0.26    0.58
  -6   1   5   -0.27    0.85
  -6   1   5    0.44    0.87
   6  -1  -5    0.10    1.35
   6  -1  -5    1.23    1.24
   6  -1  -5    0.08    0.81
   6  -1  -5    0.56    0.80
   6  -1  -5   -0.19    0.56
   6  -1  -4   18.83    1.45
   6  -1  -4   20.02    1.39
   6  -1  -4   19.88    2.13
   6  -1  -4   22.00    1.79
  -6   1   4   21.00    1.76
   6  -1  -4   17.42    1.59
   6  -1  -4   20.89    2.06
   6  -1  -4   19.29    1.36
   6  -1  -3  124.50    4.31
   6  -1  -3  133.82    4.15
  -6   1   3  134.87    4.82
   6  -1  -3  125.61    4.60
   6  -1  -3  129.92    5.07
  -6   1   3  131.94    4.53
   6  -1  -3  135.67    4.20
   6  -1  -2   49.26    3.09
   6  -1  -2   49.87    2.66
   6  -1  -2   48.89    2.57
   6  -1  -2   50.82    2.89
   6  -1  -1   17.02    1.40
   6  -1  -1   17.00    1.27
   6  -1  -1   18.78    2.11
   6  -1  -1   19.86    1.70
   6  -1  -1   17.06    1.88
   6  -1  -1   21.22    1.70
  -6   1   1   18.00    1.51
   6  -1  -1   19.32    1.34
   6  -1   0   26.33    1.67
   6  -1   0   23.99    1.49
   6  -1   0   24.63    2.32
   6  -1   0   25.89    1.94
   6  -1   0   23.68    2.13
   6  -1   0   25.14    1.81
  -6   1   0   25.92    1.73
   6  -1   0   26.43    1.55
   6  -1   1   41.81    2.14
   6  -1   1   43.08    1.98
   6  -1   1   44.70    2.88
   6  -1   1   43.14    2.42
   6  -1   1   44.26    2.87
   6  -1   1   42.51    2.32
  -6   1  -1   44.53    2.32
   6  -1   1   42.42    1.97
   6  -1   2   38.09    1.77
   6  -1   2   35.06    1.89
   6  -1   2   36.35    2.59
   6  -1   2   31.19    2.04
   6  -1   2   32.35    1.99
   6  -1   2   40.25    3.72
  -6   1  -2   36.74    2.07
   6  -1   2   28.76    2.38
   6  -1   2   38.10    1.75
   6  -1   3   16.60    1.88
   6  -1   3   13.46    1.02
   6  -1   3   14.03    1.67
   6  -1   3   14.39    1.81
   6  -1   3   15.31    1.03
   6  -1   4   28.33    2.35
   6  -1   4   26.27    2.25
   6  -1   5    0.20    1.19
   6  -1   5    0.19    1.03
   6  -1   6    4.41    1.26
   6  -1   6    6.57    1.15
   6  -1   7   38.74    2.22
   6  -1   7   39.37    2.05
   6  -1   8   15.09    1.19
   6  -1   8   16.57    1.08
  -6   0  12   11.75    0.88
  -6   0  11   28.06    2.03
  -6   0  11   30.23    1.62
  -6   0  10   50.58    2.38
   6   0  -9    7.12    1.20
  -6   0   9    4.24    0.88
   6   0  -8   34.42    2.37
   6   0  -8   41.86    1.98
   6   0  -8   39.87    2.30
   6   0  -8   41.17    2.43
   6   0  -7    6.23    1.27
   6   0  -7    8.78    0.94
   6   0  -7    8.42    0.88
  -6   0   7    7.00    2.26
  -6   0   7    7.58    1.24
   6   0  -7    9.19    1.56
   6   0  -7    6.46    1.28
   6   0  -7    8.62    1.09
   6   0  -7    7.37    1.10
  -6   0   7    7.70    0.94
   6   0  -7    9.84    0.91
   6   0  -6   34.13    1.88
   6   0  -6   37.78    1.80
   6   0  -6   39.31    1.82
   6   0  -6   37.08    2.59
   6   0  -6   36.63    2.16
  -6   0   6   35.35    2.33
  -6   0   6   37.43    2.43
   6   0  -6   39.78    2.20
   6   0  -6   34.17    2.31
  -6   0   6   32.48    1.93
   6   0  -6   38.98    1.85
   6   0  -5 1119.10   25.50
   6   0  -5 1107.37   25.04
   6   0  -5 1142.41   25.21
   6   0  -5 1090.80   26.58
  -6   0   5 1026.54   26.07
   6   0  -5 1104.33   25.97
  -6   0   5 1157.54   26.55
   6   0  -5 1121.49   26.25
   6   0  -5 1115.41   25.90
  -6   0   5 1037.83   25.55
   6   0  -5 1114.66   25.27
   6   0  -4  571.26   14.06
   6   0  -4  599.51   13.87
   6   0  -4  572.17   15.18
  -6   0   4  540.99   14.47
   6   0  -4  576.31   14.57
   6   0  -4  572.76   14.75
   6   0  -4  573.17   14.48
  -6   0   4  566.77   14.23
   6   0  -4  583.75   13.93
   6   0  -3  107.83    3.74
   6   0  -3  105.82    3.53
  -6   0   3   99.83    4.01
   6   0  -3  107.01    4.28
  -6   0   3  103.64    3.85
   6   0  -3  105.23    3.60
   6   0  -2   64.59    3.53
   6   0  -2   67.34    3.10
   6   0  -2   62.13    3.20
   6   0  -2   66.50    3.03
  -6   0   2   66.11    2.90
   6   0  -1   38.49    2.01
   6   0  -1   40.61    1.92
   6   0  -1   40.19    2.75
   6   0  -1   36.69    2.26
   6   0  -1   37.31    2.49
   6   0  -1   36.58    2.23
  -6   0   1   40.32    2.19
   6   0  -1   39.67    1.96
   6   0   0  169.61    5.21
   6   0   0  176.91    5.01
   6   0   0  165.75    6.11
   6   0   0  173.09    5.63
  -6   0   0  164.28    5.66
   6   0   0  175.48    6.01
   6   0   0  170.44    5.54
   6   0   0  171.81    5.06
   6   0   1    4.11    0.76
   6   0   1    4.29    0.71
  -6   0  -1    4.31    1.04
   6   0   1    3.52    1.36
   6   0   1    3.89    3.18
   6   0   1    3.44    0.89
   6   0   1    3.98    0.97
  -6   0  -1    4.92    0.94
   6   0   1    4.52    0.77
   6   0   2    1.57    0.58
   6   0   2    1.50    0.58
   6   0   2    2.40    1.29
  -6   0  -2    0.28    0.78
   6   0   3   59.28    3.16
   6   0   3   56.95    2.09
   6   0   3   52.61    3.18
   6   0   3   58.02    2.08
   6   0   4    1.73    1.13
   6   0   4    1.57    1.13
   6   0   5   21.68    1.97
   6   0   5   25.54    2.07
   6   0   6   14.39    1.53
  -6   0  -6   14.23    1.26
   6   0   6   14.35    1.49
   6   0   7    1.10    0.84
   6   0   7    0.37    0.71
  -6  -1  12    4.59    0.95
  -6  -1  12    4.94    0.64
  -6  -1  11    0.09    0.90
  -6  -1  11    0.39    0.50
  -6  -1  10   -0.76    1.27
   6   1 -10   -0.42    0.57
  -6  -1  10    0.12    0.59
   6   1  -9    2.60    0.69
   6   1  -8    0.42    0.48
   6   1  -8    0.54    0.59
   6   1  -8    0.23    0.47
   6   1  -8    0.90    0.95
   6   1  -7   53.99    2.30
   6   1  -7   52.26    2.13
   6   1  -7   52.31    2.95
   6   1  -7   51.50    2.14
   6   1  -6    8.69    0.96
   6   1  -6    7.84    0.92
   6   1  -6    8.71    0.91
  -6  -1   6    5.25    1.79
  -6  -1   6    9.63    1.38
   6   1  -6    7.50    1.59
   6   1  -6    8.58    1.18
   6   1  -6    7.54    1.14
   6   1  -6    9.44    0.98
   6   1  -5   39.65    1.98
   6   1  -5   32.75    1.76
   6   1  -5   38.00    1.85
   6   1  -5   36.98    2.72
   6   1  -5   33.48    2.14
  -6  -1   5   35.04    2.44
   6   1  -5   39.19    2.30
  -6  -1   5   31.70    1.82
   6   1  -5   38.40    1.93
   6   1  -4   33.62    1.86
   6   1  -4   34.17    1.68
   6   1  -4   36.43    1.81
   6   1  -4   32.16    2.58
   6   1  -4   32.12    2.11
   6   1  -4   34.50    2.18
  -6  -1   4   29.40    1.81
   6   1  -4   35.39    1.87
   6   1  -3   59.40    2.53
   6   1  -3   59.90    2.43
  -6  -1   3   52.23    2.86
  -6  -1   3   57.22    2.59
   6   1  -3   59.07    2.50
   6   1  -2   40.05    2.02
   6   1  -2   40.70    2.83
   6   1  -2   40.32    2.35
  -6  -1   2   34.78    2.32
   6   1  -2   38.37    2.33
  -6  -1   2   36.72    2.06
   6   1  -1   33.12    1.82
   6   1  -1   35.40    1.77
   6   1  -1   32.27    2.54
   6   1  -1   35.40    2.17
  -6  -1   1   27.53    2.18
   6   1  -1   33.51    2.11
  -6  -1   1   30.29    1.91
   6   1  -1   29.79    1.73
   6   1   0   56.76    2.49
   6   1   0   66.09    2.48
   6   1   0   58.35    3.26
   6   1   0   61.03    2.89
  -6  -1   0   57.63    3.10
   6   1   0   62.28    2.89
  -6  -1   0   58.69    2.76
   6   1   0   60.31    2.48
   6   1   1   21.78    1.31
   6   1   1   18.53    1.97
   6   1   1   19.42    1.29
  -6  -1  -2   -0.09    1.00
   6   1   2    0.33    0.46
   6   1   2    0.16    0.47
   6   1   2    0.40    1.09
  -6  -1  -3    6.76    1.28
   6   1   4   14.00    1.64
  -6  -1  -4   15.25    1.43
   6   1   5   -0.21    0.72
  -6  -1  -5    0.13    0.74
   6   1   6   -0.36    0.54
  -6  -1  -6    7.29    0.94
   6   1   7   24.19    1.33
  -6  -2  12   14.09    1.36
  -6  -2  12   15.87    0.96
  -6  -2  11   14.66    1.72
  -6  -2  11   15.74    1.13
  -6  -2  10    2.11    1.19
   6   2 -10    2.64    0.62
  -6  -2  10    2.51    0.67
  -6  -2   9   66.90    4.06
   6   2  -9   93.64    3.08
   6   2  -8  109.62    3.60
   6   2  -8  107.07    3.24
   6   2  -8  107.70    4.03
   6   2  -8  103.42    3.25
   6   2  -7   20.77    1.44
   6   2  -7   21.02    1.29
   6   2  -7   21.32    1.97
   6   2  -7   22.68    1.36
   6   2  -6    1.07    0.60
   6   2  -6    1.51    0.68
   6   2  -6    0.19    0.56
   6   2  -6    1.18    1.29
   6   2  -5  499.07   11.81
   6   2  -5  483.12   13.14
   6   2  -5  497.09   11.94
   6   2  -4   18.14    1.36
   6   2  -4   17.08    1.27
   6   2  -4   21.16    1.38
   6   2  -4   16.83    1.59
   6   2  -4   17.16    1.59
   6   2  -4   19.12    1.40
   6   2  -3    5.09    0.78
  -6  -2   3    5.54    1.16
   6   2  -3    6.57    1.69
   6   2  -3    5.63    1.13
   6   2  -3    6.68    1.19
  -6  -2   3    5.14    0.93
   6   2  -2   25.85    1.46
   6   2  -2   33.04    1.70
   6   2  -2   28.14    2.47
   6   2  -2   30.15    2.06
   6   2  -2   33.63    2.15
  -6  -2   2   26.71    1.78
   6   2  -2   32.21    1.79
   6   2  -1   39.39    1.87
   6   2  -1   36.87    2.69
   6   2  -1   39.39    1.97
   6   2   0  367.12    8.96
   6   2   0  349.91   10.13
   6   2   0  346.46    9.02
  -6  -2  -1    0.49    1.07
   6   2   1    0.36    0.57
   6   2   1    0.66    0.50
   6   2   1    0.67    1.15
  -6  -2  -2   16.61    2.47
   6   2   2   14.05    0.91
   6   2   2   14.87    1.52
   6   2   2   15.18    0.98
  -6  -2  -2   15.80    1.76
  -6  -2  -3    3.93    1.13
   6   2   4   48.90    2.67
  -6  -2  -4   54.27    2.54
  -6  -2  -5   27.39    1.65
   6   2   5   24.79    1.69
  -6  -2  -6    5.32    0.70
   6   2   6    4.85    0.75
  -6  -3  11    5.24    1.23
  -6  -3  11    2.26    0.49
  -6  -3  10    1.52    1.25
  -6  -3  10   -0.04    0.52
  -6  -3   9    1.03    1.34
   6   3  -9   -0.13    0.53
  -6  -3   9    0.26    0.55
   6   3  -8    1.56    0.50
  -6  -3   8    1.41    1.09
  -6  -3   8    1.21    0.51
   6   3  -8    1.32    0.63
   6   3  -8    1.30    0.48
   6   3  -8    1.58    1.06
   6   3  -7   21.43    1.41
  -6  -3   7   24.87    2.96
   6   3  -7   25.15    1.35
   6   3  -7   21.42    1.98
   6   3  -7   23.63    1.36
   6   3  -6    0.20    0.58
   6   3  -6    0.16    0.58
   6   3  -6   -0.27    0.55
   6   3  -6    0.09    1.24
   6   3  -5   15.16    1.24
   6   3  -5   16.49    1.99
   6   3  -5   17.13    1.28
   6   3  -4   18.46    1.35
   6   3  -4   27.12    1.60
   6   3  -3   54.41    2.30
   6   3  -3   59.07    3.33
   6   3  -2   21.03    1.34
   6   3  -2   27.43    2.32
   6   3  -2   25.91    1.56
   6   3  -1   11.97    1.01
   6   3  -1   11.23    1.66
   6   3  -1   11.75    1.08
  -6  -3   0   43.09    3.24
   6   3   0   42.79    1.82
   6   3   0   45.37    2.65
   6   3   0   44.40    1.93
  -6  -3   0   47.83    2.88
  -6  -3  -1    9.05    1.35
   6   3   1    8.42    0.74
   6   3   1    9.22    1.32
   6   3   1    8.74    0.78
  -6  -3  -2    3.78    1.12
  -6  -3  -3   12.76    1.38
   6   3   3   12.62    1.43
   6   3   4   10.54    1.15
  -6  -3  -4   10.84    1.13
  -6  -3  -5    0.72    0.47
   6   3   5    0.54    0.50
   6   4  -9    5.59    0.68
  -6  -4   9    2.28    0.49
  -6  -4   8   90.48    1.95
  -6  -4   8   84.29    2.62
   6   4  -8   84.98    2.22
   6   4  -8   91.05    1.88
   6   4  -8   91.25    1.92
  -6  -4   7   43.93    1.79
  -6  -4   7   46.75    2.43
   6   4  -7   38.08    1.82
   6   4  -7   45.12    1.73
   6   4  -7   45.56    2.38
   6   4  -7   45.74    1.81
  -6  -4   6   83.73    2.82
  -6  -4   6   89.31    3.65
   6   4  -6   85.71    2.76
   6   4  -6   82.43    3.55
   6   4  -6   84.53    2.82
   6   4  -5    0.23    0.54
  -6  -4   5    1.04    1.16
  -6  -4   5    0.14    0.56
   6   4  -5    0.19    0.54
   6   4  -5    0.17    1.17
   6   4  -4    1.27    0.57
  -6  -4   4    1.14    0.66
   6   4  -4    0.79    0.57
  -6  -4   3    0.26    1.22
   6   4  -3    0.31    0.53
   6   4  -3   -0.69    1.21
  -6  -4   2   29.99    1.55
  -6  -4   2   29.27    2.14
   6   4  -2   27.30    2.12
   6   4  -2   31.43    1.55
  -6  -4   2   28.21    2.19
  -6  -4   1   18.02    1.09
  -6  -4   1   20.06    1.65
   6   4  -1   18.14    1.00
   6   4  -1   15.92    1.59
   6   4  -1   17.14    1.04
  -6  -4   0   52.63    1.92
  -6  -4   0   47.81    2.38
   6   4   0   49.04    1.77
   6   4   0   53.26    2.44
   6   4   0   48.29    1.82
  -6  -4   0   52.08    2.70
  -6  -4  -1   -0.20    0.85
   6   4   1   -0.02    0.20
  -6  -4  -1    0.12    0.23
   6   4   1    0.20    0.72
  -6  -4  -2   29.49    1.60
   6   4   2   23.81    1.66
  -6  -4  -2   28.72    1.76
  -6  -4  -3   26.81    1.34
   6   4   3   25.15    1.37
  -6  -4  -3   28.18    1.52
   6   5  -8    3.43    0.52
  -6  -5   7   13.32    0.78
  -6  -5   7   12.92    1.16
   6   5  -7   14.22    0.76
   6   5  -7   15.75    1.19
   6   5  -7   13.73    0.77
  -6  -5   6    7.27    0.66
  -6  -5   6    7.30    1.05
   6   5  -6    3.86    0.61
   6   5  -6    6.68    0.60
   6   5  -6    6.76    1.07
   6   5  -6    7.11    0.65
  -6  -5   5    6.51    0.91
  -6  -5   5   13.73    0.89
   6   5  -5    7.90    0.77
   6   5  -5   13.33    0.83
   6   5  -5   12.42    1.38
   6   5  -5   12.77    0.86
  -6  -5   4    5.62    0.99
  -6  -5   4    7.60    0.72
   6   5  -4    6.33    0.70
  -6  -5   4    8.30    1.18
   6   5  -4    8.37    1.28
   6   5  -4    8.91    0.77
  -6  -5   3   21.03    1.11
  -6  -5   3   21.43    1.59
   6   5  -3   20.79    1.04
   6   5  -3   22.12    1.64
   6   5  -3   21.04    1.08
  -6  -5   2    6.28    1.03
  -6  -5   2    8.98    0.70
  -6  -5   2    7.76    1.06
   6   5  -2    9.64    0.67
   6   5  -2    9.05    1.14
   6   5  -2    8.24    0.67
  -6  -5   1   15.01    0.82
  -6  -5   1   16.17    1.21
   6   5  -1   15.88    0.76
   6   5  -1   15.32    1.19
   6   5  -1   13.75    0.78
  -6  -5   1   12.17    1.23
  -6  -5   0   15.75    1.31
   7  -6  -5   28.76    1.52
   7  -6  -4    1.00    0.69
   7  -6  -3    3.72    1.57
   7  -6  -3    5.43    7.52
   7  -6  -3    1.43    0.76
   7  -6  -2   -0.46    1.11
   7  -6  -2   -0.30    0.77
   7  -6  -1   30.45    7.58
   7  -6  -1   29.06    1.72
   7  -6   0   45.10    1.93
   7  -6   0   46.39    7.38
   7  -6   1    8.12    1.80
   7  -6   1    5.82    6.89
   7  -5  -8    8.50    0.88
   7  -5  -7    1.31    0.74
   7  -5  -6    5.37    1.04
   7  -5  -5    1.82    0.70
   7  -5  -5    4.59    6.15
   7  -5  -5    1.17    0.96
   7  -5  -4    0.39    0.58
   7  -5  -4   -1.23    4.03
   7  -5  -4    0.37    0.95
   7  -5  -3    6.80    0.88
   7  -5  -3    7.31    2.75
   7  -5  -3    7.98    1.28
   7  -5  -2    5.15    0.87
   7  -5  -2    5.32    1.25
   7  -5  -1    7.82    2.32
   7  -5  -1    8.91    1.33
   7  -5   0    5.02    0.85
   7  -5   0    3.71    2.51
   7  -5   0    3.43    1.18
   7  -5   1   -0.18    0.61
   7  -5   1    1.43    3.53
   7  -5   1    2.10    1.53
   7  -5   2    1.44    0.63
   7  -5   2   -3.32    5.40
   7  -5   2    0.06    4.65
   7  -5   3    1.14    0.23
   7  -5   3   -2.76    5.83
   7  -5   4   -0.03    0.26
   7  -4  -9   33.70    1.73
   7  -4  -8   19.46    1.55
   7  -4  -7   13.87    1.52
   7  -4  -6   13.46    0.98
   7  -4  -6   14.88    2.30
   7  -4  -5   22.62    1.36
   7  -4  -5   22.19    2.12
   7  -4  -4   24.01    1.46
   7  -4  -4   21.86    2.21
   7  -4  -3   48.32    2.21
   7  -4  -3   44.30    3.09
   7  -4  -2  195.38    5.41
   7  -4  -2  188.29    5.58
   7  -4  -1  199.73    7.09
   7  -4  -1  216.88    6.90
   7  -4   0   34.17    1.81
   7  -4   0   30.25    2.58
   7  -4   0   38.20    2.50
   7  -4   1   28.71    1.59
   7  -4   1   23.97    2.27
   7  -4   1   29.21    2.24
   7  -4   2    6.71    0.83
   7  -4   2    5.43    1.65
   7  -4   2   10.05    3.46
   7  -4   3    0.43    0.31
   7  -4   3    1.52    0.51
   7  -4   4    0.30    0.33
   7  -4   5    0.13    0.28
   7  -3 -10    1.28    0.68
   7  -3  -9   -0.08    0.37
   7  -3  -9    2.88    0.94
   7  -3  -8    0.05    0.36
   7  -3  -8    0.45    0.95
   7  -3  -7    0.24    0.32
   7  -3  -7    0.38    0.45
   7  -3  -7    0.59    0.74
   7  -3  -7    0.95    0.98
   7  -3  -6    0.45    0.46
   7  -3  -6   -0.18    0.57
   7  -3  -6    0.09    1.21
   7  -3  -6   -0.56    1.14
   7  -3  -5    1.89    0.58
   7  -3  -5    1.75    0.69
   7  -3  -5    3.58    1.51
   7  -3  -5    0.89    1.15
   7  -3  -4   -0.19    0.52
   7  -3  -4   -0.28    0.64
   7  -3  -4   -0.32    1.37
   7  -3  -4    0.91    1.10
   7  -3  -3   14.02    1.14
   7  -3  -3   13.70    1.22
   7  -3  -3   12.52    1.74
   7  -3  -2    0.26    0.61
   7  -3  -2    1.02    1.48
   7  -3  -2    0.92    1.10
   7  -3  -1   12.59    1.10
   7  -3  -1   12.47    1.18
   7  -3  -1   12.87    1.98
   7  -3  -1   12.99    1.79
   7  -3   0    0.14    0.53
   7  -3   0    0.66    0.64
   7  -3   0    0.22    1.40
   7  -3   0    0.89    1.21
   7  -3   1    0.22    0.53
   7  -3   1    0.15    0.62
   7  -3   1    0.50    1.38
   7  -3   1    1.23    1.46
   7  -3   2    1.85    0.54
   7  -3   2    1.24    0.57
   7  -3   2    2.14    1.34
   7  -3   3    4.57    0.59
   7  -3   3    4.99    1.26
   7  -3   4    0.10    0.29
   7  -3   5   -0.04    0.29
   7  -2 -10    0.32    0.66
  -7   2   9   15.81    0.99
   7  -2  -9   24.99    1.71
  -7   2   8   17.83    1.20
   7  -2  -8   24.61    1.86
   7  -2  -7    0.34    0.41
   7  -2  -7    0.16    0.50
  -7   2   7   -0.25    0.58
   7  -2  -7   -0.08    1.08
   7  -2  -7    1.41    1.07
   7  -2  -6    6.82    0.78
   7  -2  -6    7.29    0.87
   7  -2  -6    7.05    1.53
   7  -2  -6    5.49    1.34
   7  -2  -5   56.03    2.28
   7  -2  -5   56.49    2.37
   7  -2  -5   54.37    3.20
   7  -2  -5   63.24    3.30
   7  -2  -4   59.95    2.50
   7  -2  -4   58.11    3.40
   7  -2  -4   59.59    3.22
   7  -2  -4   58.77    2.39
   7  -2  -3  373.37    9.70
   7  -2  -3  381.84   10.86
   7  -2  -3  386.16    9.65
   7  -2  -2  358.73   10.64
   7  -2  -2  361.61   10.36
   7  -2  -1   14.30    1.23
   7  -2  -1   15.31    2.01
   7  -2  -1   17.19    1.91
   7  -2  -1   16.48    1.25
   7  -2   0   11.53    1.01
   7  -2   0   10.48    1.05
   7  -2   0   12.33    1.81
   7  -2   0   11.39    1.64
   7  -2   1  105.13    3.34
   7  -2   1  102.28    3.42
   7  -2   1  101.19    4.43
   7  -2   1  105.30    4.61
   7  -2   2   58.15    2.10
   7  -2   2   52.64    2.13
   7  -2   2   56.79    2.95
   7  -2   2   59.19    6.39
   7  -2   4    1.44    0.28
   7  -2   5    1.15    0.22
  -7   1  10    2.70    0.54
  -7   1   9    4.95    0.77
   7  -1  -9    8.24    1.09
  -7   1   8    0.33    0.59
   7  -1  -8    0.18    0.54
   7  -1  -8    0.41    0.90
   7  -1  -7   19.03    1.13
   7  -1  -7   17.67    1.15
   7  -1  -7   19.22    1.83
   7  -1  -7   18.90    1.71
   7  -1  -6    2.52    0.65
   7  -1  -6    3.22    0.69
   7  -1  -6    3.54    1.35
   7  -1  -6    3.19    1.15
   7  -1  -5   12.55    1.11
   7  -1  -5   12.87    1.86
   7  -1  -5   11.78    1.62
   7  -1  -5   12.58    1.07
   7  -1  -4   12.58    1.14
   7  -1  -4   12.64    1.91
   7  -1  -4   12.33    1.64
   7  -1  -4   12.35    1.11
   7  -1  -3    0.11    0.58
   7  -1  -3    0.78    0.63
   7  -1  -3    0.19    1.15
   7  -1  -2    0.66    1.46
   7  -1  -2    1.05    1.16
   7  -1  -1    1.10    0.62
   7  -1  -1    0.43    0.58
   7  -1  -1    1.81    1.49
   7  -1  -1    0.48    1.15
   7  -1   0    0.78    0.53
   7  -1   0    0.05    0.56
   7  -1   0    0.50    1.30
   7  -1   0    1.22    1.69
   7  -1   0    0.67    0.72
   7  -1   1    0.13    0.50
   7  -1   1   -0.14    0.52
   7  -1   1   -0.54    1.24
   7  -1   1    0.27    4.97
   7  -1   1    0.39    0.79
   7  -1   2    1.42    0.49
   7  -1   2    1.78    0.54
   7  -1   2    1.42    1.10
   7  -1   2    1.12    0.84
   7  -1   3    8.73    1.23
   7  -1   4    9.79    1.15
   7  -1   5    0.56    0.59
  -7   0  11    7.05    0.66
  -7   0  10   27.52    1.46
  -7   0   9   14.63    1.21
   7   0  -8   34.11    1.28
   7   0  -8   36.04    1.25
   7   0  -7    5.53    0.71
   7   0  -7    6.77    0.75
   7   0  -7    4.54    1.25
   7   0  -6    1.57    0.59
   7   0  -6    1.22    0.59
   7   0  -6   -0.09    1.33
   7   0  -5   80.12    2.91
   7   0  -5   80.02    3.88
   7   0  -5   79.59    3.36
   7   0  -5   81.07    2.92
   7   0  -4   49.98    2.19
   7   0  -4   45.41    2.95
   7   0  -4   52.24    2.68
   7   0  -4   49.98    2.21
   7   0  -3  104.14    3.57
   7   0  -3  105.70    4.14
   7   0  -3  112.47    3.67
   7   0  -2   15.52    1.22
   7   0  -2   15.65    1.74
   7   0  -2   13.14    1.90
   7   0  -1   32.27    1.68
   7   0  -1   32.06    2.51
   7   0  -1   30.47    3.11
   7   0  -1   31.84    1.67
   7   0   0    1.78    0.64
   7   0   0    0.61    0.55
   7   0   0    1.95    1.28
   7   0   1  121.41    3.54
   7   0   1  116.44    4.43
   7   0   1  100.85    4.28
   7   0   1  123.11    3.53
  -7   0  -1  100.00    3.98
   7   0   2  117.71    3.39
   7   0   2  120.89    4.18
   7   0   2  113.53    4.39
   7   0   2  121.62    3.37
   7   0   3    3.15    1.03
  -7   0  -4   11.04    1.09
   7   0   4   18.43    1.41
   7   0   5   12.19    1.01
  -7  -1  11    5.79    0.64
  -7  -1  10   -0.08    0.49
  -7  -1   9    0.95    0.60
   7   1  -8    0.06    0.39
   7   1  -8    0.57    0.46
   7   1  -8   -0.12    0.41
   7   1  -8    0.12    0.66
   7   1  -7    6.59    0.74
   7   1  -7    8.66    0.82
   7   1  -7    8.75    1.42
   7   1  -7    7.87    0.79
   7   1  -6    4.32    0.69
   7   1  -6    3.29    0.58
   7   1  -6    3.96    0.70
   7   1  -6    4.06    1.37
   7   1  -5   12.93    1.09
   7   1  -5   11.99    1.76
   7   1  -5   14.59    1.14
   7   1  -4   24.40    1.47
   7   1  -4   24.38    1.48
   7   1  -3    8.35    1.60
   7   1  -2   -0.05    0.59
   7   1  -2    1.36    0.62
   7   1  -2    0.69    1.30
   7   1  -1    0.14    0.50
   7   1  -1   -0.18    0.54
   7   1  -1    1.47    1.31
   7   1   0    5.12    0.71
   7   1   0    5.41    0.73
   7   1   0    4.84    1.32
  -7  -1  -1    2.47    1.01
   7   1   1    2.75    0.54
   7   1   1    3.14    0.56
   7   1   1    2.50    1.15
  -7  -1  -2    6.24    1.02
   7   1   2    6.72    1.21
   7   1   3   14.33    1.39
  -7  -1  -4    0.04    0.49
   7   1   4    0.10    0.66
   7   1   5    7.89    0.72
  -7  -2  10   16.38    1.03
   7   2  -9   46.26    1.70
  -7  -2   9   43.58    1.90
   7   2  -8   17.57    0.99
  -7  -2   8   -0.37    0.52
   7   2  -8   23.40    0.97
   7   2  -8    0.15    0.62
   7   2  -8   21.72    0.92
   7   2  -7   41.78    1.67
   7   2  -7   43.83    2.35
   7   2  -7   41.94    1.68
   7   2  -6    2.13    0.58
   7   2  -6    1.82    0.51
   7   2  -6    1.52    0.52
   7   2  -6    3.01    1.21
   7   2  -5   35.64    1.59
   7   2  -5   33.54    2.32
   7   2  -5   38.90    1.70
   7   2  -4   22.19    1.32
   7   2  -4   20.22    1.31
   7   2  -3   21.35    2.03
   7   2  -2    6.51    0.78
   7   2  -2    6.44    1.46
   7   2  -2    7.31    0.84
   7   2  -1    4.64    0.69
   7   2  -1    4.06    0.64
   7   2  -1    5.05    1.29
  -7  -2   0    0.22    0.89
   7   2   0   -0.27    0.46
   7   2   0    0.48    0.42
   7   2   0   -0.39    1.09
  -7  -2  -1   35.42    1.67
   7   2   1   33.81    1.65
  -7  -2  -1   34.32    1.90
   7   2   2   13.87    1.35
  -7  -2  -2   10.55    1.12
  -7  -2  -3    2.99    0.69
   7   2   3    3.10    0.78
   7   3  -9    2.10    0.39
  -7  -3   9    2.53    0.46
  -7  -3   8    0.04    0.36
   7   3  -8    3.04    0.51
   7   3  -8    4.04    0.43
  -7  -3   8    3.08    0.56
   7   3  -8   -0.04    0.39
  -7  -3   7    8.87    0.72
  -7  -3   7   10.43    1.18
   7   3  -7    6.65    0.65
   7   3  -7    9.50    0.71
   7   3  -7   10.32    1.22
   7   3  -7    9.57    0.72
   7   3  -6    2.00    0.52
  -7  -3   6    3.18    1.27
   7   3  -6    0.77    0.40
   7   3  -6    1.82    0.48
   7   3  -6    1.93    0.98
  -7  -3   5   28.66    2.28
   7   3  -5   28.31    1.20
   7   3  -5   27.82    1.89
   7   3  -5   25.80    1.21
   7   3  -4    5.06    0.67
  -7  -3   4    5.66    1.99
   7   3  -4    5.39    0.68
  -7  -3   3    4.84    1.82
   7   3  -3    5.50    0.68
   7   3  -3    5.88    1.30
  -7  -3   2    8.53    1.30
  -7  -3   2    8.81    1.52
   7   3  -2    9.14    0.76
   7   3  -2    9.77    1.33
   7   3  -2    9.38    0.80
  -7  -3   1    1.79    0.92
   7   3  -1    1.40    0.42
  -7  -3   1    1.31    0.86
  -7  -3   1    1.33    0.48
   7   3  -1    1.48    0.42
   7   3  -1    0.51    0.93
  -7  -3   0    3.18    0.89
   7   3   0    3.03    0.42
  -7  -3   0    3.10    0.71
  -7  -3   0    2.92    0.46
   7   3   0    3.77    0.42
   7   3   0    3.99    0.85
  -7  -3  -1    0.32    0.67
  -7  -4   7   33.93    1.53
   7   4  -7   35.26    1.49
  -7  -4   6    2.19    0.65
   7   4  -6    3.58    0.44
  -7  -4   6    3.62    0.73
  -7  -4   6    2.73    0.43
   7   4  -6    3.93    0.45
   7   4  -6    3.44    0.86
  -7  -4   5   17.96    0.94
   7   4  -5   19.26    0.91
   7   4  -5   18.88    1.39
   7   4  -5   19.62    0.95
  -7  -4   4   10.31    0.74
  -7  -4   4    9.42    1.03
   7   4  -4    9.16    1.11
  -7  -4   3    1.57    0.68
   7   4  -3    0.91    0.37
  -7  -4   3    0.63    0.66
  -7  -4   3    1.15    0.41
   7   4  -3    1.34    0.38
   7   4  -3    1.38    0.79
  -7  -4   2   31.37    1.21
  -7  -4   2   30.72    1.57
   7   4  -2   33.09    1.62
   7   4  -2   30.81    1.16
  -7  -4   1    4.02    0.78
   8  -5  -5    1.56    0.65
   8  -5  -4    0.13    5.25
   8  -5  -4    2.55    0.75
   8  -5  -3    0.27    0.53
   8  -5  -3    0.20    4.95
   8  -5  -3    1.59    0.72
   8  -5  -2    0.69    0.56
   8  -5  -2    0.96    0.82
   8  -5  -1    4.14    0.67
   8  -5  -1    7.79    4.75
   8  -5  -1    4.23    1.56
   8  -5   0   -0.02    0.59
   8  -5   0    2.81    4.78
   8  -4  -7    0.47    0.62
   8  -4  -6   -0.30    0.45
   8  -4  -6   11.24    1.09
   8  -4  -5   19.66    1.03
   8  -4  -5   19.58    2.49
   8  -4  -5   20.13    1.50
   8  -4  -4    3.10    0.57
   8  -4  -4    4.46    1.53
   8  -4  -4    4.12    1.01
   8  -4  -3    5.34    0.70
   8  -4  -2   36.08    2.33
   8  -4  -1  108.30    3.23
   8  -4  -1  103.36    4.01
   8  -4   0   86.31    2.67
   8  -4   0   83.86    3.51
   8  -4   1    3.08    0.53
   8  -4   1    3.08    2.67
   8  -3  -8    1.09    0.64
   8  -3  -7   10.98    1.12
   8  -3  -6    1.62    0.47
   8  -3  -6    1.74    1.01
   8  -3  -6    2.33    0.90
   8  -3  -5    0.81    0.48
   8  -3  -5    1.08    1.10
   8  -3  -5    1.08    0.91
   8  -3  -4    0.07    0.44
   8  -3  -4    0.43    0.52
   8  -3  -4    0.31    1.15
   8  -3  -4    0.34    0.88
   8  -3  -3    2.43    0.55
   8  -3  -3    2.55    0.64
   8  -3  -3    2.68    1.11
   8  -3  -2    3.62    1.35
   8  -3  -2    2.75    1.06
   8  -3  -1   -0.03    0.46
   8  -3  -1    0.20    0.48
   8  -3  -1   -0.54    1.22
   8  -3  -1    0.07    1.21
   8  -3   0    1.02    0.51
   8  -3   0    0.27    1.10
   8  -3   0    0.90    3.01
   8  -3   1   -0.11    0.39
   8  -3   1    0.22    1.04
   8  -2  -8    5.34    0.79
   8  -2  -7    8.58    0.64
   8  -2  -7   10.94    1.10
   8  -2  -6    6.84    0.63
   8  -2  -6    6.53    0.69
   8  -2  -6    7.70    1.26
   8  -2  -6    7.48    1.12
   8  -2  -5   38.56    1.56
   8  -2  -5   36.19    1.63
   8  -2  -5   39.49    2.38
   8  -2  -5   36.00    2.10
   8  -2  -4   33.86    1.52
   8  -2  -4   35.38    1.63
   8  -2  -4   33.33    2.32
   8  -2  -4   34.31    2.13
   8  -2  -3   34.02    1.56
   8  -2  -3   35.45    1.65
   8  -2  -3   35.94    2.16
   8  -2  -2   12.22    1.65
   8  -2  -2   13.25    1.56
   8  -2  -1   18.23    1.07
   8  -2  -1   19.35    1.17
   8  -2  -1   15.78    1.76
   8  -2  -1   18.47    2.45
   8  -2   0   -0.09    0.40
   8  -2   0   -0.21    0.48
   8  -2   0    0.68    1.10
   8  -2   0    0.32    4.76
   8  -2   1    5.22    0.53
   8  -2   1    4.32    0.56
   8  -2   1    4.34    1.08
  -8   1   8    0.94    0.39
   8  -1  -7    1.69    0.38
   8  -1  -7    1.56    0.43
  -8   1   7    1.24    0.48
   8  -1  -6    7.71    0.69
   8  -1  -6    7.87    0.75
   8  -1  -6    6.19    1.22
   8  -1  -6    7.45    0.99
   8  -1  -5    0.04    0.43
   8  -1  -5   -0.43    0.56
   8  -1  -5    0.30    1.14
   8  -1  -5   -0.05    0.86
   8  -1  -4    2.30    0.58
   8  -1  -4    2.48    0.62
   8  -1  -4    1.13    1.24
   8  -1  -4    2.32    0.96
   8  -1  -3    0.16    0.51
   8  -1  -3    0.08    1.18
   8  -1  -3    0.18    1.16
   8  -1  -2   13.14    0.99
   8  -1  -2   11.48    1.61
   8  -1  -2   11.56    2.66
   8  -1  -2   13.33    0.96
   8  -1  -1    2.02    0.51
   8  -1  -1    1.50    0.53
   8  -1  -1    0.74    1.09
   8  -1   0    3.41    0.51
   8  -1   0    2.46    0.53
   8  -1   0    3.58    1.14
   8  -1   1    0.39    0.30
   8  -1   1    0.26    0.31
   8  -1   1   -0.05    0.82
  -8   0   8    1.29    0.46
   8   0  -7   62.52    1.90
   8   0  -7   59.30    1.94
   8   0  -7   60.36    2.49
   8   0  -6    1.36    0.44
   8   0  -6    1.18    0.47
   8   0  -6    0.75    1.03
   8   0  -5    3.80    0.60
   8   0  -5    3.83    0.63
   8   0  -5    4.26    1.22
   8   0  -4   29.31    1.44
   8   0  -4   30.27    1.41
   8   0  -3   36.18    2.32
   8   0  -2   21.65    1.18
   8   0  -2   24.21    1.90
   8   0  -2   22.21    1.18
  -8   0   1    2.21    0.69
   8   0  -1    2.66    0.50
   8   0  -1    2.79    0.56
   8   0  -1    3.50    1.14
   8   0   0    0.80    0.37
   8   0   0    1.18    0.40
   8   0   0    1.88    0.95
   8   0   1    1.21    0.66
  -8  -1   8    2.18    0.48
   8   1  -7    1.85    0.37
  -8  -1   7    1.73    1.85
   8   1  -7    1.69    0.39
   8   1  -7    1.70    0.78
   8   1  -6    0.21    0.37
   8   1  -6   -0.17    0.38
   8   1  -6   -0.93    0.97
   8   1  -5    0.49    0.41
   8   1  -5    0.53    0.43
   8   1  -5    1.80    1.02
   8   1  -4    0.42    0.45
   8   1  -4    0.79    0.44
   8   1  -3    3.42    1.16
   8   1  -2    1.74    0.44
   8   1  -2    1.68    0.47
   8   1  -2    0.71    0.95
   8   1  -2    1.32    0.25
  -8  -1   1    0.08    0.61
   8   1  -1    0.19    0.34
   8   1  -1    0.15    0.38
   8   1  -1   -0.20    0.87
   8   1  -1   -0.07    0.28
  -8  -1   0    0.50    0.75
   8   1   0    0.45    0.67
   8   1   0    0.19    0.33
  -8  -2   6   51.27    2.11
   8   2  -6   52.99    1.70
   8   2  -6   58.21    2.20
   8   2  -6   56.10    1.70
   8   2  -5    1.36    0.38
  -8  -2   5    1.86    1.11
   8   2  -5    1.41    0.39
   8   2  -5    1.60    0.84
   8   2  -4    0.05    0.37
  -8  -2   4    1.79    1.24
  -8  -2   3    4.75    0.86
  -8  -2   3    7.30    1.19
   8   2  -3    7.21    0.59
   8   2  -3    8.18    1.06
   8   2  -3    7.84    0.59
  -8  -2   2    1.06    0.66
   8   2  -2    2.61    0.39
  -8  -2   2    1.23    0.72
   8   2  -2    3.00    0.41
   8   2  -2    2.31    0.82
   9  -2  -3    2.34    0.72
   0   0   0    0.00    0.00


TITL PNBA_NMP_2 in P-1
REM P-1 (#2 in standard setting)
CELL 1.54184   7.140238   7.568916  11.995485  98.8440 102.6932 100.0770
ZERR    3.00   0.000428   0.000407   0.000467   0.0038   0.0042   0.0047
LATT  1
SFAC C H N O
UNIT 33.00 30.00 3.00 3.00
TREF
HKLF 4
END
_computing_structure_solution     'SHELXT 2014/5 (Sheldrick, 2014)'
_computing_structure_solution     'SHELXT 2014/5 (Sheldrick, 2014)'
;
_shelx_hkl_checksum                44935
_olex2_submission_special_instructions  'No special instructions were received'
_oxdiff_exptl_absorpt_empirical_details
;
Empirical correction (ABSPACK) includes:
- Absorption correction using spherical harmonics
- Frame scaling
;
_oxdiff_exptl_absorpt_empirical_full_max  2.966
_oxdiff_exptl_absorpt_empirical_full_min  0.536
