# Supplementary material for: Insight into the role of pre-assembly and desolvation in crystal nucleation: a case of p-nitro­benzoic acid
Source: Acta Crystallogr B Struct Sci Cryst Eng Mater. 2019 Sep 18;75(Pt 5):845–54. doi: 10.1107/S2052520619009478 (PMC6816033; doi:10.1107/S2052520619009478)
Supplement: Supplementary file 2 [file b-75-00845-I.NMPsup2.hkl]

data_I.NMP   
_shelx_title ' pnba_nmp_2_a.res in P-1'                                         
_shelx_refln_list_code          4                                               
_shelx_F_calc_maximum      115.50                                               
_exptl_crystal_F_000       280.00                                               
_reflns_d_resolution_high  0.7928                                               
                                                                                
loop_                                                                           
 _space_group_symop_operation_xyz                                               
 'x, y, z'                                                                      
 '-x, -y, -z'                                                                   
                                                                                
_cell_length_a     7.1402                                                       
_cell_length_b     7.5689                                                       
_cell_length_c    11.9955                                                       
_cell_angle_alpha  98.844                                                       
_cell_angle_beta  102.693                                                       
_cell_angle_gamma 100.077                                                       
                                                                                
_shelx_F_squared_multiplier     1.000                                           
                                                                                
loop_                                                                           
 _refln_index_h                                                                 
 _refln_index_k                                                                 
 _refln_index_l                                                                 
 _refln_F_squared_calc                                                          
 _refln_F_squared_meas                                                          
 _refln_F_squared_sigma                                                         
 _refln_observed_status                                                         
   1   0   0         23.35         20.88         0.34 o                         
   2   0   0        530.28        465.33         4.75 o                         
   3   0   0       2108.34       2169.49        21.75 o                         
   4   0   0        334.74        370.43         4.19 o                         
   5   0   0        181.92        190.69         2.11 o                         
   6   0   0        224.64        209.35         2.37 o                         
   7   0   0          4.39          1.59         0.52 o                         
   8   0   0          0.51          1.39         0.32 o                         
  -8   1   0          4.50          3.78         0.43 o                         
  -7   1   0          2.24          0.68         0.39 o                         
  -6   1   0         32.97         31.02         0.77 o                         
  -5   1   0         13.98         15.07         0.47 o                         
  -4   1   0        244.79        262.93         3.52 o                         
  -3   1   0        505.80        492.26         7.51 o                         
  -2   1   0          0.94          1.51         0.26 o                         
  -1   1   0         12.87          9.17         0.29 o                         
   0   1   0         37.90         31.07         0.44 o                         
   1   1   0         23.87         27.43         0.52 o                         
   2   1   0         22.67         28.14         0.70 o                         
   3   1   0        214.26        211.11         2.33 o                         
   4   1   0        121.35        118.80         1.49 o                         
   5   1   0          0.12          0.18         0.29 o                         
   6   1   0         77.22         73.93         1.19 o                         
   7   1   0          6.56          6.37         0.58 o                         
   8   1   0          0.64          0.40         0.34 o                         
  -8   2   0          0.05          0.00         0.36 o                         
  -7   2   0         13.33         13.78         0.76 o                         
  -6   2   0         88.65         92.01         1.39 o                         
  -5   2   0        226.96        231.34         2.33 o                         
  -4   2   0        160.83        155.09         1.89 o                         
  -3   2   0         41.99         45.51         0.91 o                         
  -2   2   0        192.72        177.24         2.03 o                         
  -1   2   0       1099.17       1056.51        13.43 o                         
   0   2   0      12558.80      10955.83       117.62 o                         
   1   2   0       1701.34       1633.92        17.94 o                         
   2   2   0         84.42         98.44         1.75 o                         
   3   2   0         92.86        121.68         1.75 o                         
   4   2   0         30.67         38.41         0.71 o                         
   5   2   0         34.14         41.39         0.85 o                         
   6   2   0        446.05        434.19         7.46 o                         
   7   2   0          1.12          0.08         0.35 o                         
  -8   3   0          1.75          0.97         0.56 o                         
  -7   3   0          0.03          0.54         0.46 o                         
  -6   3   0         59.44         55.69         1.16 o                         
  -5   3   0          0.01          0.33         0.29 o                         
  -4   3   0        231.78        241.57         3.00 o                         
  -3   3   0        152.92        144.60         2.77 o                         
  -2   3   0         42.72         42.53         0.65 o                         
  -1   3   0          3.74          2.93         0.31 o                         
   0   3   0        210.99        197.37         3.89 o                         
   1   3   0        164.83        148.64         2.09 o                         
   2   3   0         32.97         35.02         0.91 o                         
   3   3   0         73.84         70.63         1.31 o                         
   4   3   0         78.31         69.20         1.21 o                         
   5   3   0          5.82          6.10         0.43 o                         
   6   3   0         54.75         54.28         1.27 o                         
   7   3   0          3.85          4.08         0.27 o                         
  -8   4   0        103.52        104.44         2.60 o                         
  -7   4   0         38.88         42.17         2.38 o                         
  -6   4   0         24.48         23.19         0.98 o                         
  -5   4   0         61.81         58.18         1.04 o                         
  -4   4   0          7.29          8.20         0.56 o                         
  -3   4   0         37.79         33.62         0.72 o                         
  -2   4   0         24.99         23.20         0.87 o                         
  -1   4   0        287.96        285.14         4.30 o                         
   0   4   0        309.45        326.59         5.38 o                         
   1   4   0       1036.27       1058.42         8.68 o                         
   2   4   0         14.47         15.09         0.50 o                         
   3   4   0          0.41          0.57         0.36 o                         
   4   4   0         51.45         54.08         0.99 o                         
   5   4   0         63.71         62.26         1.34 o                         
   6   4   0         59.49         61.54         1.17 o                         
  -8   5   0          0.07          0.36         1.73 o                         
  -7   5   0          5.49          5.50         0.81 o                         
  -6   5   0         18.62         17.08         0.78 o                         
  -5   5   0          0.43          0.37         0.46 o                         
  -4   5   0         15.33         14.26         0.69 o                         
  -3   5   0        112.33        111.63         1.90 o                         
  -2   5   0         21.40         25.32         0.82 o                         
  -1   5   0         32.58         36.85         0.79 o                         
   0   5   0         28.57         29.88         0.69 o                         
   1   5   0         40.56         32.63         0.67 o                         
   2   5   0         42.12         41.15         0.85 o                         
   3   5   0         17.86         17.49         0.56 o                         
   4   5   0         22.42         22.86         0.80 o                         
   5   5   0          0.00          0.18         0.30 o                         
   6   5   0         22.47         19.26         1.60 o                         
  -7   6   0         63.10         55.24         2.28 o                         
  -6   6   0          1.19          1.42         0.57 o                         
  -5   6   0        138.54        134.06         4.25 o                         
  -4   6   0          3.15          1.98         0.52 o                         
  -3   6   0         65.66         72.90         2.16 o                         
  -2   6   0        103.44        120.54         1.71 o                         
  -1   6   0        102.27        117.96         1.58 o                         
   0   6   0        120.65        129.65         1.77 o                         
   1   6   0         34.43         36.57         0.79 o                         
   2   6   0        206.70        207.37         2.58 o                         
   3   6   0          1.89          1.39         0.46 o                         
   4   6   0          8.18          8.80         0.48 o                         
   5   6   0          6.94          7.78         1.61 o                         
  -6   7   0          5.68          5.12         0.86 o                         
  -5   7   0         26.12         28.33         1.47 o                         
  -4   7   0          5.90          6.99         2.04 o                         
  -3   7   0         33.66         33.57         3.37 o                         
  -2   7   0          0.10          0.18         0.34 o                         
  -1   7   0          0.02         -0.06         0.29 o                         
   0   7   0          1.22          0.27         0.49 o                         
   1   7   0         17.54         18.34         1.04 o                         
   2   7   0          4.71          5.12         0.64 o                         
   3   7   0          1.87          0.57         0.32 o                         
   4   7   0         27.20         19.63         1.16 o                         
  -5   8   0         24.68         23.20         1.83 o                         
  -4   8   0         12.20         13.89         1.46 o                         
  -3   8   0         18.76         18.96         1.49 o                         
  -2   8   0         30.66         34.17         2.03 o                         
  -1   8   0         21.24         24.78         1.52 o                         
   0   8   0          8.12          7.80         0.61 o                         
   1   8   0         61.81         64.81         1.45 o                         
   2   8   0        113.29        118.60         2.38 o                         
  -4   9   0          0.10          1.28         0.66 o                         
  -3   9   0          0.56          0.67         0.38 o                         
  -2   9   0          2.79          4.23         0.50 o                         
  -1   9   0          1.05          0.75         0.54 o                         
   0   9   0          3.14          3.07         0.82 o                         
  -1  -9   1          1.64          1.47         0.51 o                         
   0  -9   1         11.10         12.48         0.65 o                         
   1  -9   1          4.04          5.02         0.55 o                         
   2  -9   1          4.66          4.71         0.56 o                         
   3  -9   1          7.69          8.85         1.01 o                         
   4  -9   1          1.18          1.58         0.77 o                         
  -2  -8   1         65.71         62.71         1.94 o                         
  -1  -8   1        505.43        547.86         8.01 o                         
   0  -8   1          9.71          9.05         0.66 o                         
   1  -8   1          5.98          6.59         1.94 o                         
   2  -8   1         93.30        105.91         3.40 o                         
   3  -8   1          1.08          1.71         1.13 o                         
   4  -8   1         18.10         18.06         1.39 o                         
   5  -8   1         60.36         65.65         2.45 o                         
   6  -8   1          5.15          4.30         0.75 o                         
  -4  -7   1          8.12          8.30         0.53 o                         
  -3  -7   1          3.34          3.63         0.42 o                         
  -2  -7   1          7.27          7.12         0.72 o                         
  -1  -7   1          8.22          9.64         0.75 o                         
   0  -7   1         32.56         36.61         1.09 o                         
   1  -7   1          1.63          0.94         0.61 o                         
   2  -7   1          0.31          0.57         0.51 o                         
   3  -7   1         15.68         14.67         1.47 o                         
   4  -7   1         29.74         32.94         1.84 o                         
   5  -7   1          3.13          3.52         0.66 o                         
   6  -7   1          4.53          3.63         1.12 o                         
  -5  -6   1          0.00          0.08         0.23 o                         
  -4  -6   1          5.53          6.22         0.47 o                         
  -3  -6   1         10.65         10.60         1.03 o                         
  -2  -6   1          0.18          0.36         0.30 o                         
  -1  -6   1        326.81        348.84         3.58 o                         
   0  -6   1        400.59        453.71         5.12 o                         
   1  -6   1         40.90         39.89         1.07 o                         
   2  -6   1         61.33         67.55         1.16 o                         
   3  -6   1         60.64         72.64         1.82 o                         
   4  -6   1         25.31         24.67         1.88 o                         
   5  -6   1        187.76        202.52         5.67 o                         
   6  -6   1          0.15          0.26         0.46 o                         
   7  -6   1          7.95          9.51         2.13 o                         
  -6  -5   1         16.80         18.22         0.61 o                         
  -5  -5   1          1.54          1.38         0.36 o                         
  -4  -5   1         27.40         26.13         0.87 o                         
  -3  -5   1          0.15          0.20         0.31 o                         
  -2  -5   1          0.57          0.94         0.29 o                         
  -1  -5   1          7.24          4.69         0.39 o                         
   0  -5   1          0.53          1.84         0.31 o                         
   1  -5   1         21.61         20.65         0.67 o                         
   2  -5   1          1.38          1.19         0.34 o                         
   3  -5   1        133.17        119.92         2.01 o                         
   4  -5   1         30.88         30.09         0.75 o                         
   5  -5   1         12.75         12.61         0.66 o                         
   6  -5   1          0.36          0.30         0.44 o                         
   7  -5   1          0.09          0.70         0.90 o                         
  -7  -4   1          7.41          4.91         0.95 o                         
  -6  -4   1         28.73         21.84         0.65 o                         
  -5  -4   1         20.63         18.56         0.94 o                         
  -4  -4   1         24.46         21.12         0.68 o                         
  -3  -4   1         15.20         16.96         0.64 o                         
  -2  -4   1          1.81          2.95         0.40 o                         
  -1  -4   1        283.79        301.87         6.03 o                         
   0  -4   1       1753.27       1826.30        18.17 o                         
   1  -4   1        451.23        477.50         5.38 o                         
   2  -4   1        166.26        163.24         2.30 o                         
   3  -4   1        321.36        337.38         3.39 o                         
   4  -4   1         19.22         20.48         1.09 o                         
   5  -4   1         38.99         39.98         0.80 o                         
   6  -4   1         48.05         52.99         1.61 o                         
   7  -4   1         32.04         34.03         1.76 o                         
   8  -4   1          4.97          3.77         0.64 o                         
  -7  -3   1          2.01          1.65         0.28 o                         
  -6  -3   1         13.20         14.39         0.82 o                         
  -5  -3   1          2.64          2.11         0.34 o                         
  -4  -3   1        108.54         97.65         1.40 o                         
  -3  -3   1         24.72         25.32         0.79 o                         
  -2  -3   1          8.55          9.48         0.48 o                         
  -1  -3   1         45.50         48.71         0.95 o                         
   0  -3   1          6.84          3.29         0.19 o                         
   1  -3   1         12.92          8.42         0.48 o                         
   2  -3   1         86.48         79.81         1.06 o                         
   3  -3   1        138.06        127.33         2.03 o                         
   4  -3   1         12.21         14.61         0.48 o                         
   5  -3   1          3.16          3.93         0.33 o                         
   6  -3   1         28.10         25.96         0.95 o                         
   7  -3   1          1.31          0.46         0.46 o                         
   8  -3   1          0.00         -0.02         0.45 o                         
  -7  -2   1          7.63          5.43         0.54 o                         
  -6  -2   1         60.67         47.57         1.48 o                         
  -5  -2   1          2.84          0.69         0.27 o                         
  -4  -2   1        251.64        273.96         3.62 o                         
  -3  -2   1        888.13        933.68         9.59 o                         
  -2  -2   1        270.94        266.07         4.14 o                         
  -1  -2   1       1885.42       1779.91        17.39 o                         
   0  -2   1        248.00        232.66         2.03 o                         
   1  -2   1       9660.01       8745.36        84.20 o                         
   2  -2   1        364.95        325.62         3.61 o                         
   3  -2   1         40.94         37.50         0.69 o                         
   4  -2   1        380.47        410.07         3.85 o                         
   5  -2   1         40.73         43.13         0.77 o                         
   6  -2   1        149.93        160.98         1.98 o                         
   7  -2   1        117.00        126.61         2.34 o                         
   8  -2   1          5.90          5.85         0.44 o                         
  -8  -1   1          0.41          0.06         0.21 o                         
  -7  -1   1          0.05          0.28         0.50 o                         
  -6  -1   1         44.27         39.61         1.01 o                         
  -5  -1   1          1.50          1.98         0.34 o                         
  -4  -1   1        298.26        307.80         3.43 o                         
  -3  -1   1        104.99        101.99         1.31 o                         
  -2  -1   1         74.66         65.94         1.04 o                         
  -1  -1   1        203.83        174.06         2.27 o                         
   0  -1   1         36.82         39.11         0.44 o                         
   1  -1   1         45.93         50.07         0.56 o                         
   2  -1   1         53.90         40.81         0.65 o                         
   3  -1   1        118.26        132.69         1.92 o                         
   4  -1   1         69.66         82.61         1.19 o                         
   5  -1   1         61.57         66.79         0.94 o                         
   6  -1   1         53.45         52.75         0.99 o                         
   7  -1   1          0.00          0.02         0.39 o                         
   8  -1   1          0.76          0.33         0.25 o                         
  -8   0   1          2.87          3.31         0.39 o                         
  -7   0   1         37.46         38.99         1.24 o                         
  -6   0   1         46.37         47.54         0.94 o                         
  -5   0   1        252.61        254.59         2.61 o                         
  -4   0   1        184.01        218.44         3.58 o                         
  -3   0   1          5.42          5.13         0.47 o                         
  -2   0   1        415.60        364.09         6.14 o                         
  -1   0   1        242.13        198.77         2.80 o                         
   0   0   1        170.69        164.12         2.14 o                         
   1   0   1       7400.05       6666.56        82.87 o                         
   2   0   1        120.39        131.61         1.31 o                         
   3   0   1         12.37         14.22         0.41 o                         
   4   0   1        877.65        942.87        11.31 o                         
   5   0   1         96.05         95.23         1.21 o                         
   6   0   1          2.04          5.16         0.38 o                         
   7   0   1        153.79        139.88         5.59 o                         
   8   0   1          0.80          1.48         0.81 o                         
  -8   1   1          2.13          1.98         0.43 o                         
  -7   1   1          1.18          1.04         0.47 o                         
  -6   1   1         24.40         22.61         0.67 o                         
  -5   1   1          5.32          5.27         0.40 o                         
  -4   1   1        130.20        154.51         2.92 o                         
  -3   1   1        363.46        358.15         4.31 o                         
  -2   1   1         50.13         41.70         0.79 o                         
  -1   1   1        244.62        211.85         1.87 o                         
   0   1   1         28.02         29.16         0.52 o                         
   1   1   1         36.62         36.34         0.93 o                         
   2   1   1         48.21         42.92         0.85 o                         
   3   1   1        148.97        151.42         2.61 o                         
   4   1   1         33.29         38.11         0.80 o                         
   5   1   1         19.79         19.99         0.61 o                         
   6   1   1         21.81         24.82         1.19 o                         
   7   1   1          4.47          3.48         0.42 o                         
  -8   2   1         23.57         22.42         0.84 o                         
  -7   2   1         16.96         19.22         0.91 o                         
  -6   2   1         31.29         32.59         0.80 o                         
  -5   2   1         37.18         36.29         1.24 o                         
  -4   2   1        621.24        623.42         8.08 o                         
  -3   2   1       1698.32       1686.51        26.41 o                         
  -2   2   1        688.88        663.67        10.67 o                         
  -1   2   1          8.12          4.32         0.25 o                         
   0   2   1       1572.88       1516.33        11.71 o                         
   1   2   1        477.97        498.55         5.81 o                         
   2   2   1         28.34         27.40         0.73 o                         
   3   2   1         19.06         18.05         0.60 o                         
   4   2   1         13.39         14.90         0.47 o                         
   5   2   1         55.42         54.69         1.06 o                         
   6   2   1          1.10          0.66         0.41 o                         
   7   2   1         47.72         42.23         1.22 o                         
  -8   3   1          0.00         -0.01         0.38 o                         
  -7   3   1         12.45         15.46         0.84 o                         
  -6   3   1         32.76         30.16         1.38 o                         
  -5   3   1         71.66         69.48         1.71 o                         
  -4   3   1        111.22        114.94         2.05 o                         
  -3   3   1         45.71         39.69         1.36 o                         
  -2   3   1        110.85         98.95         1.20 o                         
  -1   3   1          5.62          5.31         0.20 o                         
   0   3   1          6.62          6.63         0.23 o                         
   1   3   1         32.52         30.37         0.77 o                         
   2   3   1          7.07          8.15         0.56 o                         
   3   3   1         29.04         28.77         0.86 o                         
   4   3   1         39.37         39.73         0.84 o                         
   5   3   1          0.78          1.06         0.43 o                         
   6   3   1         11.26         10.66         0.57 o                         
   7   3   1          0.02          0.39         0.82 o                         
  -8   4   1        132.39        130.10         3.08 o                         
  -7   4   1        233.55        255.39        10.48 o                         
  -6   4   1         45.44         50.39         1.55 o                         
  -5   4   1          6.02          7.31         0.50 o                         
  -4   4   1       1530.80       1547.97        16.82 o                         
  -3   4   1         57.13         56.91         0.89 o                         
  -2   4   1          0.57          0.39         0.23 o                         
  -1   4   1         38.50         36.56         0.84 o                         
   0   4   1         57.70         66.35         1.06 o                         
   1   4   1          3.71          4.79         0.32 o                         
   2   4   1        417.07        412.87         3.88 o                         
   3   4   1          0.27          0.17         0.28 o                         
   4   4   1         33.69         32.03         0.73 o                         
   5   4   1          6.02          6.09         0.47 o                         
   6   4   1          0.76          0.05         0.18 o                         
  -8   5   1          5.59          5.32         1.09 o                         
  -7   5   1         11.07         10.59         1.41 o                         
  -6   5   1         53.81         55.91         1.45 o                         
  -5   5   1         15.48         14.31         0.80 o                         
  -4   5   1          5.08          5.27         0.67 o                         
  -3   5   1          8.31          9.16         0.39 o                         
  -2   5   1          6.58          4.11         0.33 o                         
  -1   5   1          3.11          3.70         0.35 o                         
   0   5   1          3.02          3.43         0.36 o                         
   1   5   1          5.08          5.58         0.33 o                         
   2   5   1          2.86          2.32         0.30 o                         
   3   5   1         18.24         17.51         0.50 o                         
   4   5   1         15.74         16.18         0.66 o                         
   5   5   1          5.09          5.35         0.33 o                         
  -7   6   1         37.24         35.62         2.05 o                         
  -6   6   1         12.03         12.26         0.96 o                         
  -5   6   1         12.87         17.19         0.97 o                         
  -4   6   1        259.00        273.48         4.38 o                         
  -3   6   1         38.03         38.57         0.91 o                         
  -2   6   1         53.19         50.93         1.04 o                         
  -1   6   1        215.66        226.66         2.76 o                         
   0   6   1         84.58         93.01         1.53 o                         
   1   6   1         73.46         81.62         1.34 o                         
   2   6   1        885.62        947.70        13.43 o                         
   3   6   1         63.01         59.13         1.20 o                         
   4   6   1         21.10         22.55         0.62 o                         
   5   6   1         50.23         44.47         2.07 o                         
  -6   7   1          5.38          4.41         1.20 o                         
  -5   7   1         11.59         12.23         1.04 o                         
  -4   7   1          3.15          4.50         0.92 o                         
  -3   7   1          1.29          1.67         0.58 o                         
  -2   7   1          4.85          5.20         0.71 o                         
  -1   7   1          8.40          8.98         1.19 o                         
   0   7   1          2.67          3.78         0.60 o                         
   1   7   1          1.80          1.49         0.43 o                         
   2   7   1          0.09          0.11         0.38 o                         
   3   7   1          0.39          0.14         0.24 o                         
  -6   8   1          1.55          1.66         0.68 o                         
  -5   8   1          6.90          8.82         1.35 o                         
  -4   8   1         12.76         16.84         0.97 o                         
  -3   8   1         16.39         19.81         1.39 o                         
  -2   8   1          4.05          6.78         0.65 o                         
  -1   8   1          3.80          3.51         0.47 o                         
   0   8   1         10.44         12.92         0.62 o                         
   1   8   1          4.91          5.15         0.42 o                         
   2   8   1         76.93         65.53        11.13 o                         
  -3   9   1          0.00          0.67         0.57 o                         
  -2   9   1          4.47          4.71         0.45 o                         
  -1   9   1          0.00          0.42         0.37 o                         
   0   9   1          0.02         -0.23         0.48 o                         
  -1  -9   2          1.25          0.34         0.36 o                         
   0  -9   2          1.46          0.96         0.62 o                         
   1  -9   2          0.35         -0.04         0.81 o                         
   2  -9   2          0.39          1.08         0.51 o                         
   3  -9   2          5.54          5.10         0.67 o                         
   4  -9   2          0.26          1.22         0.70 o                         
  -3  -8   2          2.73          2.66         0.25 o                         
  -2  -8   2         11.29         10.59         0.51 o                         
  -1  -8   2          1.73          2.32         0.63 o                         
   0  -8   2        183.07        204.32         4.08 o                         
   1  -8   2         18.17         18.41         0.83 o                         
   2  -8   2         10.10         11.36         1.22 o                         
   3  -8   2         67.79         75.68         3.04 o                         
   4  -8   2          0.82          1.10         0.56 o                         
   5  -8   2          7.41          5.70         0.63 o                         
  -4  -7   2         16.73         16.46         0.62 o                         
  -3  -7   2          1.98          1.41         0.40 o                         
  -2  -7   2          4.28          3.23         0.72 o                         
  -1  -7   2         17.52         17.83         1.14 o                         
   0  -7   2          3.24          2.49         0.39 o                         
   1  -7   2          3.90          5.17         0.57 o                         
   2  -7   2         16.53         18.64         0.62 o                         
   3  -7   2          2.53          1.35         0.71 o                         
   4  -7   2          0.06          0.47         0.58 o                         
   5  -7   2          4.16          4.50         0.67 o                         
   6  -7   2         15.26         15.62         1.57 o                         
  -5  -6   2         44.66         41.48         2.41 o                         
  -4  -6   2         79.99         78.71         1.90 o                         
  -3  -6   2          5.85          6.00         0.60 o                         
  -2  -6   2          1.31          1.92         0.42 o                         
  -1  -6   2        168.88        186.10         4.21 o                         
   0  -6   2         14.49         18.36         0.68 o                         
   1  -6   2         32.82         37.04         0.98 o                         
   2  -6   2          0.07          0.17         0.29 o                         
   3  -6   2          6.09          8.98         0.55 o                         
   4  -6   2         55.94         64.08         1.26 o                         
   5  -6   2          1.72          2.43         0.61 o                         
   6  -6   2         32.96         31.95         1.59 o                         
  -6  -5   2         11.34         10.61         0.49 o                         
  -5  -5   2         13.93         13.53         0.71 o                         
  -4  -5   2         91.05         95.59         1.71 o                         
  -3  -5   2          5.79          6.31         0.78 o                         
  -2  -5   2         19.67         23.16         0.70 o                         
  -1  -5   2         11.47         12.79         0.43 o                         
   0  -5   2         69.00         56.62         0.90 o                         
   1  -5   2        126.91        131.64         1.61 o                         
   2  -5   2         14.29         15.53         0.58 o                         
   3  -5   2         18.28         14.27         0.52 o                         
   4  -5   2         11.02         11.62         0.64 o                         
   5  -5   2         48.86         52.00         1.29 o                         
   6  -5   2         34.16         37.61         1.24 o                         
   7  -5   2          0.34          1.04         1.60 o                         
  -7  -4   2         33.16         38.37         0.82 o                         
  -6  -4   2         42.01         36.32         1.00 o                         
  -5  -4   2        351.97        348.79         5.19 o                         
  -4  -4   2         87.76         95.57         1.82 o                         
  -3  -4   2        228.50        251.25         3.28 o                         
  -2  -4   2         18.95         23.87         0.59 o                         
  -1  -4   2        255.40        266.66         3.92 o                         
   0  -4   2        595.58        686.29         6.58 o                         
   1  -4   2       1068.17       1083.49        11.02 o                         
   2  -4   2          0.69          0.60         0.21 o                         
   3  -4   2        160.95        156.06         1.66 o                         
   4  -4   2          0.03          0.44         0.25 o                         
   5  -4   2         14.11         15.93         0.65 o                         
   6  -4   2          3.45          4.66         0.63 o                         
   7  -4   2          7.44          8.24         1.34 o                         
  -7  -3   2         11.07         11.25         0.55 o                         
  -6  -3   2         33.21         29.48         2.36 o                         
  -5  -3   2         28.65         25.50         0.74 o                         
  -4  -3   2        104.94        100.37         1.54 o                         
  -3  -3   2          8.64         12.92         0.54 o                         
  -2  -3   2         13.28         14.57         0.54 o                         
  -1  -3   2         52.43         58.68         1.16 o                         
   0  -3   2        301.07        257.10         2.11 o                         
   1  -3   2        139.90        136.41         1.64 o                         
   2  -3   2         41.95         40.94         0.70 o                         
   3  -3   2        113.76        115.07         1.90 o                         
   4  -3   2          0.00          0.26         0.20 o                         
   5  -3   2         55.00         57.34         0.93 o                         
   6  -3   2         31.75         30.14         0.91 o                         
   7  -3   2          3.25          2.04         0.46 o                         
  -8  -2   2          4.99          3.01         0.42 o                         
  -7  -2   2          7.77          8.37         0.65 o                         
  -6  -2   2         44.58         36.63         1.31 o                         
  -5  -2   2        146.15        129.29         2.35 o                         
  -4  -2   2        699.48        713.43         9.32 o                         
  -3  -2   2       1414.25       1575.10        19.87 o                         
  -2  -2   2        582.34        578.38         7.36 o                         
  -1  -2   2       2173.26       1923.96        18.04 o                         
   0  -2   2       5277.57       4996.86        38.16 o                         
   1  -2   2      13340.98      11878.19        96.65 o                         
   2  -2   2          5.54          7.06         0.32 o                         
   3  -2   2        200.62        203.74         2.26 o                         
   4  -2   2        512.25        519.97         4.21 o                         
   5  -2   2         84.25         89.66         1.11 o                         
   6  -2   2          1.31          1.05         0.29 o                         
   7  -2   2         65.73         68.43         1.68 o                         
  -8  -1   2          1.56          1.75         0.25 o                         
  -7  -1   2          0.65          0.79         0.50 o                         
  -6  -1   2         52.83         47.05         1.14 o                         
  -5  -1   2          0.05         -0.11         0.34 o                         
  -4  -1   2        145.33        146.44         1.94 o                         
  -3  -1   2         19.55         22.67         0.52 o                         
  -2  -1   2         92.92         94.90         1.20 o                         
  -1  -1   2         45.97         49.22         0.95 o                         
   0  -1   2         44.90         45.10         0.76 o                         
   1  -1   2         51.30         44.73         0.49 o                         
   2  -1   2         21.61         16.77         0.37 o                         
   3  -1   2         21.01         23.78         0.59 o                         
   4  -1   2         13.84         16.79         0.44 o                         
   5  -1   2          5.62          7.14         0.35 o                         
   6  -1   2         47.19         43.34         1.28 o                         
   7  -1   2          0.59          1.81         0.39 o                         
  -8   0   2         25.51         27.30         0.93 o                         
  -7   0   2         18.20         18.47         1.08 o                         
  -6   0   2         77.64         80.07         1.71 o                         
  -5   0   2        127.69        124.17         1.88 o                         
  -4   0   2       1402.64       1372.68        21.85 o                         
  -3   0   2        107.18        131.17         4.10 o                         
  -2   0   2        553.49        540.18         6.43 o                         
  -1   0   2       1616.70       1458.74        12.91 o                         
   0   0   2        523.69        454.45         5.85 o                         
   1   0   2       1396.16       1296.35        12.59 o                         
   2   0   2       1504.31       1502.44        13.45 o                         
   3   0   2        212.64        207.59         4.52 o                         
   4   0   2         38.35         45.68         0.74 o                         
   5   0   2          1.25          1.04         0.26 o                         
   6   0   2          1.36          1.67         0.43 o                         
   7   0   2        166.87        145.33         2.29 o                         
  -8   1   2         14.55         15.81         0.75 o                         
  -7   1   2          0.07          1.07         1.11 o                         
  -6   1   2         56.94         60.75         1.70 o                         
  -5   1   2          0.21          0.20         0.35 o                         
  -4   1   2         36.94         44.88         1.36 o                         
  -3   1   2          5.70          4.32         0.30 o                         
  -2   1   2         37.55         44.71         0.52 o                         
  -1   1   2         37.13         37.98         0.39 o                         
   0   1   2         12.07         12.78         0.24 o                         
   1   1   2          0.00          0.00         0.20 o                         
   2   1   2         25.36         28.72         0.61 o                         
   3   1   2         13.66         13.00         0.46 o                         
   4   1   2         38.10         40.92         0.83 o                         
   5   1   2          0.89          1.13         0.29 o                         
   6   1   2          0.23          0.26         0.37 o                         
   7   1   2          7.97          7.88         0.95 o                         
  -8   2   2         15.78         15.63         1.39 o                         
  -7   2   2        402.87        440.39         9.07 o                         
  -6   2   2         42.26         45.96         1.28 o                         
  -5   2   2         39.22         33.88         0.92 o                         
  -4   2   2         41.46         44.26         0.96 o                         
  -3   2   2        840.16        866.37         8.06 o                         
  -2   2   2        447.46        428.43         3.80 o                         
  -1   2   2         64.02         50.89         0.58 o                         
   0   2   2         60.37         69.46         0.74 o                         
   1   2   2          9.64         12.95         0.38 o                         
   2   2   2        946.32        988.18        11.02 o                         
   3   2   2        184.72        195.04         2.28 o                         
   4   2   2          6.62          5.66         0.33 o                         
   5   2   2         57.98         56.25         1.14 o                         
   6   2   2         22.15         18.19         0.69 o                         
   7   2   2         19.39         14.83         2.03 o                         
  -8   3   2          4.50          3.83         1.02 o                         
  -7   3   2          1.04          0.74         0.61 o                         
  -6   3   2          4.53          4.09         0.49 o                         
  -5   3   2         25.29         24.20         0.81 o                         
  -4   3   2          1.75          1.48         0.24 o                         
  -3   3   2         29.90         25.52         0.66 o                         
  -2   3   2         86.61         93.17         1.15 o                         
  -1   3   2         49.61         53.61         0.82 o                         
   0   3   2          1.10          1.76         0.21 o                         
   1   3   2          2.83          2.10         0.35 o                         
   2   3   2          9.05          8.48         0.57 o                         
   3   3   2          0.39          0.48         0.27 o                         
   4   3   2         16.06         17.93         0.53 o                         
   5   3   2         10.30         10.37         0.57 o                         
   6   3   2          4.07          4.62         1.37 o                         
  -8   4   2         44.71         44.11         2.85 o                         
  -7   4   2        214.17        234.75         4.75 o                         
  -6   4   2         51.03         50.81         1.22 o                         
  -5   4   2         11.99         12.68         0.52 o                         
  -4   4   2        181.98        186.06         1.70 o                         
  -3   4   2        248.23        247.12         2.85 o                         
  -2   4   2        112.92        119.65         1.37 o                         
  -1   4   2        646.46        693.20         7.37 o                         
   0   4   2          0.71          2.11         0.26 o                         
   1   4   2         38.22         35.99         0.75 o                         
   2   4   2        240.76        229.63         2.29 o                         
   3   4   2        617.80        615.02         4.67 o                         
   4   4   2          9.20          8.79         0.55 o                         
   5   4   2         13.14         12.18         1.23 o                         
   6   4   2         27.59         33.72         1.97 o                         
  -8   5   2          0.26          0.98         0.57 o                         
  -7   5   2          4.47          6.37         0.87 o                         
  -6   5   2         21.75         21.13         1.13 o                         
  -5   5   2         24.26         23.52         0.81 o                         
  -4   5   2         39.62         37.73         1.03 o                         
  -3   5   2          0.71          0.60         0.27 o                         
  -2   5   2         18.76         20.48         0.59 o                         
  -1   5   2          0.25          0.19         0.26 o                         
   0   5   2          4.71          4.32         0.34 o                         
   1   5   2          2.05          1.75         0.29 o                         
   2   5   2          5.76          4.91         0.35 o                         
   3   5   2          0.03          0.16         0.36 o                         
   4   5   2         23.01         22.19         0.68 o                         
   5   5   2          6.72          3.04         0.79 o                         
  -7   6   2          0.23         -0.45         0.77 o                         
  -6   6   2         16.58         23.21         0.96 o                         
  -5   6   2          1.45          1.48         0.56 o                         
  -4   6   2         30.47         30.20         0.95 o                         
  -3   6   2         27.99         28.70         0.86 o                         
  -2   6   2         14.69         14.90         0.56 o                         
  -1   6   2         29.01         31.74         0.81 o                         
   0   6   2          6.12          7.35         0.45 o                         
   1   6   2         14.48         14.83         0.60 o                         
   2   6   2        127.14        122.77         3.28 o                         
   3   6   2        208.32        205.49         3.34 o                         
   4   6   2          0.00         -0.14         0.50 o                         
  -6   7   2         11.91         12.35         1.50 o                         
  -5   7   2          0.67          0.60         0.67 o                         
  -4   7   2          4.89          1.97         1.15 o                         
  -3   7   2          4.98          4.30         0.65 o                         
  -2   7   2          4.38          4.93         0.68 o                         
  -1   7   2          1.46          1.82         0.67 o                         
   0   7   2          6.67          7.40         1.12 o                         
   1   7   2          1.12          0.48         0.41 o                         
   2   7   2          2.18          1.80         0.31 o                         
   3   7   2          5.03          4.53         0.98 o                         
  -5   8   2         57.19         64.23         4.43 o                         
  -4   8   2          1.94          1.94         0.52 o                         
  -3   8   2          0.55          0.34         0.36 o                         
  -2   8   2         33.79         34.10         1.21 o                         
  -1   8   2         30.83         29.71         1.35 o                         
   0   8   2         24.42         26.70         0.83 o                         
   1   8   2          4.57          5.36         0.73 o                         
   2   8   2          1.50          1.09         0.54 o                         
  -1   9   2          0.47          0.02         0.43 o                         
  -1  -9   3          1.88          1.29         0.45 o                         
   0  -9   3          2.05          0.91         0.77 o                         
   1  -9   3         11.32         15.64         1.08 o                         
   2  -9   3          2.58          2.70         0.49 o                         
   3  -9   3          6.53          6.49         0.56 o                         
   4  -9   3          1.51          2.27         0.64 o                         
  -3  -8   3         16.60         16.18         1.46 o                         
  -2  -8   3         14.41         13.31         1.18 o                         
  -1  -8   3         54.43         56.97         1.81 o                         
   0  -8   3         13.34         12.84         1.03 o                         
   1  -8   3          7.71          8.67         0.63 o                         
   2  -8   3          0.90          1.26         0.50 o                         
   3  -8   3          0.01          0.26         0.56 o                         
   4  -8   3          1.33          1.14         0.54 o                         
   5  -8   3          5.16          4.42         1.38 o                         
  -4  -7   3          6.22          6.85         0.64 o                         
  -3  -7   3          0.03          0.00         0.63 o                         
  -2  -7   3          0.57          1.25         0.50 o                         
  -1  -7   3          0.00         -0.27         0.59 o                         
   0  -7   3          4.64          4.06         0.42 o                         
   1  -7   3          3.45          4.02         0.43 o                         
   2  -7   3         25.14         27.35         0.79 o                         
   3  -7   3         27.54         28.93         1.67 o                         
   4  -7   3          0.23          0.93         0.62 o                         
   5  -7   3          2.33          2.26         0.63 o                         
   6  -7   3          3.87          2.35         1.19 o                         
  -5  -6   3         21.07         18.00         1.19 o                         
  -4  -6   3         89.17         98.22         3.21 o                         
  -3  -6   3         46.32         47.64         1.41 o                         
  -2  -6   3         79.88         89.84         1.48 o                         
  -1  -6   3         57.45         60.31         1.14 o                         
   0  -6   3         89.63        101.55         1.36 o                         
   1  -6   3          0.75          0.97         0.35 o                         
   2  -6   3        124.60        128.65         1.58 o                         
   3  -6   3          2.74          2.18         0.36 o                         
   4  -6   3          9.08         10.15         0.59 o                         
   5  -6   3          1.07          1.44         0.69 o                         
   6  -6   3          0.04          0.62         0.94 o                         
  -6  -5   3         24.31         25.85         0.67 o                         
  -5  -5   3          2.66          2.85         0.62 o                         
  -4  -5   3          6.81          8.93         0.93 o                         
  -3  -5   3          0.16          0.04         0.41 o                         
  -2  -5   3          2.88          3.95         0.34 o                         
  -1  -5   3          0.24          0.46         0.24 o                         
   0  -5   3          4.33          7.42         0.34 o                         
   1  -5   3         10.49         10.37         0.40 o                         
   2  -5   3         59.81         56.19         0.84 o                         
   3  -5   3          7.87          8.59         0.47 o                         
   4  -5   3         18.43         20.82         0.63 o                         
   5  -5   3          0.71          1.07         0.48 o                         
   6  -5   3         13.20         11.77         0.87 o                         
   7  -5   3          0.04          1.28         2.38 o                         
  -7  -4   3          0.72          1.41         0.24 o                         
  -6  -4   3          0.27          0.08         0.55 o                         
  -5  -4   3         26.17         15.54         2.17 o                         
  -4  -4   3         91.80         83.99         1.61 o                         
  -3  -4   3         14.41         15.55         0.79 o                         
  -2  -4   3        900.87        959.77         9.19 o                         
  -1  -4   3         13.75         11.79         0.41 o                         
   0  -4   3          5.50          6.37         0.41 o                         
   1  -4   3       1664.74       1756.46        17.07 o                         
   2  -4   3       1957.02       2001.91        16.02 o                         
   3  -4   3        109.16        104.02         1.34 o                         
   4  -4   3         77.45         85.30         1.20 o                         
   5  -4   3        192.47        198.40         2.93 o                         
   6  -4   3          0.19          0.62         0.68 o                         
   7  -4   3          3.22          1.03         0.67 o                         
  -7  -3   3          7.53          6.74         0.70 o                         
  -6  -3   3         72.72         68.46         2.85 o                         
  -5  -3   3          5.52          5.53         0.52 o                         
  -4  -3   3          5.57          5.64         0.46 o                         
  -3  -3   3         48.24         37.71         1.13 o                         
  -2  -3   3         30.69         30.79         1.05 o                         
  -1  -3   3         28.54         25.89         0.59 o                         
   0  -3   3         14.71         12.96         0.32 o                         
   1  -3   3          5.43          4.67         0.24 o                         
   2  -3   3         13.59         14.84         0.37 o                         
   3  -3   3         14.28         19.26         0.53 o                         
   4  -3   3         74.57         74.29         0.94 o                         
   5  -3   3          0.01          0.12         0.26 o                         
   6  -3   3          1.48          2.54         0.48 o                         
   7  -3   3          4.52          5.69         0.65 o                         
  -8  -2   3          8.14          8.93         0.50 o                         
  -7  -2   3         22.14         26.10         2.48 o                         
  -6  -2   3          7.24          6.86         0.53 o                         
  -5  -2   3         28.76         27.23         0.75 o                         
  -4  -2   3         45.55         44.06         1.00 o                         
  -3  -2   3         93.92         75.89         1.29 o                         
  -2  -2   3         16.41         20.45         0.47 o                         
  -1  -2   3          1.39          1.21         0.14 o                         
   0  -2   3       1063.08       1003.10         7.44 o                         
   1  -2   3       1204.03       1216.42        12.79 o                         
   2  -2   3       1558.41       1571.56        13.12 o                         
   3  -2   3         26.52         33.06         0.83 o                         
   4  -2   3          0.60          3.02         0.26 o                         
   5  -2   3        321.34        339.28         3.14 o                         
   6  -2   3          0.56          0.17         0.34 o                         
  -8  -1   3          4.99          4.18         1.42 o                         
  -7  -1   3         10.57         10.21         1.96 o                         
  -6  -1   3         72.89         70.88         1.41 o                         
  -5  -1   3         23.26         23.11         0.73 o                         
  -4  -1   3          5.82          6.22         0.38 o                         
  -3  -1   3         23.18         22.93         0.60 o                         
  -2  -1   3         70.34         70.31         0.96 o                         
  -1  -1   3        129.84        108.30         1.93 o                         
   0  -1   3         69.98         64.60         0.89 o                         
   1  -1   3          6.30         10.65         0.24 o                         
   2  -1   3         43.21         44.34         0.95 o                         
   3  -1   3          4.84          6.43         0.37 o                         
   4  -1   3         45.76         44.48         0.71 o                         
   5  -1   3         44.80         38.38         0.73 o                         
   6  -1   3         17.57         17.88         0.72 o                         
   7  -1   3          5.10         10.67         1.50 o                         
  -8   0   3         40.04         44.23         2.84 o                         
  -7   0   3        121.74        131.59         2.96 o                         
  -6   0   3        124.51        128.39         1.90 o                         
  -5   0   3         97.30        103.28         1.27 o                         
  -4   0   3         23.44         23.79         0.74 o                         
  -3   0   3        348.69        354.42         3.49 o                         
  -2   0   3       2294.22       2130.48        16.41 o                         
  -1   0   3        945.37        907.25         7.55 o                         
   0   0   3       1427.21       1283.41        16.23 o                         
   1   0   3        315.13        291.17         3.07 o                         
   2   0   3        328.76        325.26         3.15 o                         
   3   0   3          4.83          8.27         0.39 o                         
   4   0   3         83.00         75.43         0.99 o                         
   5   0   3         21.76         22.53         0.61 o                         
   6   0   3         64.79         69.81         1.51 o                         
   7   0   3          3.61          3.85         1.26 o                         
  -8   1   3          0.68          0.18         0.53 o                         
  -7   1   3          0.20          0.47         0.49 o                         
  -6   1   3        154.38        160.30         2.08 o                         
  -5   1   3         19.53         20.34         0.61 o                         
  -4   1   3         96.45        102.92         1.70 o                         
  -3   1   3         24.50         23.45         0.47 o                         
  -2   1   3          8.64         11.14         0.22 o                         
  -1   1   3        266.58        247.85         1.84 o                         
   0   1   3         17.24         17.35         0.29 o                         
   1   1   3          9.01          9.33         0.35 o                         
   2   1   3          4.59          5.26         0.29 o                         
   3   1   3          0.25          0.50         0.19 o                         
   4   1   3         67.81         68.51         0.92 o                         
   5   1   3         70.16         58.25         2.93 o                         
   6   1   3         12.31          8.26         1.56 o                         
   7   1   3         15.73         17.52         1.70 o                         
  -9   2   3          3.01          2.86         0.88 o                         
  -8   2   3         37.29         42.77         1.23 o                         
  -7   2   3        431.39        465.14         7.08 o                         
  -6   2   3        606.81        620.09         5.65 o                         
  -5   2   3         12.12         10.40         0.44 o                         
  -4   2   3         69.34         78.24         1.10 o                         
  -3   2   3       3540.01       3472.52        28.64 o                         
  -2   2   3        322.06        280.37         2.58 o                         
  -1   2   3        165.84        188.56         1.94 o                         
   0   2   3        701.50        697.03         5.94 o                         
   1   2   3         69.71         88.37         1.31 o                         
   2   2   3          4.40          4.13         0.33 o                         
   3   2   3        575.25        526.64         5.83 o                         
   4   2   3         33.56         29.06         1.22 o                         
   5   2   3        103.20        110.94         5.07 o                         
   6   2   3          5.90          4.80         1.38 o                         
   7   2   3          1.72          3.72         0.63 o                         
  -8   3   3          2.83          3.07         0.48 o                         
  -7   3   3         16.08         16.68         0.92 o                         
  -6   3   3        115.51        115.54         1.76 o                         
  -5   3   3          0.00          0.02         0.29 o                         
  -4   3   3         12.27         12.81         0.44 o                         
  -3   3   3          7.56          6.63         0.36 o                         
  -2   3   3         81.30         71.54         1.05 o                         
  -1   3   3         68.81         57.84         0.80 o                         
   0   3   3          6.44          5.10         0.28 o                         
   1   3   3          3.90          6.29         0.35 o                         
   2   3   3         14.18         12.92         0.40 o                         
   3   3   3         25.66         24.10         0.64 o                         
   4   3   3         34.42         35.70         0.86 o                         
   5   3   3         54.20         56.36         3.57 o                         
   6   3   3         18.22         15.52         1.21 o                         
  -8   4   3          4.68          6.53         0.86 o                         
  -7   4   3         57.11         57.51         2.46 o                         
  -6   4   3         38.28         37.75         1.07 o                         
  -5   4   3         17.44         20.00         0.62 o                         
  -4   4   3          0.01          0.32         0.26 o                         
  -3   4   3        361.37        370.20         3.91 o                         
  -2   4   3        524.55        484.76         4.50 o                         
  -1   4   3        538.03        566.75         6.16 o                         
   0   4   3        596.00        623.32         5.63 o                         
   1   4   3          7.33          6.00         0.34 o                         
   2   4   3         90.76         91.77         1.59 o                         
   3   4   3       1142.39       1098.56        10.56 o                         
   4   4   3         93.06         89.51         7.27 o                         
   5   4   3         90.73        105.04         4.54 o                         
   6   4   3         28.53         32.61         0.99 o                         
  -8   5   3          0.84          0.97         0.55 o                         
  -7   5   3          8.68          8.84         0.86 o                         
  -6   5   3         26.55         26.11         1.00 o                         
  -5   5   3         14.05         15.66         0.83 o                         
  -4   5   3         16.17         15.96         0.62 o                         
  -3   5   3         55.39         53.05         1.31 o                         
  -2   5   3         23.71         19.66         0.55 o                         
  -1   5   3         67.19         60.14         0.99 o                         
   0   5   3         13.44         12.19         0.48 o                         
   1   5   3         38.68         40.22         0.79 o                         
   2   5   3         29.03         26.90         0.85 o                         
   3   5   3         15.87         12.99         1.00 o                         
   4   5   3         46.87         45.19         3.00 o                         
   5   5   3         40.91         20.57        15.65 o                         
  -7   6   3          1.52          2.92         1.54 o                         
  -6   6   3          0.14          0.55         0.57 o                         
  -5   6   3         22.97         25.36         1.07 o                         
  -4   6   3          3.57          3.38         0.48 o                         
  -3   6   3         38.06         41.48         0.94 o                         
  -2   6   3        179.49        186.43         3.58 o                         
  -1   6   3         10.82          8.71         0.45 o                         
   0   6   3          8.22          7.70         0.45 o                         
   1   6   3          1.09          1.63         0.58 o                         
   2   6   3          4.36          4.67         0.57 o                         
   3   6   3         41.88         39.23         1.63 o                         
   4   6   3          0.15         -0.49         1.03 o                         
  -6   7   3         25.29         31.38         1.99 o                         
  -5   7   3          0.96          1.14         0.58 o                         
  -4   7   3         15.18         16.29         0.84 o                         
  -3   7   3          0.90          1.56         0.54 o                         
  -2   7   3         18.54         17.94         0.93 o                         
  -1   7   3         45.27         38.91         1.29 o                         
   0   7   3          0.31          1.12         0.43 o                         
   1   7   3         18.89         15.30         1.35 o                         
   2   7   3          9.47          7.13         2.27 o                         
  -5   8   3         28.66         26.80         1.52 o                         
  -4   8   3         93.73         98.26         3.03 o                         
  -3   8   3          7.62          7.36         0.53 o                         
  -2   8   3          5.50          5.06         0.47 o                         
  -1   8   3         36.91         36.05         1.27 o                         
   0   8   3         12.99          9.58         1.15 o                         
   1   8   3          0.57         -0.13         0.37 o                         
  -1  -9   4          0.01         -0.24         0.71 o                         
   0  -9   4          1.33          1.45         0.43 o                         
   1  -9   4          0.01          0.05         0.39 o                         
   2  -9   4          0.01         -0.19         0.39 o                         
   3  -9   4          1.13          0.78         0.58 o                         
  -3  -8   4          2.93          1.57         0.28 o                         
  -2  -8   4          7.79          8.71         1.11 o                         
  -1  -8   4         49.10         56.89         1.74 o                         
   0  -8   4          0.52          0.37         0.40 o                         
   1  -8   4          2.28          2.97         0.46 o                         
   2  -8   4          0.03          0.26         0.36 o                         
   3  -8   4          1.84          1.47         0.52 o                         
   4  -8   4          0.39          0.59         0.42 o                         
   5  -8   4          7.67         -0.21         0.34 o                         
  -4  -7   4          0.16          0.33         0.41 o                         
  -3  -7   4         21.67         23.15         0.84 o                         
  -2  -7   4          9.19          9.93         0.78 o                         
  -1  -7   4          2.04          3.37         0.64 o                         
   0  -7   4          0.34          0.73         0.59 o                         
   1  -7   4          1.55          1.02         0.37 o                         
   2  -7   4         14.83         19.09         0.78 o                         
   3  -7   4          4.79          4.28         0.53 o                         
   4  -7   4         12.37         13.58         0.97 o                         
   5  -7   4          0.51          0.79         0.44 o                         
   6  -7   4          2.31          0.84         0.95 o                         
  -5  -6   4         60.22         54.75         1.45 o                         
  -4  -6   4         55.74         53.97         1.31 o                         
  -3  -6   4          0.17         -0.13         0.56 o                         
  -2  -6   4         81.45         89.68         1.36 o                         
  -1  -6   4        179.58        205.17         2.33 o                         
   0  -6   4          6.93          9.29         0.43 o                         
   1  -6   4        126.16        136.10         1.84 o                         
   2  -6   4        410.68        414.90         4.32 o                         
   3  -6   4         19.15         17.36         0.67 o                         
   4  -6   4         54.31         51.75         1.43 o                         
   5  -6   4          2.31          0.95         0.52 o                         
   6  -6   4          0.94         -0.07         1.16 o                         
  -6  -5   4          9.99          9.29         0.55 o                         
  -5  -5   4          0.68          0.48         0.39 o                         
  -4  -5   4          6.01          6.60         0.85 o                         
  -3  -5   4         29.14         29.37         0.88 o                         
  -2  -5   4         13.89         15.94         0.50 o                         
  -1  -5   4          5.05          3.70         0.31 o                         
   0  -5   4          0.05          0.65         0.24 o                         
   1  -5   4         30.47         25.47         0.63 o                         
   2  -5   4         10.26         11.38         0.42 o                         
   3  -5   4          0.04          0.26         0.27 o                         
   4  -5   4          7.56          7.81         0.51 o                         
   5  -5   4         28.35         25.96         1.21 o                         
   6  -5   4          5.71          7.95         1.54 o                         
   7  -5   4          9.06         -0.04         0.32 o                         
  -7  -4   4         12.14         12.03         0.65 o                         
  -6  -4   4          1.26          1.30         0.42 o                         
  -5  -4   4         34.41         36.93         1.85 o                         
  -4  -4   4          0.38         -0.14         0.34 o                         
  -3  -4   4        200.16        206.92         5.72 o                         
  -2  -4   4        473.20        501.47         5.97 o                         
  -1  -4   4        327.93        337.66         2.91 o                         
   0  -4   4         23.90         19.37         0.55 o                         
   1  -4   4        500.22        531.35         4.80 o                         
   2  -4   4       1859.02       1843.23        13.65 o                         
   3  -4   4         13.67         13.73         0.43 o                         
   4  -4   4         93.56         90.51         1.26 o                         
   5  -4   4         70.29         73.53         2.07 o                         
   6  -4   4         36.04         36.90         2.45 o                         
   7  -4   4          1.11          0.37         0.40 o                         
  -7  -3   4          5.92          6.42         0.57 o                         
  -6  -3   4         29.31         27.98         5.29 o                         
  -5  -3   4          0.08         -0.23         0.38 o                         
  -4  -3   4          0.65          0.68         0.31 o                         
  -3  -3   4         17.09         16.12         0.88 o                         
  -2  -3   4         20.70         24.95         0.69 o                         
  -1  -3   4          1.27          1.42         0.25 o                         
   0  -3   4         10.73         10.63         0.32 o                         
   1  -3   4          0.01         -0.04         0.18 o                         
   2  -3   4         28.88         25.89         0.70 o                         
   3  -3   4          7.67          5.62         0.32 o                         
   4  -3   4         99.01         90.47         1.21 o                         
   5  -3   4         47.16         42.11         0.97 o                         
   6  -3   4          5.91          7.77         0.92 o                         
  -8  -2   4          0.20          0.55         1.06 o                         
  -7  -2   4         25.33         25.97         1.20 o                         
  -6  -2   4         24.35         22.55         0.72 o                         
  -5  -2   4         30.11         33.03         1.10 o                         
  -4  -2   4         35.25         38.26         0.82 o                         
  -3  -2   4        599.41        587.23         7.09 o                         
  -2  -2   4        113.85        123.65         1.32 o                         
  -1  -2   4       1073.43       1023.83        10.26 o                         
   0  -2   4        122.63        115.92         1.09 o                         
   1  -2   4        189.55        184.42         2.30 o                         
   2  -2   4         17.67         21.16         0.44 o                         
   3  -2   4        187.69        189.31         2.19 o                         
   4  -2   4         22.23         18.49         0.55 o                         
   5  -2   4          1.96          1.02         0.34 o                         
   6  -2   4          0.13          0.02         0.62 o                         
   7  -2   4          7.02          1.76         0.34 o                         
  -8  -1   4          0.53          0.74         0.38 o                         
  -7  -1   4         28.64         29.82         1.28 o                         
  -6  -1   4         41.54         41.21         0.84 o                         
  -5  -1   4          0.33          0.46         0.26 o                         
  -4  -1   4         12.88         15.74         0.46 o                         
  -3  -1   4          3.95          3.47         0.30 o                         
  -2  -1   4         16.63         18.80         0.40 o                         
  -1  -1   4        159.98        164.97         2.19 o                         
   0  -1   4          7.96          6.28         0.21 o                         
   1  -1   4         84.85         73.86         1.23 o                         
   2  -1   4         10.72          9.74         0.40 o                         
   3  -1   4         56.19         59.24         0.92 o                         
   4  -1   4        161.59        150.68         2.30 o                         
   5  -1   4         57.92         53.26         1.39 o                         
   6  -1   4         37.22         33.37         1.99 o                         
   7  -1   4         11.23         11.97         1.41 o                         
  -8   0   4         30.68         36.44         1.23 o                         
  -7   0   4         53.40         60.83         1.50 o                         
  -6   0   4        689.96        701.35         5.86 o                         
  -5   0   4        294.20        285.69         2.95 o                         
  -4   0   4        169.16        161.53         1.96 o                         
  -3   0   4        396.43        408.05         3.70 o                         
  -2   0   4       2931.64       2914.09        23.96 o                         
  -1   0   4       2066.75       1915.32        15.72 o                         
   0   0   4        108.17        105.66         1.58 o                         
   1   0   4         84.02         85.61         2.54 o                         
   2   0   4          0.58          0.26         0.16 o                         
   3   0   4        125.99        130.13         1.50 o                         
   4   0   4        124.45        135.18         2.37 o                         
   5   0   4          6.34          5.25         0.65 o                         
   6   0   4          1.57          2.02         0.98 o                         
   7   0   4         17.81         18.01         4.52 o                         
  -8   1   4          2.54          2.71         0.45 o                         
  -7   1   4         16.33         15.24         0.82 o                         
  -6   1   4         25.44         24.22         0.70 o                         
  -5   1   4         17.93         17.89         0.50 o                         
  -4   1   4         95.82        103.00         1.51 o                         
  -3   1   4         57.79         65.20         0.95 o                         
  -2   1   4         30.78         34.93         0.46 o                         
  -1   1   4        350.87        366.24         3.13 o                         
   0   1   4          0.01          0.27         0.09 o                         
   1   1   4        134.73        144.02         1.44 o                         
   2   1   4         77.25         76.71         0.95 o                         
   3   1   4         78.19         80.25         1.60 o                         
   4   1   4        139.49        139.94         4.99 o                         
   5   1   4        116.60        106.60         2.70 o                         
   6   1   4         21.29         18.02         1.32 o                         
   7   1   4          0.44          0.08         0.48 o                         
  -8   2   4         35.54         41.99         1.11 o                         
  -7   2   4         66.81         72.36         1.70 o                         
  -6   2   4        102.58        102.34         1.50 o                         
  -5   2   4        357.45        355.84         3.23 o                         
  -4   2   4          3.10          4.19         0.28 o                         
  -3   2   4        200.40        225.78         2.47 o                         
  -2   2   4       1150.47       1103.04         8.26 o                         
  -1   2   4          2.51          1.20         0.21 o                         
   0   2   4       1423.41       1524.88        12.71 o                         
   1   2   4         55.64         83.90         0.98 o                         
   2   2   4        141.16        130.97         2.27 o                         
   3   2   4        483.91        456.91         6.52 o                         
   4   2   4        492.58        568.87        15.59 o                         
   5   2   4          0.37          1.17         1.37 o                         
   6   2   4         61.98         63.40         3.28 o                         
  -8   3   4          0.17          0.32         0.37 o                         
  -7   3   4          0.06         -0.05         0.45 o                         
  -6   3   4         61.95         65.05         1.25 o                         
  -5   3   4          0.40          0.40         0.27 o                         
  -4   3   4         97.27        101.35         1.21 o                         
  -3   3   4          2.94          3.72         0.31 o                         
  -2   3   4        108.09         99.87         1.65 o                         
  -1   3   4        190.63        192.44         1.93 o                         
   0   3   4          0.19          0.31         0.20 o                         
   1   3   4         39.22         43.17         0.79 o                         
   2   3   4         68.67         70.25         1.28 o                         
   3   3   4         62.20         62.79         1.48 o                         
   4   3   4        111.19        126.18         5.72 o                         
   5   3   4         67.23         61.98         5.51 o                         
   6   3   4         14.48         13.08         0.99 o                         
  -8   4   4          3.02          4.32         0.58 o                         
  -7   4   4         30.03         28.61         1.49 o                         
  -6   4   4        124.95        137.68         2.76 o                         
  -5   4   4         15.55         12.55         0.53 o                         
  -4   4   4         29.61         28.39         0.63 o                         
  -3   4   4          2.76          2.43         0.27 o                         
  -2   4   4          9.63         10.45         0.39 o                         
  -1   4   4         73.56         75.55         1.14 o                         
   0   4   4         56.33         68.93         1.66 o                         
   1   4   4         13.87         19.94         0.69 o                         
   2   4   4         26.41         29.55         1.00 o                         
   3   4   4        141.96        138.83         5.54 o                         
   4   4   4         78.47         84.51         4.27 o                         
   5   4   4          7.16          6.85         0.73 o                         
  -8   5   4          2.84          2.79         1.48 o                         
  -7   5   4          0.52          0.31         0.60 o                         
  -6   5   4          1.75          2.53         0.68 o                         
  -5   5   4          5.39          5.68         0.55 o                         
  -4   5   4          8.82          8.79         0.50 o                         
  -3   5   4         18.01         16.38         0.53 o                         
  -2   5   4         22.01         21.60         0.58 o                         
  -1   5   4         14.66         15.36         0.62 o                         
   0   5   4          3.30          2.07         0.84 o                         
   1   5   4         21.67         21.91         1.05 o                         
   2   5   4         40.89         42.23         3.19 o                         
   3   5   4         14.75         13.78         1.08 o                         
   4   5   4         26.15         24.10         1.19 o                         
   5   5   4         45.55         45.46         2.13 o                         
  -7   6   4          1.43          1.22         0.84 o                         
  -6   6   4         88.03        103.08         3.01 o                         
  -5   6   4        186.12        187.77         3.26 o                         
  -4   6   4         25.88         29.20         1.04 o                         
  -3   6   4          0.39          0.44         0.37 o                         
  -2   6   4         29.29         28.14         0.87 o                         
  -1   6   4          3.75          2.61         0.47 o                         
   0   6   4         44.66         46.35         8.41 o                         
   1   6   4         48.12         54.65         3.72 o                         
   2   6   4         15.67         19.95         1.33 o                         
   3   6   4          8.49          8.76         0.83 o                         
   4   6   4         58.35         51.98         2.37 o                         
  -6   7   4          1.23          0.49         0.75 o                         
  -5   7   4          0.12          0.21         0.48 o                         
  -4   7   4         18.29         18.50         0.88 o                         
  -3   7   4          2.95          3.20         0.52 o                         
  -2   7   4          5.18          5.89         0.61 o                         
  -1   7   4         10.19          0.76         1.12 o                         
   0   7   4          0.63          0.63         0.85 o                         
   1   7   4         32.33         26.67         1.34 o                         
   2   7   4          4.14          3.44         0.64 o                         
  -3   8   4         20.31         22.64         1.53 o                         
  -2   8   4         27.49         28.45         1.82 o                         
  -1   8   4         77.47         78.07         2.70 o                         
   0   8   4          4.00          2.77         0.94 o                         
  -1  -9   5          3.85          4.27         0.73 o                         
   0  -9   5          2.58          2.60         0.41 o                         
   1  -9   5          0.00          0.02         0.34 o                         
   2  -9   5          0.00          0.00         0.57 o                         
  -3  -8   5         17.74         18.72         0.57 o                         
  -2  -8   5          6.94          5.72         0.45 o                         
  -1  -8   5         18.34         18.68         1.00 o                         
   0  -8   5         22.50         24.80         0.85 o                         
   1  -8   5          0.69          0.36         0.38 o                         
   2  -8   5         33.45         32.04         0.98 o                         
   3  -8   5         51.69         46.22         1.41 o                         
   4  -8   5          1.71          0.90         0.40 o                         
  -4  -7   5          6.95          5.92         0.41 o                         
  -3  -7   5          0.12         -0.06         0.36 o                         
  -2  -7   5          0.03         -0.11         0.51 o                         
  -1  -7   5          0.11          0.50         0.50 o                         
   0  -7   5          5.93          6.58         0.74 o                         
   1  -7   5         13.17         16.10         0.75 o                         
   2  -7   5          0.08          0.41         0.42 o                         
   3  -7   5          0.04          0.32         0.35 o                         
   4  -7   5         23.23         25.41         1.05 o                         
   5  -7   5          3.18          1.22         0.26 o                         
   6  -7   5          0.00          0.34         0.70 o                         
  -5  -6   5          5.64          5.19         0.47 o                         
  -4  -6   5         33.80         35.44         1.19 o                         
  -3  -6   5         22.60         23.49         1.02 o                         
  -2  -6   5          0.44          0.81         0.32 o                         
  -1  -6   5        218.24        240.16         2.44 o                         
   0  -6   5         36.18         38.73         0.86 o                         
   1  -6   5         28.60         31.58         0.67 o                         
   2  -6   5        497.09        523.97         6.86 o                         
   3  -6   5        318.04        322.55         4.79 o                         
   4  -6   5          3.74          4.99         0.58 o                         
   5  -6   5         71.11         40.90        38.88 o                         
   6  -6   5         33.48         30.21         2.09 o                         
  -6  -5   5         14.62         14.28         1.32 o                         
  -5  -5   5          6.37          7.75         0.61 o                         
  -4  -5   5         22.75         23.37         0.87 o                         
  -3  -5   5          3.36          2.78         0.35 o                         
  -2  -5   5         38.95         36.37         0.74 o                         
  -1  -5   5         17.59         18.84         0.51 o                         
   0  -5   5         35.17         37.90         0.69 o                         
   1  -5   5         34.37         35.99         0.63 o                         
   2  -5   5          1.27          1.50         0.27 o                         
   3  -5   5         33.76         40.70         0.83 o                         
   4  -5   5         51.89         50.43         1.64 o                         
   5  -5   5         14.17         12.74         0.83 o                         
   6  -5   5          4.14          3.41         1.32 o                         
  -7  -4   5         23.79         23.18         0.61 o                         
  -6  -4   5          0.02          0.35         0.36 o                         
  -5  -4   5         21.00         24.25         1.07 o                         
  -4  -4   5         15.68         14.21         0.72 o                         
  -3  -4   5         14.83         14.17         0.60 o                         
  -2  -4   5        218.09        219.69         2.89 o                         
  -1  -4   5          6.00          9.07         0.35 o                         
   0  -4   5         12.11         13.68         0.45 o                         
   1  -4   5         69.63         67.02         2.30 o                         
   2  -4   5        141.76        161.07         1.81 o                         
   3  -4   5         82.05         84.62         1.13 o                         
   4  -4   5          0.02          0.80         0.36 o                         
   5  -4   5         28.11         32.60         1.70 o                         
   6  -4   5         26.74         26.69         1.30 o                         
   7  -4   5          5.60          0.16         0.34 o                         
  -7  -3   5         30.70         33.50         0.90 o                         
  -6  -3   5         20.05         19.84         0.99 o                         
  -5  -3   5          6.53          6.53         0.44 o                         
  -4  -3   5         48.21         50.47         0.96 o                         
  -3  -3   5         81.23         77.75         1.30 o                         
  -2  -3   5        236.26        218.27         4.57 o                         
  -1  -3   5        117.97        112.13         1.73 o                         
   0  -3   5         27.89         27.47         0.51 o                         
   1  -3   5        151.12        140.95         1.81 o                         
   2  -3   5         79.43         87.00         1.34 o                         
   3  -3   5         82.42         92.22         2.23 o                         
   4  -3   5        197.35        189.12         2.74 o                         
   5  -3   5         95.25         91.03         2.89 o                         
   6  -3   5          0.03         -0.03         0.47 o                         
   7  -3   5          0.56         -0.05         0.35 o                         
  -8  -2   5          0.90          1.79         0.31 o                         
  -7  -2   5         40.29         44.69         1.81 o                         
  -6  -2   5        552.63        603.77         8.65 o                         
  -5  -2   5         30.94         32.25         0.89 o                         
  -4  -2   5          9.49          9.52         0.37 o                         
  -3  -2   5        186.65        189.77         2.06 o                         
  -2  -2   5         58.66         73.44         1.31 o                         
  -1  -2   5        191.25        193.55         2.32 o                         
   0  -2   5        262.61        250.86         4.35 o                         
   1  -2   5        192.03        173.37         5.40 o                         
   2  -2   5         84.27         93.72         1.83 o                         
   3  -2   5        174.30        170.55         2.21 o                         
   4  -2   5         42.00         38.93         1.00 o                         
   5  -2   5          2.66          2.62         0.58 o                         
   6  -2   5          0.19          0.53         0.61 o                         
   7  -2   5          1.46          1.41         0.27 o                         
  -8  -1   5          1.19          0.89         0.44 o                         
  -7  -1   5         15.87         16.51         0.92 o                         
  -6  -1   5         42.10         44.22         1.11 o                         
  -5  -1   5         47.03         47.41         0.80 o                         
  -4  -1   5         95.16         95.53         1.09 o                         
  -3  -1   5         62.17         58.61         0.91 o                         
  -2  -1   5        526.04        526.24         6.20 o                         
  -1  -1   5        435.27        412.36         4.58 o                         
   0  -1   5        143.59        139.85         2.31 o                         
   1  -1   5        599.69        596.58         7.09 o                         
   2  -1   5         75.11         93.37         2.42 o                         
   3  -1   5        138.91        140.67         2.41 o                         
   4  -1   5        416.91        401.32         4.93 o                         
   5  -1   5         99.73         95.05         1.74 o                         
   6  -1   5          0.01          0.24         0.95 o                         
   7  -1   5          0.64          0.68         0.72 o                         
  -8   0   5          4.80          4.73         0.50 o                         
  -7   0   5         89.23         98.14         1.96 o                         
  -6   0   5       1315.85       1350.60        10.70 o                         
  -5   0   5         90.96         88.59         1.12 o                         
  -4   0   5        390.53        352.78         3.01 o                         
  -3   0   5        402.85        423.68         3.88 o                         
  -2   0   5       2373.95       2455.45        20.24 o                         
  -1   0   5         50.36         49.22         0.97 o                         
   0   0   5        330.28        361.61         4.54 o                         
   1   0   5        159.63        170.22         2.57 o                         
   2   0   5         30.57         23.95         0.83 o                         
   3   0   5         16.50         18.28         0.62 o                         
   4   0   5        859.87        831.53        17.89 o                         
   5   0   5          0.35          0.39         0.45 o                         
   6   0   5         25.42         28.94         2.36 o                         
   7   0   5         10.19         14.90         1.23 o                         
  -8   1   5          0.02         -0.09         0.37 o                         
  -7   1   5         16.48         15.26         0.80 o                         
  -6   1   5          0.32          0.36         0.30 o                         
  -5   1   5         78.75         78.29         1.03 o                         
  -4   1   5         42.51         40.21         0.71 o                         
  -3   1   5         60.83         61.83         0.86 o                         
  -2   1   5        298.90        300.54         2.99 o                         
  -1   1   5        186.54        177.38         2.90 o                         
   0   1   5        154.52        158.71         2.26 o                         
   1   1   5        374.50        397.44         4.97 o                         
   2   1   5         79.98         81.43         1.65 o                         
   3   1   5        101.80        103.62         2.78 o                         
   4   1   5        148.50        154.53         4.20 o                         
   5   1   5         91.80         84.37         7.34 o                         
   6   1   5          1.07         -0.05         0.63 o                         
   7   1   5         10.28          9.65         0.88 o                         
  -8   2   5         35.74         45.86         1.12 o                         
  -7   2   5         62.99         69.94         1.90 o                         
  -6   2   5        317.31        312.50         3.04 o                         
  -5   2   5        456.39        452.69         3.62 o                         
  -4   2   5        112.78        109.72         1.41 o                         
  -3   2   5         11.42         13.08         0.54 o                         
  -2   2   5         36.67         42.94         0.82 o                         
  -1   2   5        383.90        343.84         4.49 o                         
   0   2   5        779.86        887.07        10.20 o                         
   1   2   5        278.68        309.75         3.05 o                         
   2   2   5         18.98         16.61         0.55 o                         
   3   2   5         44.22         44.13         1.27 o                         
   4   2   5       1302.78       1368.16        81.26 o                         
   5   2   5          0.26          0.97         0.92 o                         
   6   2   5         27.90         32.01         1.59 o                         
  -8   3   5          1.70          1.15         0.48 o                         
  -7   3   5          1.70          2.32         0.50 o                         
  -6   3   5          3.73          4.33         0.40 o                         
  -5   3   5         33.47         32.43         0.77 o                         
  -4   3   5        104.44        101.25         1.22 o                         
  -3   3   5         19.74         22.91         0.73 o                         
  -2   3   5         40.30         39.65         1.24 o                         
  -1   3   5         36.11         39.03         0.76 o                         
   0   3   5         97.30         89.52         1.46 o                         
   1   3   5        195.56        204.40         5.37 o                         
   2   3   5         34.83         29.55         0.94 o                         
   3   3   5          8.73          7.57         0.88 o                         
   4   3   5         41.72         43.66         7.16 o                         
   5   3   5         30.77         27.68         2.73 o                         
   6   3   5          0.24          0.77         0.42 o                         
  -8   4   5         21.33         24.19         0.98 o                         
  -7   4   5         22.09         27.50         1.40 o                         
  -6   4   5         76.69         75.14         1.77 o                         
  -5   4   5        366.37        356.61         5.24 o                         
  -4   4   5        103.47        102.39         1.70 o                         
  -3   4   5          7.57          7.87         0.45 o                         
  -2   4   5          6.17          7.87         0.51 o                         
  -1   4   5        126.53        118.30         2.61 o                         
   0   4   5          1.23          0.64         0.42 o                         
   1   4   5        114.44        114.57         2.04 o                         
   2   4   5          9.05          8.00         0.80 o                         
   3   4   5         56.24         56.26         2.29 o                         
   4   4   5         72.02         77.89         3.00 o                         
   5   4   5         68.92         76.63         2.16 o                         
  -8   5   5          1.55          1.91         0.79 o                         
  -7   5   5          1.60          2.12         1.01 o                         
  -6   5   5          0.52          0.52         0.61 o                         
  -5   5   5         71.34         76.56         1.66 o                         
  -4   5   5         21.58         24.65         0.82 o                         
  -3   5   5          0.15          0.05         0.43 o                         
  -2   5   5         35.57         36.84         2.03 o                         
  -1   5   5          0.06          0.07         0.43 o                         
   0   5   5         76.15         73.56         2.14 o                         
   1   5   5         62.74         57.61         1.76 o                         
   2   5   5         10.74          8.22         1.02 o                         
   3   5   5          0.02         -0.17         0.50 o                         
   4   5   5          2.59          2.05         0.66 o                         
  -7   6   5         37.69         35.16         1.86 o                         
  -6   6   5          2.27          2.72         0.73 o                         
  -5   6   5         14.88         13.99         0.84 o                         
  -4   6   5        535.98        565.22         7.21 o                         
  -3   6   5         97.92         98.33         2.40 o                         
  -2   6   5          9.06         14.23         2.53 o                         
  -1   6   5        109.53        102.94         8.58 o                         
   0   6   5         66.14         63.00         6.59 o                         
   1   6   5         46.15         41.77         7.50 o                         
   2   6   5          2.44          3.48         0.76 o                         
   3   6   5         25.19         22.67         1.68 o                         
  -5   7   5         12.71          0.56         0.16 o                         
  -4   7   5          1.58          1.38         0.87 o                         
  -3   7   5          5.95          6.71         1.26 o                         
  -2   7   5          2.95          1.25         0.72 o                         
  -1   7   5          0.19          0.11         0.77 o                         
   0   7   5          7.05          3.59         0.88 o                         
   1   7   5         26.76         23.36         2.78 o                         
  -3   8   5         31.83         27.01         1.50 o                         
  -2   8   5          0.00          0.50         0.59 o                         
  -1   8   5         49.01         37.35         1.83 o                         
   0   8   5         28.48         22.20         1.17 o                         
   0  -9   6          6.16          6.50         0.86 o                         
  -3  -8   6         13.40         11.77         1.29 o                         
  -2  -8   6         11.78         13.64         0.46 o                         
  -1  -8   6         19.06         20.34         0.97 o                         
   0  -8   6         35.63         36.61         1.11 o                         
   1  -8   6          0.18          0.08         0.36 o                         
   2  -8   6         57.91         44.73         7.94 o                         
   4  -8   6          3.58          1.87         1.14 o                         
  -4  -7   6          0.00         -0.25         0.26 o                         
  -3  -7   6         15.73         16.27         0.82 o                         
  -2  -7   6         32.27         34.28         1.11 o                         
  -1  -7   6         10.87         11.67         0.94 o                         
   0  -7   6          0.68          0.51         0.44 o                         
   1  -7   6          7.14          6.99         0.56 o                         
   2  -7   6         11.07         11.80         0.63 o                         
   3  -7   6         29.31         30.48         1.37 o                         
   4  -7   6         66.96         71.64         4.18 o                         
  -5  -6   6          9.51          9.06         0.52 o                         
  -4  -6   6         22.63         24.31         1.24 o                         
  -3  -6   6          5.92          7.06         0.55 o                         
  -2  -6   6          1.74          2.37         0.44 o                         
  -1  -6   6         36.37         35.49         1.05 o                         
   0  -6   6         20.23         20.87         0.60 o                         
   1  -6   6          6.94          7.42         0.39 o                         
   2  -6   6        104.75        103.79         1.78 o                         
   3  -6   6        348.77        359.90         5.06 o                         
   4  -6   6          5.82          7.05         0.94 o                         
   5  -6   6          9.04         -0.28         0.53 o                         
   6  -6   6         33.18         30.99         1.88 o                         
  -6  -5   6          7.90          8.04         0.45 o                         
  -5  -5   6          0.00          0.10         0.42 o                         
  -4  -5   6          5.70          6.58         0.68 o                         
  -3  -5   6         22.07         22.40         0.64 o                         
  -2  -5   6         70.79         74.35         1.21 o                         
  -1  -5   6         85.15         84.20         1.06 o                         
   0  -5   6          0.13          0.67         0.26 o                         
   1  -5   6         45.76         44.83         0.80 o                         
   2  -5   6          8.42          9.79         0.54 o                         
   3  -5   6         67.05         72.16         1.53 o                         
   4  -5   6        195.85        208.17         4.91 o                         
   5  -5   6         32.90         34.86         1.68 o                         
   6  -5   6          0.02          0.07         1.12 o                         
  -7  -4   6          3.33          4.14         0.27 o                         
  -6  -4   6         98.85        103.97         1.67 o                         
  -5  -4   6        305.58        323.65         5.32 o                         
  -4  -4   6         37.62         44.52         1.01 o                         
  -3  -4   6          0.31          0.20         0.31 o                         
  -2  -4   6          0.49          0.74         0.23 o                         
  -1  -4   6          0.41          0.89         0.19 o                         
   0  -4   6        344.91        342.53         3.38 o                         
   1  -4   6         84.99         88.17         1.53 o                         
   2  -4   6         68.05         66.67         1.05 o                         
   3  -4   6          9.24          8.02         0.53 o                         
   4  -4   6        124.86        126.04         2.33 o                         
   5  -4   6         46.28         43.95         1.52 o                         
   6  -4   6          0.63          1.02         0.58 o                         
  -7  -3   6          1.92          2.10         0.37 o                         
  -6  -3   6          0.10          0.04         0.39 o                         
  -5  -3   6          5.41          5.49         0.45 o                         
  -4  -3   6         13.79         13.65         0.61 o                         
  -3  -3   6         38.37         35.20         0.75 o                         
  -2  -3   6        147.28        147.14         2.32 o                         
  -1  -3   6        109.73        101.06         1.62 o                         
   0  -3   6         39.46         40.51         0.74 o                         
   1  -3   6         84.09         74.83         1.22 o                         
   2  -3   6         20.56         25.03         0.83 o                         
   3  -3   6        123.79        133.63         2.52 o                         
   4  -3   6        169.09        162.80         2.86 o                         
   5  -3   6         66.30         74.59         2.18 o                         
   6  -3   6          0.58          0.72         0.46 o                         
  -8  -2   6         53.11         66.85         1.77 o                         
  -7  -2   6          2.44          2.41         0.37 o                         
  -6  -2   6          1.70          1.13         0.41 o                         
  -5  -2   6       2104.64       2074.24        17.94 o                         
  -4  -2   6         17.71         16.21         0.52 o                         
  -3  -2   6         18.74         17.33         0.51 o                         
  -2  -2   6       1230.49       1206.98        12.20 o                         
  -1  -2   6        548.73        589.25         7.16 o                         
   0  -2   6        604.12        598.04         8.33 o                         
   1  -2   6        371.63        415.53         7.62 o                         
   2  -2   6         25.64         26.99         0.83 o                         
   3  -2   6         30.27         30.48         1.00 o                         
   4  -2   6         39.56         37.56         1.70 o                         
   5  -2   6        293.13        308.03         5.81 o                         
   6  -2   6          0.65          1.06         0.57 o                         
  -8  -1   6          0.00         -0.16         0.34 o                         
  -7  -1   6          5.06          4.71         0.44 o                         
  -6  -1   6         10.96         10.38         0.45 o                         
  -5  -1   6         20.48         20.03         0.51 o                         
  -4  -1   6         67.86         71.72         0.97 o                         
  -3  -1   6          8.75          8.90         0.34 o                         
  -2  -1   6         76.76         79.47         0.94 o                         
  -1  -1   6         68.80         61.00         1.09 o                         
   0  -1   6        208.23        228.96         5.41 o                         
   1  -1   6        335.47        358.70         5.43 o                         
   2  -1   6         29.91         39.76         1.02 o                         
   3  -1   6          8.40          8.14         0.50 o                         
   4  -1   6        121.39        119.90         2.36 o                         
   5  -1   6         54.93         52.36         1.60 o                         
   6  -1   6          5.25          7.09         1.32 o                         
  -8   0   6          1.16          1.44         0.37 o                         
  -7   0   6          1.44          1.38         0.51 o                         
  -6   0   6         45.33         45.06         0.76 o                         
  -5   0   6        829.92        795.09         5.82 o                         
  -4   0   6         13.90         11.06         0.33 o                         
  -3   0   6         43.03         40.03         0.68 o                         
  -2   0   6        411.47        414.22         4.16 o                         
  -1   0   6         94.38        114.29         1.83 o                         
   0   0   6          4.76          1.55         0.40 o                         
   1   0   6       1825.94       1984.51        25.99 o                         
   2   0   6          3.55          5.25         0.47 o                         
   3   0   6        177.54        171.03         2.53 o                         
   4   0   6        142.24        141.09         2.95 o                         
   5   0   6        621.53        638.58        16.09 o                         
   6   0   6         16.80         17.50         1.00 o                         
  -8   1   6          7.91          9.25         0.52 o                         
  -7   1   6          2.67          3.69         0.51 o                         
  -6   1   6          4.04          4.57         0.32 o                         
  -5   1   6        127.81        128.18         1.63 o                         
  -4   1   6         34.81         36.18         0.77 o                         
  -3   1   6          8.84          7.16         0.32 o                         
  -2   1   6         78.51         83.32         1.60 o                         
  -1   1   6         18.78         13.92         0.50 o                         
   0   1   6        304.12        317.53         4.14 o                         
   1   1   6        358.09        372.17         4.49 o                         
   2   1   6          8.89         11.28         0.58 o                         
   3   1   6          1.18          1.56         0.38 o                         
   4   1   6         30.97         26.48         1.02 o                         
   5   1   6          6.08          4.81         1.01 o                         
   6   1   6          6.96          5.15         4.68 o                         
  -8   2   6          9.29          8.47         0.50 o                         
  -7   2   6          6.22          8.39         0.62 o                         
  -6   2   6         38.44         40.01         0.87 o                         
  -5   2   6         11.30          9.24         0.44 o                         
  -4   2   6        231.37        220.67         2.74 o                         
  -3   2   6          0.52          0.92         0.25 o                         
  -2   2   6         40.93         39.00         1.02 o                         
  -1   2   6        253.65        257.97         4.68 o                         
   0   2   6        122.16        124.10         1.81 o                         
   1   2   6        102.15        118.02         1.39 o                         
   2   2   6          5.32          3.24         0.35 o                         
   3   2   6         10.74         11.23         0.66 o                         
   4   2   6          0.63          0.86         0.77 o                         
   5   2   6        134.60        140.44         3.03 o                         
   6   2   6          5.67          6.25         0.63 o                         
  -8   3   6          1.58          2.22         0.47 o                         
  -7   3   6          0.14          0.05         0.40 o                         
  -6   3   6         18.03         19.16         0.76 o                         
  -5   3   6         32.90         33.47         1.01 o                         
  -4   3   6          9.42         10.37         0.60 o                         
  -3   3   6          0.34          1.87         0.73 o                         
  -2   3   6          8.90         10.82         0.60 o                         
  -1   3   6          9.50          9.97         0.53 o                         
   0   3   6         94.17         91.08         1.61 o                         
   1   3   6        193.96        192.37         3.71 o                         
   2   3   6          7.38          5.29         0.46 o                         
   3   3   6          9.62         10.87         1.34 o                         
   4   3   6          0.37          0.39         0.91 o                         
   5   3   6          3.31          2.56         0.74 o                         
  -8   4   6          9.99          7.91         7.05 o                         
  -7   4   6         20.19         16.75         1.10 o                         
  -6   4   6         39.10         37.08         1.34 o                         
  -5   4   6         28.91         26.70         1.15 o                         
  -4   4   6        128.06        116.26         4.69 o                         
  -3   4   6        203.39        209.12         3.72 o                         
  -2   4   6         63.63         63.92         1.60 o                         
  -1   4   6         12.32         10.40         0.71 o                         
   0   4   6         42.96         30.35         1.71 o                         
   1   4   6         33.57         34.78         1.34 o                         
   2   4   6        122.32        127.45         3.97 o                         
   3   4   6         35.12         35.66         1.91 o                         
   4   4   6         83.34         90.64         2.79 o                         
  -7   5   6          6.54          6.57         1.27 o                         
  -6   5   6          0.03          0.11         0.54 o                         
  -5   5   6          3.04          3.11         1.78 o                         
  -4   5   6         11.39         15.21         1.39 o                         
  -3   5   6         14.78         13.36         1.15 o                         
  -2   5   6          3.92          5.64         0.60 o                         
  -1   5   6         51.29         52.67         1.94 o                         
   0   5   6         25.38         23.94         1.01 o                         
   1   5   6         69.26         64.08         5.67 o                         
   2   5   6          1.12          2.56         1.10 o                         
   3   5   6          8.03          7.88         1.61 o                         
   4   5   6          0.02          0.06         0.87 o                         
  -6   6   6         39.92         34.24         2.08 o                         
  -5   6   6          8.60          6.66         0.86 o                         
  -4   6   6        197.72        193.54         5.32 o                         
  -3   6   6        232.41        238.70         5.29 o                         
  -2   6   6         15.03         17.10         2.75 o                         
  -1   6   6         17.15         18.10         1.56 o                         
   0   6   6        227.47        211.23        19.01 o                         
   1   6   6         19.75         19.08         2.56 o                         
   2   6   6          0.38         -0.55         0.55 o                         
  -5   7   6          6.66         -0.27         0.27 o                         
  -4   7   6          2.58          2.47         0.86 o                         
  -3   7   6          8.56         10.72         1.32 o                         
  -2   7   6         15.75         -0.11         0.86 o                         
  -1   7   6         19.65         14.52         4.99 o                         
   0   7   6          0.07          0.32         0.63 o                         
   1   7   6          3.30          2.28         0.49 o                         
  -3   8   6          1.42          1.42         0.45 o                         
  -2  -8   7          3.09          2.15         0.65 o                         
  -1  -8   7          4.30         -0.57         0.57 o                         
   0  -8   7         67.27         71.64         1.27 o                         
   1  -8   7          4.31          2.31         1.45 o                         
   2  -8   7         32.06         26.37        15.19 o                         
   3  -8   7         86.28         56.47         7.05 o                         
  -4  -7   7          0.05          0.02         0.20 o                         
  -3  -7   7          0.06          0.00         0.29 o                         
  -2  -7   7         10.17          9.37         0.91 o                         
  -1  -7   7          2.09          1.78         0.44 o                         
   0  -7   7         23.28         23.53         1.54 o                         
   1  -7   7          0.30          0.25         0.46 o                         
   2  -7   7          0.17          0.09         0.63 o                         
   3  -7   7         15.00         15.67         1.83 o                         
   4  -7   7         25.16         24.66         1.11 o                         
   5  -7   7          8.15          5.89         1.09 o                         
  -5  -6   7         40.72         43.62         1.03 o                         
  -4  -6   7          9.25          8.91         0.48 o                         
  -3  -6   7         14.97         15.80         0.63 o                         
  -2  -6   7         54.11         60.09         1.53 o                         
  -1  -6   7          7.17          7.25         0.65 o                         
   0  -6   7          5.38          6.28         0.47 o                         
   1  -6   7          3.16          3.85         0.56 o                         
   2  -6   7          3.15          1.94         0.53 o                         
   3  -6   7          0.01         -0.34         0.60 o                         
   4  -6   7         52.79         48.64         1.84 o                         
   5  -6   7         15.95          0.98         0.49 o                         
   6  -6   7          0.79          0.61         0.60 o                         
  -6  -5   7         17.36         17.03         0.48 o                         
  -5  -5   7         18.70         19.37         0.78 o                         
  -4  -5   7          3.64          3.20         0.44 o                         
  -3  -5   7          5.29          4.72         0.33 o                         
  -2  -5   7          4.75          4.81         0.34 o                         
  -1  -5   7         17.15         17.53         0.62 o                         
   0  -5   7         73.86         73.34         1.89 o                         
   1  -5   7         36.07         35.16         1.34 o                         
   2  -5   7          0.60          0.21         0.44 o                         
   3  -5   7          0.78          0.29         0.45 o                         
   4  -5   7         49.04         43.76         2.04 o                         
   5  -5   7          4.00          3.79         0.82 o                         
   6  -5   7         10.83         10.49         1.31 o                         
  -7  -4   7         37.53         42.33         1.31 o                         
  -6  -4   7         48.20         53.91         1.18 o                         
  -5  -4   7         94.98        106.67         2.05 o                         
  -4  -4   7        250.05        265.27         2.98 o                         
  -3  -4   7         30.17         29.47         0.62 o                         
  -2  -4   7         21.45         23.79         0.63 o                         
  -1  -4   7        203.60        211.47         2.47 o                         
   0  -4   7         17.53         16.59         0.59 o                         
   1  -4   7         82.53         79.80         1.30 o                         
   2  -4   7         82.80         88.88         1.57 o                         
   3  -4   7        104.88        106.76         1.95 o                         
   4  -4   7         13.53         11.49         0.85 o                         
   5  -4   7          2.29          2.11         0.62 o                         
   6  -4   7         18.86         18.57         1.25 o                         
  -7  -3   7         11.25         11.01         0.57 o                         
  -6  -3   7         28.55         28.59         0.91 o                         
  -5  -3   7         82.94         81.80         1.96 o                         
  -4  -3   7         10.37         10.51         0.51 o                         
  -3  -3   7          4.86          4.70         0.38 o                         
  -2  -3   7         11.35         14.10         0.44 o                         
  -1  -3   7         39.77         39.37         0.77 o                         
   0  -3   7        376.19        362.35         4.14 o                         
   1  -3   7        163.39        159.84         1.95 o                         
   2  -3   7         18.35         14.55         0.54 o                         
   3  -3   7          0.54          0.41         0.37 o                         
   4  -3   7         32.59         28.96         1.10 o                         
   5  -3   7          4.35          5.38         0.79 o                         
   6  -3   7         20.73         23.73         3.40 o                         
  -7  -2   7         45.12         51.68         1.29 o                         
  -6  -2   7         26.31         26.29         0.89 o                         
  -5  -2   7        204.67        216.36         2.67 o                         
  -4  -2   7        347.95        320.61         5.31 o                         
  -3  -2   7         75.95         63.53         1.64 o                         
  -2  -2   7         89.26        100.09         2.20 o                         
  -1  -2   7       1443.23       1458.08        16.19 o                         
   0  -2   7         22.89         20.01         0.57 o                         
   1  -2   7         46.62         53.42         1.09 o                         
   2  -2   7        158.22        201.11         2.81 o                         
   3  -2   7          1.58          2.27         0.43 o                         
   4  -2   7        230.29        251.94         4.70 o                         
   5  -2   7        237.08        259.82         5.92 o                         
   6  -2   7         17.93         18.61         1.21 o                         
  -8  -1   7          1.73          2.16         0.31 o                         
  -7  -1   7          8.84          9.58         0.53 o                         
  -6  -1   7         62.73         64.19         1.42 o                         
  -5  -1   7         54.46         55.70         0.91 o                         
  -4  -1   7          1.05          1.70         0.25 o                         
  -3  -1   7          6.60         10.31         0.37 o                         
  -2  -1   7         19.06         24.27         0.64 o                         
  -1  -1   7         43.26         49.96         0.94 o                         
   0  -1   7        491.19        499.65         9.81 o                         
   1  -1   7        153.46        161.69         2.54 o                         
   2  -1   7          7.41          5.14         0.42 o                         
   3  -1   7          3.95          5.57         0.45 o                         
   4  -1   7          0.09          0.28         0.53 o                         
   5  -1   7          1.36          1.26         0.69 o                         
   6  -1   7         38.20         47.78         1.84 o                         
  -8   0   7         61.53         74.39         1.46 o                         
  -7   0   7          8.01          7.33         0.78 o                         
  -6   0   7          8.80         10.12         0.41 o                         
  -5   0   7         26.78         26.59         0.57 o                         
  -4   0   7        208.90        212.81         5.28 o                         
  -3   0   7         74.80         73.71         1.49 o                         
  -2   0   7          6.26          5.79         0.33 o                         
  -1   0   7         82.35         79.13         1.36 o                         
   0   0   7        253.00        247.93         4.15 o                         
   1   0   7        143.75        150.85         2.50 o                         
   2   0   7        145.91        172.10         2.64 o                         
   3   0   7         22.49         23.04         0.71 o                         
   4   0   7        147.47        144.52         3.31 o                         
   5   0   7        292.29        297.91         8.83 o                         
   6   0   7          0.09          0.86         0.66 o                         
  -8   1   7          1.96          1.89         0.30 o                         
  -7   1   7         19.78         22.72         0.83 o                         
  -6   1   7         10.71         10.85         0.54 o                         
  -5   1   7         17.78         15.68         0.59 o                         
  -4   1   7          0.22         -0.11         0.38 o                         
  -3   1   7         10.20          6.33         0.45 o                         
  -2   1   7         28.01         31.10         0.85 o                         
  -1   1   7          0.31          0.08         0.23 o                         
   0   1   7        160.80        160.91         2.14 o                         
   1   1   7         76.58         82.86         1.09 o                         
   2   1   7         12.36         11.88         0.54 o                         
   3   1   7         27.62         28.46         0.79 o                         
   4   1   7          0.50         -0.31         0.88 o                         
   5   1   7          1.23          2.37         0.77 o                         
   6   1   7         30.18         29.57         1.63 o                         
  -8   2   7         12.90         11.36         1.44 o                         
  -7   2   7          0.02          0.30         0.32 o                         
  -6   2   7          8.06         12.34         0.63 o                         
  -5   2   7         31.28         25.82         1.28 o                         
  -4   2   7         92.90         90.25         2.12 o                         
  -3   2   7        348.71        333.01         4.77 o                         
  -2   2   7          2.13          1.96         0.30 o                         
  -1   2   7        145.63        160.60         1.94 o                         
   0   2   7        123.32        131.87         1.75 o                         
   1   2   7         13.53         17.24         0.49 o                         
   2   2   7         83.13         86.87         1.48 o                         
   3   2   7         12.93         11.94         0.83 o                         
   4   2   7         18.40         20.15         1.21 o                         
   5   2   7          0.33          0.78         0.60 o                         
  -8   3   7         11.70         13.42         1.37 o                         
  -7   3   7          0.40          0.53         0.29 o                         
  -6   3   7          4.27          4.08         0.81 o                         
  -5   3   7         10.83         11.27         0.99 o                         
  -4   3   7         38.58         35.29         1.93 o                         
  -3   3   7          7.46          4.90         0.77 o                         
  -2   3   7         28.53         28.76         0.85 o                         
  -1   3   7          2.34          3.04         0.39 o                         
   0   3   7          5.65          6.34         0.41 o                         
   1   3   7          3.75          4.73         0.43 o                         
   2   3   7         16.53         18.03         0.83 o                         
   3   3   7         28.69         30.96         5.98 o                         
   4   3   7          0.04          0.36         0.74 o                         
   5   3   7          0.11         -0.31         0.64 o                         
  -8   4   7          0.89          0.57         0.76 o                         
  -7   4   7         18.89         16.96         1.86 o                         
  -6   4   7         10.45          8.67         1.32 o                         
  -5   4   7        107.32        107.39         3.40 o                         
  -4   4   7         48.22         47.04         4.03 o                         
  -3   4   7       1277.13       1289.72        18.40 o                         
  -2   4   7        121.97        127.31         2.72 o                         
  -1   4   7         81.83         86.24         1.92 o                         
   0   4   7        181.36        159.02         3.42 o                         
   1   4   7         75.19         67.59         3.10 o                         
   2   4   7          9.92          9.31         1.41 o                         
   3   4   7          2.88          4.51         0.94 o                         
   4   4   7         11.67         12.41         0.93 o                         
  -7   5   7          0.70          1.60         0.90 o                         
  -6   5   7          6.59          4.45         2.71 o                         
  -5   5   7          3.17          2.48         0.83 o                         
  -4   5   7          8.24          8.46         1.13 o                         
  -3   5   7          2.19          1.68         1.14 o                         
  -2   5   7          0.12          0.18         0.75 o                         
  -1   5   7         28.61         35.53         2.14 o                         
   0   5   7          7.17          6.49         0.92 o                         
   1   5   7          0.13          0.48         0.64 o                         
   2   5   7         19.14         20.36         1.85 o                         
   3   5   7         36.16         34.72         2.59 o                         
  -6   6   7          3.64          4.23         0.93 o                         
  -5   6   7         57.22         54.64         4.58 o                         
  -4   6   7          7.05          7.20         0.89 o                         
  -3   6   7        184.01         73.70        76.88 o                         
  -2   6   7          7.15          6.52         1.16 o                         
  -1   6   7          0.21          0.10         0.88 o                         
   0   6   7         54.33         46.25         3.21 o                         
   1   6   7         15.76         10.47         2.29 o                         
  -4   7   7          0.66          1.04         0.67 o                         
  -3   7   7         10.45         12.20         1.20 o                         
  -2   7   7          2.19          2.34         0.86 o                         
  -1   7   7         37.15         35.58        22.10 o                         
   0   7   7          1.64          1.18         0.42 o                         
  -2  -8   8          6.76          5.61         0.54 o                         
  -1  -8   8          6.69          7.27         0.66 o                         
   0  -8   8          1.02          1.01         0.99 o                         
   1  -8   8          6.83          7.57         0.68 o                         
   2  -8   8          1.10          0.36         0.44 o                         
  -3  -7   8          8.05          4.06         1.65 o                         
  -2  -7   8          6.01          3.13         1.57 o                         
  -1  -7   8          5.80          3.30         1.73 o                         
   0  -7   8         74.18         73.65         2.98 o                         
   1  -7   8         16.85         21.37         2.07 o                         
   2  -7   8          0.61          0.89         0.53 o                         
   3  -7   8          5.79          5.63         0.71 o                         
   4  -7   8          5.37          5.13         1.30 o                         
  -5  -6   8         19.51          9.56         7.19 o                         
  -4  -6   8        116.92        114.59         3.83 o                         
  -3  -6   8          2.00          2.17         0.35 o                         
  -2  -6   8         34.61         38.34         1.17 o                         
  -1  -6   8          0.38          0.87         0.66 o                         
   0  -6   8          0.87          1.69         0.76 o                         
   1  -6   8         24.55         24.61         1.32 o                         
   2  -6   8         24.89         25.85         1.05 o                         
   3  -6   8          1.58          1.31         0.60 o                         
   4  -6   8         18.40         19.06         1.12 o                         
   5  -6   8          0.01          0.18         0.86 o                         
  -6  -5   8          7.07          4.19         0.64 o                         
  -5  -5   8          6.47          6.55         0.81 o                         
  -4  -5   8          9.89         10.14         0.64 o                         
  -3  -5   8         18.99         18.30         0.65 o                         
  -2  -5   8         26.94         28.45         1.15 o                         
  -1  -5   8         10.87         10.74         0.63 o                         
   0  -5   8        129.08        127.50         2.06 o                         
   1  -5   8         32.61         32.04         0.94 o                         
   2  -5   8          0.58          1.23         0.58 o                         
   3  -5   8          0.90          0.92         0.57 o                         
   4  -5   8          2.00          0.99         0.77 o                         
   5  -5   8          1.51          2.04         0.68 o                         
  -6  -4   8        106.38        109.01         1.75 o                         
  -5  -4   8        206.24        222.37         3.25 o                         
  -4  -4   8        813.73        860.63        10.80 o                         
  -3  -4   8         29.06         28.13         0.79 o                         
  -2  -4   8        106.15        111.69         1.82 o                         
  -1  -4   8        263.93        270.55         3.05 o                         
   0  -4   8        120.57        125.80         1.79 o                         
   1  -4   8         17.16         17.59         0.69 o                         
   2  -4   8        110.81        115.10         1.90 o                         
   3  -4   8          2.17          3.19         0.53 o                         
   4  -4   8          2.97          3.46         0.62 o                         
   5  -4   8         39.99         30.08        21.42 o                         
   6  -4   8        115.29        111.57         3.73 o                         
  -7  -3   8          5.48          3.17         0.92 o                         
  -6  -3   8          1.53          1.69         0.30 o                         
  -5  -3   8          0.05          0.41         0.38 o                         
  -4  -3   8          3.71          3.27         0.47 o                         
  -3  -3   8          5.65          6.29         0.54 o                         
  -2  -3   8         38.66         38.75         0.88 o                         
  -1  -3   8          0.76          0.90         0.24 o                         
   0  -3   8        103.83         99.33         2.33 o                         
   1  -3   8         70.90         72.33         1.32 o                         
   2  -3   8         12.60         11.00         0.52 o                         
   3  -3   8          9.84         10.18         0.61 o                         
   4  -3   8         17.08         16.39         1.00 o                         
   5  -3   8          4.30          5.63         0.81 o                         
   6  -3   8         47.49         48.84         2.41 o                         
  -7  -2   8         25.86         22.47         5.64 o                         
  -6  -2   8        127.01        130.55         2.13 o                         
  -5  -2   8         54.46         53.38         1.11 o                         
  -4  -2   8        125.43        121.80         4.10 o                         
  -3  -2   8         35.59         29.89         0.96 o                         
  -2  -2   8          5.23          3.25         0.30 o                         
  -1  -2   8         29.24         35.95         0.67 o                         
   0  -2   8          5.32          8.54         0.41 o                         
   1  -2   8         25.55         24.77         0.74 o                         
   2  -2   8        353.98        373.07         5.45 o                         
   3  -2   8          0.00         -0.25         0.40 o                         
   4  -2   8          9.95          9.53         1.44 o                         
   5  -2   8        185.52        198.83         2.86 o                         
   6  -2   8        202.95        201.36         5.31 o                         
  -8  -1   8          3.59          2.67         0.59 o                         
  -7  -1   8          0.02          0.18         0.28 o                         
  -6  -1   8          0.44          0.57         0.34 o                         
  -5  -1   8          0.05          0.40         0.49 o                         
  -4  -1   8         29.85         28.83         0.90 o                         
  -3  -1   8          1.60          1.30         0.28 o                         
  -2  -1   8        109.66        114.51         1.63 o                         
  -1  -1   8         42.46         34.20         0.75 o                         
   0  -1   8         51.55         52.37         1.11 o                         
   1  -1   8          4.18          5.80         0.46 o                         
   2  -1   8        109.20        103.43         1.75 o                         
   3  -1   8         14.49         17.40         0.75 o                         
   4  -1   8          9.40          8.63         0.97 o                         
   5  -1   8          2.75          4.01         1.03 o                         
   6  -1   8         17.30         19.48         0.98 o                         
  -8   0   8          2.75          1.58         0.56 o                         
  -7   0   8         45.59         42.94         1.18 o                         
  -6   0   8         49.70         48.62         1.58 o                         
  -5   0   8         64.51         67.98         1.47 o                         
  -4   0   8         55.33         51.67         2.01 o                         
  -3   0   8        258.87        247.02         4.10 o                         
  -2   0   8         25.04         26.78         0.59 o                         
  -1   0   8          0.04          0.53         0.30 o                         
   0   0   8        161.82        156.86         2.15 o                         
   1   0   8          8.49          9.05         0.58 o                         
   2   0   8          0.18          0.37         0.45 o                         
   3   0   8          8.15          9.63         0.67 o                         
   4   0   8         43.67         48.67         2.63 o                         
   5   0   8          3.56          2.72         0.90 o                         
  -8   1   8          1.16          1.15         0.48 o                         
  -7   1   8          0.27          0.35         0.45 o                         
  -6   1   8          2.08          2.26         0.94 o                         
  -5   1   8          6.42          7.23         0.70 o                         
  -4   1   8         30.55         34.67         1.69 o                         
  -3   1   8          6.92          5.65         0.45 o                         
  -2   1   8        102.92        102.79         1.62 o                         
  -1   1   8        101.78         91.65         1.48 o                         
   0   1   8          6.00          5.29         0.35 o                         
   1   1   8         10.88          9.91         0.50 o                         
   2   1   8        126.09        123.42         1.68 o                         
   3   1   8         36.13         37.26         1.26 o                         
   4   1   8          1.90          2.97         1.16 o                         
   5   1   8          1.42          1.28         0.52 o                         
  -8   2   8          4.94          6.53         0.97 o                         
  -7   2   8         22.83         24.82         4.14 o                         
  -6   2   8        180.20        157.23         4.54 o                         
  -5   2   8         50.62         57.42         3.86 o                         
  -4   2   8          0.17          0.28         0.52 o                         
  -3   2   8        281.79        277.57         3.97 o                         
  -2   2   8        465.82        455.71         4.76 o                         
  -1   2   8         48.83         52.49         1.08 o                         
   0   2   8         27.13         24.35         0.69 o                         
   1   2   8        229.79        196.23         2.67 o                         
   2   2   8        101.61        100.43         2.20 o                         
   3   2   8         38.08         40.28         1.69 o                         
   4   2   8         70.00         79.72         3.05 o                         
   5   2   8         30.78         25.56         1.21 o                         
  -8   3   8          1.40          1.33         0.78 o                         
  -7   3   8          0.10          0.20         0.41 o                         
  -6   3   8          3.11          3.35         0.92 o                         
  -5   3   8          2.40          2.12         0.84 o                         
  -4   3   8         10.71         11.54         1.71 o                         
  -3   3   8         16.96         14.95         0.84 o                         
  -2   3   8        125.43        124.69         2.26 o                         
  -1   3   8         84.49         81.27         1.49 o                         
   0   3   8          2.52          2.39         0.37 o                         
   1   3   8         11.47         10.04         0.63 o                         
   2   3   8        102.05        103.87         2.98 o                         
   3   3   8         26.99         26.78         2.73 o                         
   4   3   8          0.44          0.85         0.45 o                         
  -7   4   8         21.45         23.79         1.90 o                         
  -6   4   8         62.81         53.98         2.71 o                         
  -5   4   8          6.72          6.93         1.38 o                         
  -4   4   8         21.68         22.14         2.56 o                         
  -3   4   8        256.98        250.24         4.87 o                         
  -2   4   8        408.31        411.90         8.58 o                         
  -1   4   8          7.89          6.92         0.67 o                         
   0   4   8          5.72          2.85         0.78 o                         
   1   4   8        516.98        516.39        10.36 o                         
   2   4   8          1.38          1.84         0.92 o                         
   3   4   8         15.23         20.60         2.05 o                         
  -7   5   8          8.71         10.39         1.08 o                         
  -6   5   8          1.07          1.75         0.62 o                         
  -5   5   8          3.97          6.16         1.49 o                         
  -4   5   8          9.89         11.08         1.18 o                         
  -3   5   8          5.83          4.80         0.89 o                         
  -2   5   8         72.43         74.10         2.35 o                         
  -1   5   8         28.67         29.57         1.46 o                         
   0   5   8          2.97          3.07         0.74 o                         
   1   5   8          2.15          3.30         0.99 o                         
   2   5   8         21.52         20.62         1.20 o                         
  -5   6   8         63.94         53.51        36.10 o                         
  -4   6   8          6.95          4.34         4.13 o                         
  -3   6   8          7.03          0.12         0.45 o                         
  -2   6   8          4.50          4.94         0.94 o                         
  -1   6   8          2.85          2.48         0.76 o                         
   0   6   8         16.53         19.98         1.12 o                         
  -4   7   8          2.62          2.38         0.53 o                         
  -2   7   8         21.99         19.67         1.20 o                         
  -1  -8   9          0.02          0.29         0.38 o                         
   1  -8   9          0.03          0.56         0.40 o                         
  -3  -7   9          5.23          5.06         0.53 o                         
  -2  -7   9          9.86          9.27         0.76 o                         
  -1  -7   9          0.17          0.31         0.60 o                         
   0  -7   9          2.50          1.30         0.75 o                         
   1  -7   9          0.27          0.38         1.10 o                         
   2  -7   9          8.07          7.24         0.62 o                         
   3  -7   9          1.99          0.90         0.66 o                         
  -4  -6   9        132.36        120.71        10.84 o                         
  -3  -6   9        152.48        168.22         3.47 o                         
  -2  -6   9          1.23          1.14         0.71 o                         
  -1  -6   9         76.55         83.94         4.62 o                         
   0  -6   9         90.36         89.00        13.05 o                         
   1  -6   9          7.23          8.29         0.85 o                         
   2  -6   9          1.91          2.08         0.66 o                         
   3  -6   9         66.31         67.82         2.75 o                         
   4  -6   9          5.38          5.43         0.65 o                         
  -5  -5   9          3.35          3.37         0.68 o                         
  -4  -5   9         24.45         22.68         5.59 o                         
  -3  -5   9          0.16          0.07         0.45 o                         
  -2  -5   9         27.47         28.56         1.06 o                         
  -1  -5   9          2.11          2.39         0.44 o                         
   0  -5   9          3.28          2.66         0.46 o                         
   1  -5   9         24.87         23.51         1.17 o                         
   2  -5   9         47.13         46.75         1.90 o                         
   3  -5   9          1.43          0.70         0.68 o                         
   4  -5   9          3.13         -0.06         0.38 o                         
   5  -5   9          2.06          1.79         0.47 o                         
  -6  -4   9          9.86          5.05         2.02 o                         
  -5  -4   9         26.80         24.61         2.08 o                         
  -4  -4   9        150.13        133.08         7.38 o                         
  -3  -4   9        138.95        133.96         2.66 o                         
  -2  -4   9         28.17         25.64         0.66 o                         
  -1  -4   9        104.43        109.25         1.79 o                         
   0  -4   9        328.14        315.15         5.47 o                         
   1  -4   9          4.92          4.96         0.46 o                         
   2  -4   9         62.65         67.42         1.41 o                         
   3  -4   9         71.62         80.42         3.21 o                         
   4  -4   9          3.66          5.05         0.62 o                         
   5  -4   9         80.90         86.94         3.09 o                         
  -7  -3   9          4.18          2.81         0.36 o                         
  -6  -3   9          0.30          0.27         0.45 o                         
  -5  -3   9         20.89         16.33         2.86 o                         
  -4  -3   9         47.84         45.39         1.64 o                         
  -3  -3   9          0.02          0.21         0.34 o                         
  -2  -3   9         24.81         25.25         0.63 o                         
  -1  -3   9          9.39         10.36         0.45 o                         
   0  -3   9          7.25          7.82         0.44 o                         
   1  -3   9         64.65         63.81         1.25 o                         
   2  -3   9         82.59         81.28         1.51 o                         
   3  -3   9         18.14         19.80         1.13 o                         
   4  -3   9          1.04          1.17         0.79 o                         
   5  -3   9          1.40          2.14         0.57 o                         
  -7  -2   9         57.69         55.15         1.64 o                         
  -6  -2   9        105.58        104.96        16.35 o                         
  -5  -2   9         92.17         80.98         5.05 o                         
  -4  -2   9          7.03          6.47         0.54 o                         
  -3  -2   9        110.32        116.91         2.28 o                         
  -2  -2   9         30.36         32.95         0.88 o                         
  -1  -2   9          1.33          2.21         0.27 o                         
   0  -2   9         39.77         35.68         1.04 o                         
   1  -2   9        236.64        243.44         2.87 o                         
   2  -2   9        115.83        119.29         1.82 o                         
   3  -2   9          7.21          9.45         0.78 o                         
   4  -2   9          0.20          0.69         0.67 o                         
   5  -2   9         23.45          8.93        10.95 o                         
  -7  -1   9          2.44          1.16         0.73 o                         
  -6  -1   9          2.11          3.18         0.84 o                         
  -5  -1   9          9.00         10.35         0.86 o                         
  -4  -1   9         20.12         21.55         0.77 o                         
  -3  -1   9          0.01          0.18         0.27 o                         
  -2  -1   9         46.50         47.23         0.81 o                         
  -1  -1   9         75.96         69.78         1.26 o                         
   0  -1   9         29.70         30.23         0.90 o                         
   1  -1   9         31.43         33.93         0.83 o                         
   2  -1   9        143.33        141.56         2.02 o                         
   3  -1   9         41.63         44.94         1.32 o                         
   4  -1   9          4.37          5.61         0.98 o                         
   5  -1   9          0.04         -0.24         0.46 o                         
  -7   0   9         20.50         17.89         1.48 o                         
  -6   0   9          6.22          6.85         1.76 o                         
  -5   0   9         87.64         72.22         1.64 o                         
  -4   0   9          1.01          0.87         0.43 o                         
  -3   0   9          2.53          3.30         0.36 o                         
  -2   0   9        436.59        431.98         4.83 o                         
  -1   0   9          0.11          0.97         0.30 o                         
   0   0   9        223.56        233.96         3.32 o                         
   1   0   9        154.87        161.61         2.60 o                         
   2   0   9         39.16         33.58         1.61 o                         
   3   0   9        125.17        119.75         2.35 o                         
   4   0   9          4.86          4.15         0.65 o                         
   5   0   9         47.55         55.00         5.48 o                         
  -7   1   9          6.59          7.88         2.01 o                         
  -6   1   9          0.35          0.22         0.53 o                         
  -5   1   9          1.14          0.74         0.58 o                         
  -4   1   9          5.59          7.91         0.64 o                         
  -3   1   9         26.22         26.17         1.11 o                         
  -2   1   9         97.71         96.85         1.63 o                         
  -1   1   9        113.75        110.19         1.74 o                         
   0   1   9         19.11         21.69         0.75 o                         
   1   1   9         10.23         11.00         0.55 o                         
   2   1   9         72.54         74.93         1.74 o                         
   3   1   9         18.29         21.60         1.29 o                         
   4   1   9          1.21          1.23         0.67 o                         
   5   1   9          0.06          0.25         0.42 o                         
  -7   2   9         27.24         23.22         5.61 o                         
  -6   2   9         25.36         21.87         1.10 o                         
  -5   2   9        196.48        172.96         3.59 o                         
  -4   2   9         25.46         23.92         1.00 o                         
  -3   2   9        190.94        186.95         3.11 o                         
  -2   2   9       1363.86       1369.66        13.94 o                         
  -1   2   9        132.95        140.95         2.82 o                         
   0   2   9        224.89        232.36         4.10 o                         
   1   2   9         31.97         24.06         0.87 o                         
   2   2   9        323.76        328.12         7.12 o                         
   3   2   9         47.88         46.85         1.62 o                         
   4   2   9         11.82         14.30         0.91 o                         
  -7   3   9          2.03          0.94         1.81 o                         
  -6   3   9          0.77          0.71         0.74 o                         
  -5   3   9          0.46          0.94         0.59 o                         
  -4   3   9         10.95          9.75         0.75 o                         
  -3   3   9         15.28         14.08         0.79 o                         
  -2   3   9        110.95        108.22         2.11 o                         
  -1   3   9        163.69        169.16         2.38 o                         
   0   3   9          4.50          4.59         0.57 o                         
   1   3   9          0.04          0.01         0.51 o                         
   2   3   9         18.07         21.04         2.53 o                         
   3   3   9          6.17          5.73         0.87 o                         
  -7   4   9         33.62         41.20         2.12 o                         
  -6   4   9          2.54          2.67         0.89 o                         
  -5   4   9          1.52          0.90         0.90 o                         
  -4   4   9         26.61         25.53         2.62 o                         
  -3   4   9         15.07         15.02         1.37 o                         
  -2   4   9         38.63         36.80         4.18 o                         
  -1   4   9          9.84         12.96         1.11 o                         
   0   4   9         10.23          9.89         0.93 o                         
   1   4   9          1.22          3.06         0.96 o                         
   2   4   9         99.58        104.02         3.00 o                         
   3   4   9          0.64          1.01         0.61 o                         
  -6   5   9          3.44          4.62         0.81 o                         
  -5   5   9         13.10         12.11         1.30 o                         
  -4   5   9          2.36          0.83         0.73 o                         
  -3   5   9          3.23          2.90         0.73 o                         
  -2   5   9        115.29        119.32         2.89 o                         
  -1   5   9         89.77         97.54         2.79 o                         
   0   5   9          0.93          0.43         0.50 o                         
   1   5   9          0.00          0.22         1.15 o                         
  -5   6   9          7.78          6.68         0.73 o                         
  -4   6   9          0.16         -0.15         0.32 o                         
  -3   6   9          3.24          3.06         0.83 o                         
  -2   6   9         64.99         65.69         2.62 o                         
  -1   6   9          5.99          5.35         0.67 o                         
   0   6   9          0.13          0.15         1.11 o                         
  -2  -7  10          2.18          1.86         0.46 o                         
  -1  -7  10          0.17          0.87         0.50 o                         
   0  -7  10          0.04         -0.31         0.62 o                         
   1  -7  10         14.20         16.20         2.01 o                         
   2  -7  10         21.12         25.53         1.59 o                         
  -4  -6  10         91.05         70.65         3.79 o                         
  -3  -6  10        251.79        254.37         5.36 o                         
  -2  -6  10          2.07          2.10         0.60 o                         
  -1  -6  10         36.43         36.62         1.63 o                         
   0  -6  10         44.20         45.67         1.59 o                         
   1  -6  10         71.60         71.43         1.86 o                         
   2  -6  10          5.12          4.82         0.58 o                         
   3  -6  10         47.09         47.09         1.45 o                         
   4  -6  10         12.39          6.77         0.90 o                         
  -5  -5  10          0.05         -0.30         0.52 o                         
  -4  -5  10          0.52          0.40         0.58 o                         
  -3  -5  10          0.40         -0.09         0.41 o                         
  -2  -5  10         14.38         12.44         0.83 o                         
  -1  -5  10          2.28          2.72         0.93 o                         
   0  -5  10          2.38          2.34         0.59 o                         
   1  -5  10         13.85         11.95         1.28 o                         
   2  -5  10         67.65         77.49         2.01 o                         
   3  -5  10          6.32          7.12         1.01 o                         
   4  -5  10          1.15          0.79         0.28 o                         
  -5  -4  10          0.10         -0.06         0.41 o                         
  -4  -4  10          4.16          4.46         0.61 o                         
  -3  -4  10          3.32          3.35         0.53 o                         
  -2  -4  10         23.35         23.89         0.70 o                         
  -1  -4  10          0.25         -0.07         0.33 o                         
   0  -4  10          4.95          4.26         0.45 o                         
   1  -4  10         54.69         48.64         1.98 o                         
   2  -4  10          9.70         12.22         0.85 o                         
   3  -4  10        108.73        108.30         3.14 o                         
   4  -4  10          0.61          0.28         0.52 o                         
   5  -4  10         17.40         16.88         1.23 o                         
  -6  -3  10          1.68          0.51         0.95 o                         
  -5  -3  10          2.30          2.39         0.55 o                         
  -4  -3  10          0.21          0.35         0.49 o                         
  -3  -3  10         26.28         23.60         1.01 o                         
  -2  -3  10        101.02         98.52         1.65 o                         
  -1  -3  10         10.34          9.94         0.52 o                         
   0  -3  10          3.66          4.36         0.39 o                         
   1  -3  10         24.49         22.39         0.78 o                         
   2  -3  10         45.95         44.33         1.31 o                         
   3  -3  10          0.51          0.80         0.60 o                         
   4  -3  10          0.02          0.41         0.49 o                         
   5  -3  10          3.31          4.10         0.42 o                         
  -7  -2  10         19.72         20.03         1.26 o                         
  -6  -2  10          3.19          3.06         0.52 o                         
  -5  -2  10          1.95          2.85         0.83 o                         
  -4  -2  10          4.32          5.79         0.73 o                         
  -3  -2  10         90.84         83.58         1.84 o                         
  -2  -2  10         17.43         18.03         0.74 o                         
  -1  -2  10         25.85         24.81         0.71 o                         
   0  -2  10         43.39         46.14         0.93 o                         
   1  -2  10         14.74         13.42         0.61 o                         
   2  -2  10         82.02         82.04         1.89 o                         
   3  -2  10          8.56          6.97         0.66 o                         
   4  -2  10          3.36          2.85         0.65 o                         
   5  -2  10          4.43          3.04         0.72 o                         
  -7  -1  10          0.39         -0.10         0.60 o                         
  -6  -1  10          0.04         -0.33         0.48 o                         
  -5  -1  10          0.89          0.62         0.86 o                         
  -4  -1  10         15.16         11.43         0.68 o                         
  -3  -1  10         96.75         88.64         2.88 o                         
  -2  -1  10        203.40        195.62         2.49 o                         
  -1  -1  10         43.98         44.66         1.49 o                         
   0  -1  10          0.60          0.78         0.29 o                         
   1  -1  10          7.74          8.46         0.52 o                         
   2  -1  10          4.75          5.19         0.58 o                         
   3  -1  10          0.10          0.37         0.44 o                         
   4  -1  10          3.66          3.72         0.63 o                         
  -7   0  10         28.74         33.65         1.78 o                         
  -6   0  10         64.08         61.84         2.91 o                         
  -5   0  10         48.30         33.28         1.65 o                         
  -4   0  10          8.12         15.62         0.76 o                         
  -3   0  10          8.13          6.88         0.52 o                         
  -2   0  10        631.13        633.29         6.73 o                         
  -1   0  10        278.62        284.52         5.56 o                         
   0   0  10          6.03          5.88         0.55 o                         
   1   0  10        267.38        264.09         3.41 o                         
   2   0  10         16.26         18.63         1.09 o                         
   3   0  10          0.11          0.15         0.40 o                         
   4   0  10          8.21          6.82         0.66 o                         
  -7   1  10          3.13          3.30         0.66 o                         
  -6   1  10          0.60          1.16         0.63 o                         
  -5   1  10         11.87         10.10         0.90 o                         
  -4   1  10          9.98          6.42         0.66 o                         
  -3   1  10         98.14         96.25         1.96 o                         
  -2   1  10        238.90        229.90         3.18 o                         
  -1   1  10         60.72         58.73         1.28 o                         
   0   1  10          1.63          2.85         0.41 o                         
   1   1  10          1.65          1.21         0.47 o                         
   2   1  10          1.14          1.77         0.56 o                         
   3   1  10         10.73         12.60         1.07 o                         
   4   1  10          8.49          7.39         0.60 o                         
  -7   2  10          2.19          0.39         0.81 o                         
  -6   2  10         19.91         17.59         0.93 o                         
  -5   2  10          0.98          0.94         0.52 o                         
  -4   2  10          1.77          3.54         0.59 o                         
  -3   2  10        137.23        139.58         3.20 o                         
  -2   2  10        475.07        480.22         9.05 o                         
  -1   2  10        102.58        100.14         1.91 o                         
   0   2  10         85.64         91.18         2.47 o                         
   1   2  10        121.62        110.56         2.67 o                         
   2   2  10        120.31        106.26         2.55 o                         
   3   2  10         15.87         16.51         0.97 o                         
  -7   3  10          1.29          1.56         0.83 o                         
  -6   3  10          5.14          4.71         0.83 o                         
  -5   3  10          1.92          1.70         0.76 o                         
  -4   3  10          8.24          6.90         0.91 o                         
  -3   3  10         71.67         76.91         2.05 o                         
  -2   3  10         78.83         79.63         1.95 o                         
  -1   3  10         43.36         46.26         1.40 o                         
   0   3  10          7.03          8.87         0.88 o                         
   1   3  10          0.00          0.00         0.74 o                         
   2   3  10          0.01         -0.29         0.83 o                         
   3   3  10          5.62          5.35         0.88 o                         
  -6   4  10         25.68         29.05         1.66 o                         
  -5   4  10         63.53         64.56         2.97 o                         
  -4   4  10         96.78        122.08         9.41 o                         
  -3   4  10        112.19        119.31         4.76 o                         
  -2   4  10          1.59          0.85         0.71 o                         
  -1   4  10        139.64        155.61         4.98 o                         
   0   4  10         23.19         30.33         1.79 o                         
   1   4  10          0.01          1.13         0.77 o                         
   2   4  10          0.02         -0.07         0.55 o                         
  -5   5  10          5.09          3.83         0.61 o                         
  -4   5  10         20.84         22.37         0.95 o                         
  -3   5  10          4.17          4.70         0.75 o                         
  -2   5  10         18.93         12.72         9.13 o                         
  -1   5  10         21.41         22.18         1.06 o                         
   0   5  10          0.76          0.18         0.60 o                         
  -3   6  10         39.99         40.92         1.64 o                         
  -2   6  10          1.50          0.57         0.55 o                         
  -1  -7  11          1.56          1.56         0.44 o                         
   0  -7  11          0.00         -0.54         0.54 o                         
   1  -7  11          3.09          2.56         0.45 o                         
  -3  -6  11         68.90         58.33         3.55 o                         
  -2  -6  11         24.14         23.84         1.23 o                         
  -1  -6  11          4.27          4.38         0.60 o                         
   0  -6  11         98.47        105.27         2.75 o                         
   1  -6  11          5.03          4.35         0.78 o                         
   2  -6  11         13.91         13.82         0.87 o                         
  -5  -5  11          0.00         -0.11         1.36 o                         
  -4  -5  11         11.59         10.38         1.48 o                         
  -3  -5  11         66.13         63.99         2.82 o                         
  -2  -5  11         67.01         63.29         2.88 o                         
  -1  -5  11         24.86         26.04         1.19 o                         
   0  -5  11          3.20          1.98         0.76 o                         
   1  -5  11          0.05         -0.05         0.59 o                         
   2  -5  11          0.08          0.09         0.45 o                         
   3  -5  11          0.79          0.80         0.38 o                         
  -5  -4  11          4.32          3.78         0.67 o                         
  -4  -4  11         54.08         47.21         3.12 o                         
  -3  -4  11          0.06         -0.30         0.43 o                         
  -2  -4  11         73.12         74.93         1.65 o                         
  -1  -4  11         62.33         61.97         2.05 o                         
   0  -4  11         22.09         22.04         1.49 o                         
   1  -4  11         23.06         22.32         1.33 o                         
   2  -4  11          0.03         -0.17         0.52 o                         
   3  -4  11          0.11          0.17         0.45 o                         
   4  -4  11          0.00         -0.11         0.35 o                         
  -6  -3  11          5.16          3.74         1.82 o                         
  -5  -3  11          1.57          1.28         0.51 o                         
  -4  -3  11         19.62         14.34         1.27 o                         
  -3  -3  11         67.05         66.50         4.76 o                         
  -2  -3  11        136.12        136.78         3.19 o                         
  -1  -3  11        107.63        106.39         1.95 o                         
   0  -3  11          2.54          1.95         0.45 o                         
   1  -3  11          1.97          2.71         0.50 o                         
   2  -3  11          0.62          0.85         0.38 o                         
   3  -3  11         12.22         13.83         0.99 o                         
   4  -3  11         13.13         14.54         0.70 o                         
  -6  -2  11         21.97         18.86         1.15 o                         
  -5  -2  11         28.13         26.33         1.56 o                         
  -4  -2  11         76.46         73.06         2.83 o                         
  -3  -2  11         35.37         29.20         2.87 o                         
  -2  -2  11          5.77          6.35         0.41 o                         
  -1  -2  11        648.61        670.67         9.77 o                         
   0  -2  11         25.99         24.63         0.71 o                         
   1  -2  11          1.16          1.52         0.49 o                         
   2  -2  11         16.06         15.67         0.83 o                         
   3  -2  11          0.01         -0.07         0.51 o                         
   4  -2  11         40.45         39.25         1.13 o                         
  -7  -1  11          7.87          7.08         0.78 o                         
  -6  -1  11          0.38          0.35         0.53 o                         
  -5  -1  11          2.13          0.60         1.26 o                         
  -4  -1  11         19.37         15.89         1.43 o                         
  -3  -1  11         58.68         50.40         2.40 o                         
  -2  -1  11        113.62        107.74         2.01 o                         
  -1  -1  11         98.58         98.13         1.94 o                         
   0  -1  11          1.38          2.18         0.45 o                         
   1  -1  11          0.94          1.25         0.42 o                         
   2  -1  11          0.29          0.38         0.42 o                         
   3  -1  11         13.66         15.28         0.91 o                         
   4  -1  11         10.87         10.74         0.86 o                         
  -7   0  11          7.86          8.62         0.81 o                         
  -6   0  11         40.98         35.97         1.55 o                         
  -5   0  11        107.19        105.57         2.37 o                         
  -4   0  11        146.38        124.70         3.47 o                         
  -3   0  11          9.25         10.30         1.03 o                         
  -2   0  11         26.68         25.99         0.83 o                         
  -1   0  11       1447.35       1485.70        14.42 o                         
   0   0  11          1.34          1.76         0.70 o                         
   1   0  11         12.68         17.44         1.06 o                         
   2   0  11        164.62        151.80         3.50 o                         
   3   0  11         75.23         72.30         2.46 o                         
   4   0  11         17.40         14.92         0.78 o                         
  -6   1  11          0.81          0.55         0.48 o                         
  -5   1  11         12.65         12.50         1.07 o                         
  -4   1  11         21.82         22.49         1.07 o                         
  -3   1  11         10.32         10.08         0.79 o                         
  -2   1  11         63.05         65.51         2.68 o                         
  -1   1  11         35.05         37.82         1.79 o                         
   0   1  11          1.30          0.84         0.52 o                         
   1   1  11          0.93          0.99         0.50 o                         
   2   1  11          0.06          0.59         0.43 o                         
   3   1  11          3.97          4.91         0.57 o                         
  -6   2  11         29.59         32.72         2.38 o                         
  -5   2  11          0.76          0.91         0.43 o                         
  -4   2  11          2.76          3.30         0.57 o                         
  -3   2  11          3.43          2.72         0.59 o                         
  -2   2  11         61.58         68.72         1.81 o                         
  -1   2  11         96.69        100.90         2.62 o                         
   0   2  11         57.24         65.09         1.94 o                         
   1   2  11         18.58         20.82         0.97 o                         
   2   2  11          6.73          3.13         1.10 o                         
   3   2  11         14.30          8.50         0.67 o                         
  -6   3  11         11.21         10.45         2.62 o                         
  -5   3  11         28.81         29.41         1.52 o                         
  -4   3  11          1.09          1.11         0.65 o                         
  -3   3  11          6.78          7.40         0.59 o                         
  -2   3  11         28.17         28.88         1.11 o                         
  -1   3  11          1.26          1.59         0.43 o                         
   0   3  11          7.48          6.18         0.68 o                         
   1   3  11          0.86          1.00         0.23 o                         
   2   3  11          0.03         -0.27         0.75 o                         
  -6   4  11         41.84         45.70         1.82 o                         
  -4   4  11         17.07         15.59         0.78 o                         
  -3   4  11         12.63         14.00         1.48 o                         
  -2   4  11         29.63         33.25         1.50 o                         
  -1   4  11          9.01          7.80         1.12 o                         
   0   4  11         46.11         42.06         1.38 o                         
   1   4  11         32.89         35.85         1.76 o                         
  -4   5  11          4.86          5.34         0.53 o                         
  -3   5  11          5.05          4.93         0.44 o                         
  -2   5  11          0.55          0.65         0.35 o                         
  -1   5  11          0.65          0.12         0.54 o                         
  -3  -6  12         12.87          6.21         1.61 o                         
  -2  -6  12          7.98          7.21         1.60 o                         
  -1  -6  12         35.78         39.79         4.74 o                         
   0  -6  12         25.20         24.11         1.56 o                         
   1  -6  12         14.17         13.58         0.95 o                         
   2  -6  12          1.05          3.00         0.67 o                         
  -4  -5  12          0.00          0.39         1.41 o                         
  -3  -5  12         11.07          9.02         2.12 o                         
  -2  -5  12         31.27         30.91         5.18 o                         
  -1  -5  12          4.93          6.72         0.65 o                         
   0  -5  12          4.72          5.06         0.61 o                         
   1  -5  12          6.94          6.04         0.78 o                         
   2  -5  12          0.54         -0.04         0.41 o                         
  -5  -4  12         11.16          9.88         1.81 o                         
  -4  -4  12          1.99          0.63         0.63 o                         
  -3  -4  12         43.80          9.93        17.61 o                         
  -2  -4  12          0.65          0.27         0.32 o                         
  -1  -4  12         15.99         16.96         0.94 o                         
   0  -4  12        178.03        180.19         3.98 o                         
   1  -4  12          3.58          2.83         0.67 o                         
   2  -4  12          0.95          1.23         0.55 o                         
   3  -4  12          0.09         -0.27         0.35 o                         
  -5  -3  12          5.15          3.61         0.75 o                         
  -4  -3  12          3.57          3.65         0.51 o                         
  -3  -3  12          8.31          6.55         0.97 o                         
  -2  -3  12          8.30          9.26         0.83 o                         
  -1  -3  12          1.14          1.85         0.50 o                         
   0  -3  12          3.95          2.81         0.61 o                         
   1  -3  12          0.01          0.09         0.37 o                         
   2  -3  12          1.36          1.31         0.51 o                         
   3  -3  12          0.02          0.20         0.41 o                         
  -6  -2  12         18.44         18.73         1.09 o                         
  -5  -2  12         16.34         14.62         1.98 o                         
  -4  -2  12         18.98         13.08         1.13 o                         
  -3  -2  12         34.88         30.66         1.91 o                         
  -2  -2  12         60.20         63.77         1.65 o                         
  -1  -2  12        156.53        159.12         3.87 o                         
   0  -2  12        434.77        462.75         7.09 o                         
   1  -2  12         16.57         14.36         0.77 o                         
   2  -2  12         55.42         57.62         1.42 o                         
   3  -2  12         51.25         49.93         1.89 o                         
  -6  -1  12          8.32          5.91         0.65 o                         
  -5  -1  12         25.02         23.09         2.38 o                         
  -4  -1  12          7.37          5.95         1.69 o                         
  -3  -1  12          2.96          1.37         0.83 o                         
  -2  -1  12          0.06          0.04         0.49 o                         
  -1  -1  12          0.09          0.46         0.44 o                         
   0  -1  12          1.40          1.67         0.47 o                         
   1  -1  12          3.93          4.66         0.76 o                         
   2  -1  12          1.52          2.30         0.38 o                         
   3  -1  12          1.13          0.66         0.56 o                         
  -6   0  12         13.48         14.37         1.08 o                         
  -5   0  12          1.55          1.97         0.50 o                         
  -4   0  12          5.48          6.06         0.65 o                         
  -3   0  12         17.37         15.96         0.89 o                         
  -2   0  12          2.29          2.92         0.55 o                         
  -1   0  12         41.86         42.02         2.12 o                         
   0   0  12        133.91        139.76         5.01 o                         
   1   0  12          1.06          1.47         0.62 o                         
   2   0  12         18.24         16.53         1.31 o                         
   3   0  12         84.34         70.48         8.06 o                         
  -6   1  12          4.78          2.81         0.56 o                         
  -5   1  12         13.14         13.44         0.77 o                         
  -4   1  12         19.49         21.69         0.97 o                         
  -3   1  12          0.12         -0.43         0.48 o                         
  -2   1  12          2.25          2.88         0.50 o                         
  -1   1  12          0.00          0.13         0.47 o                         
   0   1  12          4.13          3.26         0.53 o                         
   1   1  12         13.85         16.53         1.01 o                         
   2   1  12          6.91          7.22         0.81 o                         
  -6   2  12          1.28          1.17         0.72 o                         
  -5   2  12         33.03         42.31         1.52 o                         
  -4   2  12        100.65         94.24         2.47 o                         
  -3   2  12         30.25         35.00         1.72 o                         
  -2   2  12         30.58         32.33         1.17 o                         
  -1   2  12         52.28         62.98         2.27 o                         
   0   2  12         50.53         52.11         1.31 o                         
   1   2  12          8.79         11.99         0.73 o                         
   2   2  12         14.66         16.41         1.20 o                         
  -5   3  12         20.38         22.73         0.88 o                         
  -4   3  12          6.76          8.03         0.72 o                         
  -3   3  12          4.72          6.30         0.68 o                         
  -2   3  12          0.24          0.10         0.35 o                         
  -1   3  12          0.32          0.70         0.36 o                         
   0   3  12          2.43         -0.20         0.43 o                         
   1   3  12         13.19         12.95         1.17 o                         
  -4   4  12          0.12          0.36         0.35 o                         
  -3   4  12          0.42          0.29         0.34 o                         
  -2   4  12         17.88         19.32         1.53 o                         
  -1   4  12          0.46          1.44         0.45 o                         
   0  -6  13          2.62          2.13         0.61 o                         
  -3  -5  13          0.01         -0.44         1.26 o                         
  -2  -5  13          2.24          1.06         1.16 o                         
  -1  -5  13          0.00         -0.60         0.92 o                         
   0  -5  13         19.63         24.38         1.66 o                         
   1  -5  13          3.85          4.71         0.95 o                         
  -4  -4  13         44.17         39.22         3.02 o                         
  -3  -4  13          3.33          2.57         1.59 o                         
  -2  -4  13          7.60          7.59         1.01 o                         
  -1  -4  13         68.34         60.77        40.38 o                         
   0  -4  13        172.91        187.31         4.22 o                         
   1  -4  13          8.13          6.25         0.62 o                         
  -5  -3  13         18.62         13.82         1.91 o                         
  -4  -3  13          8.16          6.35         0.94 o                         
  -3  -3  13          0.82          0.65         0.48 o                         
  -2  -3  13          2.20          1.87         0.47 o                         
  -1  -3  13          0.97          0.26         0.39 o                         
   0  -3  13         20.36         20.42         0.85 o                         
   1  -3  13         11.38         11.76         0.69 o                         
   2  -3  13          5.05          5.83         0.98 o                         
  -5  -2  13         18.51         18.96         1.14 o                         
  -4  -2  13         82.94         82.99         2.46 o                         
  -3  -2  13          7.72          6.80         0.90 o                         
  -2  -2  13          6.36          7.42         1.84 o                         
  -1  -2  13        102.92        110.16         2.11 o                         
   0  -2  13        350.25        366.23         5.66 o                         
   1  -2  13          0.40          0.37         0.35 o                         
   2  -2  13         27.43         26.74         1.85 o                         
  -5  -1  13         11.06         13.25         1.78 o                         
  -4  -1  13          4.04          3.81         1.41 o                         
  -3  -1  13          0.00         -0.71         1.38 o                         
  -2  -1  13          1.72          2.10         0.56 o                         
  -1  -1  13          0.03         -0.08         0.40 o                         
   0  -1  13          7.92          7.17         0.63 o                         
   1  -1  13         13.96         15.61         0.75 o                         
   2  -1  13         10.39         11.78         0.81 o                         
  -5   0  13         11.02         10.21         0.77 o                         
  -4   0  13          1.16          1.56         0.40 o                         
  -3   0  13         45.64         42.32         1.36 o                         
  -2   0  13          6.14          7.13         0.69 o                         
  -1   0  13         14.33         14.19         0.75 o                         
   0   0  13          1.85          0.69         0.54 o                         
   1   0  13         35.12         40.45         1.70 o                         
   2   0  13          5.36          3.67         0.88 o                         
  -5   1  13          0.00          0.16         0.33 o                         
  -4   1  13          0.08          0.12         0.34 o                         
  -3   1  13          0.00          0.04         0.37 o                         
  -2   1  13          0.01          0.29         0.42 o                         
  -1   1  13          0.40          0.62         0.42 o                         
   0   1  13          0.32          0.25         0.27 o                         
   1   1  13          2.25          3.22         0.47 o                         
  -5   2  13         93.86        118.15         3.64 o                         
  -4   2  13         27.70         32.64         1.00 o                         
  -3   2  13         18.31         16.40         0.71 o                         
  -2   2  13          0.01          0.10         0.36 o                         
  -1   2  13          8.83          9.30         0.57 o                         
   0   2  13         10.92          9.32         0.96 o                         
  -4   3  13          0.54          0.93         0.32 o                         
  -3   3  13          5.37          7.44         1.57 o                         
  -2   3  13          2.49          2.79         0.77 o                         
  -1   3  13          2.30          2.93         0.60 o                         
  -3  -4  14         31.78         21.15         2.08 o                         
  -2  -4  14          0.36         -0.17         0.81 o                         
  -1  -4  14          9.65          6.57         0.86 o                         
   0  -4  14        109.76        104.57         3.28 o                         
  -4  -3  14          3.47          2.69         1.16 o                         
  -3  -3  14          3.99          2.84         1.34 o                         
  -2  -3  14          1.97          1.68         0.72 o                         
  -1  -3  14         12.74          9.00         7.02 o                         
   0  -3  14          0.22         -0.37         0.65 o                         
   1  -3  14          6.33          7.15         0.88 o                         
  -4  -2  14          0.91          0.84         0.39 o                         
  -3  -2  14          3.35          4.53         0.56 o                         
  -2  -2  14          0.14          0.41         0.39 o                         
  -1  -2  14          9.72         12.02         0.87 o                         
   0  -2  14          8.14          6.72         0.47 o                         
   1  -2  14         32.65         29.50         1.07 o                         
  -4  -1  14          7.23          6.31         1.32 o                         
  -3  -1  14         19.43         29.90         2.45 o                         
  -2  -1  14          0.15          0.17         0.42 o                         
  -1  -1  14         15.27         16.16         9.84 o                         
   0  -1  14          2.02          2.98         0.43 o                         
   1  -1  14          5.02          5.89         0.87 o                         
  -4   0  14         79.83        109.58         6.86 o                         
  -3   0  14         84.37         84.98         2.76 o                         
  -2   0  14         16.56         19.85         0.96 o                         
  -1   0  14         48.65         52.07         1.30 o                         
  -4   1  14         11.85         14.18         1.39 o                         
  -3   1  14         21.67         25.79         1.30 o                         
  -2   1  14          0.00         -0.05         0.31 o                         
  -1   1  14          5.96          7.89         0.53 o                         
  -3   2  14          6.13          6.91         0.63 o                         
  -2   2  14         11.33         11.33         2.20 o                         
  -3  -1  15          8.88         11.55         1.16 o                         
                                                                                
